# Supplementary material for: Crystal structure of 1-[2-(2,6-di­chloro­phen­yl)-4,5-diphenyl-1H-imidazol-1-yl]propan-2-ol
Source: Acta Crystallogr E Crystallogr Commun. 2015 Apr 9;71(Pt 5):o299–300. doi: 10.1107/S2056989015006763 (PMC4420112; doi:10.1107/S2056989015006763)
Supplement: Supplementary file 1 [file e-71-0o299-sup1.cif]

##############################################################################
#                                                                            #
# This CIF contains the data in a paper accepted for publication in          #
# Acta Crystallographica Section E. It conforms to the requirements of       #
# Notes for Authors for Acta Crystallographica Section E, and has been       #
# peer reviewed under the auspices of the IUCr Commission on Journals.       #
#                                                                            #
# Full details of the Crystallographic Information File format               #
# are given in the paper "The Crystallographic Information File (CIF):       #
# a New Standard Archive File for Crystallography" by S. R. Hall, F. H.      #
# Allen and I. D. Brown [Acta Cryst. (1991), A47, 655-685].                  #
#                                                                            #
# The current version of the core CIF dictionary is obtainable from          #
# ftp://ftp.iucr.org/pub/cif_core.dic.                                       #
#                                                                            #
# Software is freely available for graphical display of the structure(s)     #
# in this CIF. For information consult the CIF software page                 #
# http://www.iucr.org/resources/cif/software.                                #
#                                                                            #
# This file may be used for bona fide research purposes within the           #
# scientific community so long as proper attribution is given to the journal # 
# article from which it was obtained.                                        #
#                                                                            #
##############################################################################
data_global
_audit_creation_method     'PLATON <TABLE ACC> option'
_journal_date_recd_electronic     2015-03-31
_journal_date_accepted     2015-04-04
_journal_name_full     'Acta Crystallographica, Section E'
_journal_year     2015
_journal_volume     71
_journal_issue      5
_journal_page_first     o299
_journal_page_last     o300
_journal_paper_category     HO
_journal_paper_doi     10.1107/S2056989015006763
_journal_coeditor_code     SJ5450
_publ_contact_author_name
;
Mustafa R. Albayati
;
_publ_contact_author_address
;
Kirkuk University,
College of Science,
Department of Chemistry,
Kirkuk,
Iraq
;
_publ_contact_author_email     'shaabankamel@yahoo.com'
_publ_contact_author_fax     ?
_publ_contact_author_phone     ?
_publ_section_title
;
Crystal structure of
1-[2-(2,6-dichlorophenyl)-4,5-diphenyl-1<i>H</i>-imidazol-1-yl]propan-2-ol
;
loop_
    _publ_author_name
    _publ_author_address
    'Akkurt, Mehmet'
;
Department of Physics,
Faculty of Sciences,
Erciyes University,
38039 Kayseri,
Turkey
;
    'Jerry P. Jasinski'
;
Department of Chemistry,
Keene State College,
229 Main Street,
Keene, NH 03435-2001,
USA
;
    'Mohamed, Shaaban K.'
;
Chemistry and Environmental Division,
Manchester Metropolitan University,
Manchester M1 5GD,
England
Chemistry Department,
Faculty of Science,
Minia University,
61519 El-Minia,
Egypt
;
    'Adel A. Marzouk'
;
Pharmaceutical Chemistry Department,
Faculty of Pharmacy,
Al Azhar University,
71515 Assiut,
Egypt
;
    'Mustafa R. Albayati'
;
Kirkuk University,
College of Science,
Department of Chemistry,
Kirkuk,
Iraq
;
data_I
_database_code_depnum_ccdc_archive 'CCDC 1057878'
_chemical_name_systematic
;
1-[2-(2,6-Dichlorophenyl)-4,5-diphenyl-1<i>H</i>-imidazol-1-yl]propan-2-ol
;
_chemical_name_common     ?
_chemical_formula_moiety     'C24 H20 Cl2 N2 O'
_chemical_formula_sum     'C24 H20 Cl2 N2 O'
_chemical_formula_structural     ?
_chemical_formula_iupac     'C24 H20 Cl2 N2 O'
_chemical_formula_weight     423.32
_chemical_melting_point     ?
_symmetry_cell_setting     orthorhombic
_symmetry_space_group_name_H-M     'P n a 21'
_symmetry_space_group_name_Hall     'P 2c -2n'
loop_
    _symmetry_equiv_pos_site_id
    _symmetry_equiv_pos_as_xyz
    1 x,y,z
    2 -x,-y,1/2+z
    3 1/2-x,1/2+y,1/2+z
    4 1/2+x,1/2-y,z
_cell_length_a     12.1468(4)
_cell_length_b     8.4194(2)
_cell_length_c     20.9636(7)
_cell_angle_alpha     90
_cell_angle_beta     90
_cell_angle_gamma     90
_cell_volume     2143.92(11)
_cell_formula_units_Z     4
_cell_measurement_reflns_used     7461
_cell_measurement_theta_min     4.2090
_cell_measurement_theta_max     71.3390
_cell_measurement_temperature     173(2)
_cell_special_details
;
;
_exptl_crystal_description     'irregular blocks'
_exptl_crystal_colour     'colourless'
_exptl_crystal_size_max     0.48
_exptl_crystal_size_mid     0.44
_exptl_crystal_size_min     0.26
_exptl_crystal_size_rad     ?
_exptl_crystal_density_diffrn     1.311
_exptl_crystal_density_meas     ?
_exptl_crystal_density_method     'Not Measured'
_exptl_crystal_F_000     880
_exptl_absorpt_coefficient_mu     2.855
_exptl_absorpt_correction_type     multi-scan
_exptl_absorpt_process_details
;
(CrysAlis PRO; Agilent, 2014)
;
_exptl_absorpt_correction_T_min     0.54142
_exptl_absorpt_correction_T_max     1.00000
_exptl_special_details
;
;
_diffrn_ambient_temperature     173(2)
_diffrn_radiation_type     CuK\a
_diffrn_radiation_wavelength     1.54184
_diffrn_radiation_monochromator     graphite
_diffrn_measurement_device_type     'Agilent Eos Gemini'
_diffrn_measurement_device     'four-circle diffractometer'
_diffrn_measurement_method     '\w scans'
_diffrn_detector_area_resol_mean     16.0416
_diffrn_reflns_number     16532
_diffrn_reflns_av_R_equivalents     0.0328
_diffrn_reflns_theta_min     4.218
_diffrn_reflns_theta_max     71.506
_diffrn_reflns_theta_full     67.684
_diffrn_measured_fraction_theta_max     0.989
_diffrn_measured_fraction_theta_full     0.999
_diffrn_reflns_limit_h_min     -14
_diffrn_reflns_limit_h_max     10
_diffrn_reflns_limit_k_min     -10
_diffrn_reflns_limit_k_max     10
_diffrn_reflns_limit_l_min     -25
_diffrn_reflns_limit_l_max     25
_refine_special_details
;
Refined as a 2-component inversion twin.
;
_reflns_number_total     4076
_reflns_number_gt     3888
_reflns_threshold_expression     'I>2\s(I)'
_refine_ls_structure_factor_coef     Fsqd
_refine_ls_matrix_type     full
_refine_ls_R_factor_all     0.0400
_refine_ls_R_factor_gt     0.0371
_refine_ls_wR_factor_gt     0.0950
_refine_ls_wR_factor_ref     0.0969
_refine_ls_goodness_of_fit_ref     1.046
_refine_ls_restrained_S_all     1.046
_refine_ls_number_reflns     4076
_refine_ls_number_parameters     278
_refine_ls_number_restraints     15
_refine_ls_hydrogen_treatment     constr
_refine_ls_weighting_scheme     calc
_refine_ls_weighting_details
              'w=1/[\s^2^(Fo^2^)+(0.0545P)^2^+0.7142P] where P=(Fo^2^+2Fc^2^)/3'
_atom_sites_solution_hydrogens     mixed
_atom_sites_solution_primary     ?
_atom_sites_solution_secondary     ?
_refine_ls_shift/su_max     0.000
_refine_ls_shift/su_mean     0.000
_refine_diff_density_max     0.262
_refine_diff_density_min     -0.181
_refine_ls_extinction_method     none
_refine_ls_extinction_coef     .
_refine_ls_abs_structure_details
;
Refined as an inversion twin.
;
_refine_ls_abs_structure_Flack     0.068(18)
loop_
    _atom_type_symbol
    _atom_type_description
    _atom_type_scat_dispersion_real
    _atom_type_scat_dispersion_imag
    _atom_type_scat_source
    C C 0.0181 0.0091 ' International Tables Vol C Tables 4.2.6.8 and 6.1.1.4'
    H H 0.0000 0.0000 ' International Tables Vol C Tables 4.2.6.8 and 6.1.1.4'
    Cl Cl 0.3639 0.7018 ' International Tables Vol C Tables 4.2.6.8 and 6.1.1.4'
    N N 0.0311 0.0180 ' International Tables Vol C Tables 4.2.6.8 and 6.1.1.4'
    O O 0.0492 0.0322 ' International Tables Vol C Tables 4.2.6.8 and 6.1.1.4'
_computing_data_collection
;
CrysAlis PRO (Agilent, 2014)
;
_computing_cell_refinement
;
CrysAlis PRO (Agilent, 2014)
;
_computing_data_reduction
;
CrysAlis PRO (Agilent, 2014)
;
_computing_structure_solution
;
<i>SHELXT</i> (Sheldrick, 2015a)
;
_computing_structure_refinement
;
SHELXL2014 (Sheldrick, 2015b)
;
_computing_molecular_graphics
;
ORTEP-3 for Windows (Farrugia, 2012)
;
_computing_publication_material
;
PLATON (Spek, 2009)
;
loop_
    _atom_site_type_symbol
    _atom_site_label
    _atom_site_fract_x
    _atom_site_fract_y
    _atom_site_fract_z
    _atom_site_U_iso_or_equiv
    _atom_site_adp_type
    _atom_site_calc_flag
    _atom_site_occupancy
    _atom_site_disorder_assembly
    _atom_site_disorder_group
    C C1 0.0230(2) 0.8162(4) 0.64803(16) 0.0295(6) Uani d 1 . .
    C C2 -0.0445(3) 0.8711(4) 0.55579(15) 0.0277(6) Uani d 1 . .
    C C3 0.0249(2) 0.9942(4) 0.57117(15) 0.0268(6) Uani d 1 . .
    C C4A 0.141(2) 1.064(11) 0.667(5) 0.030(3) Uani d 0.278(5) A 1
    H H4A1 0.1256 1.0518 0.7132 0.036 Uiso calc 0.278(5) A 1
    H H4A2 0.1251 1.1758 0.6553 0.036 Uiso calc 0.278(5) A 1
    C C5A 0.2606(16) 1.0292(18) 0.6547(8) 0.0314(11) Uani d 0.278(5) A 1
    H H5A 0.2762 1.0391 0.6080 0.038 Uiso calc 0.278(5) A 1
    C C6A 0.3335(15) 1.144(3) 0.6916(10) 0.057(2) Uani d 0.278(5) A 1
    H H6A1 0.3217 1.2524 0.6758 0.086 Uiso calc 0.278(5) A 1
    H H6A2 0.4109 1.1148 0.6858 0.086 Uiso calc 0.278(5) A 1
    H H6A3 0.3148 1.1395 0.7370 0.086 Uiso calc 0.278(5) A 1
    N N1A 0.0677(2) 0.9581(3) 0.63059(12) 0.0271(5) Uani d 0.278(5) A 1
    O O1A 0.2788(7) 0.8724(11) 0.6741(4) 0.0378(7) Uani d 0.278(5) A 1
    H H1A 0.3136 0.8178 0.6509 0.057 Uiso d 0.278(5) A 1
    C C4B 0.1417(10) 1.055(4) 0.6701(19) 0.030(3) Uani d 0.722(5) A 2
    H H4B1 0.1098 1.0639 0.7134 0.036 Uiso calc 0.722(5) A 2
    H H4B2 0.1450 1.1634 0.6518 0.036 Uiso calc 0.722(5) A 2
    C C5B 0.2591(5) 0.9909(7) 0.6759(3) 0.0314(11) Uani d 0.722(5) A 2
    H H5B 0.2570 0.8779 0.6905 0.038 Uiso calc 0.722(5) A 2
    C C6B 0.3226(5) 1.0906(10) 0.7239(4) 0.057(2) Uani d 0.722(5) A 2
    H H6B1 0.3215 1.2022 0.7105 0.086 Uiso calc 0.722(5) A 2
    H H6B2 0.3989 1.0533 0.7261 0.086 Uiso calc 0.722(5) A 2
    H H6B3 0.2882 1.0807 0.7660 0.086 Uiso calc 0.722(5) A 2
    N N1B 0.0677(2) 0.9581(3) 0.63059(12) 0.0271(5) Uani d 0.722(5) A 2
    O O1B 0.3065(3) 0.9989(4) 0.61501(16) 0.0378(7) Uani d 0.722(5) A 2
    H H1B 0.3568 0.9308 0.6120 0.057 Uiso d 0.722(5) A 2
    C C7 0.0459(3) 0.7343(4) 0.70923(16) 0.0314(7) Uani d 1 . .
    C C8 0.0008(3) 0.7834(4) 0.76676(18) 0.0380(7) Uani d 1 . .
    C C9 0.0182(3) 0.7043(5) 0.82364(19) 0.0491(9) Uani d 1 . .
    H H9 -0.0131 0.7426 0.8622 0.059 Uiso calc 1 . .
    C C10 0.0821(4) 0.5684(5) 0.8233(2) 0.0505(10) Uani d 1 . .
    H H10 0.0943 0.5120 0.8619 0.061 Uiso calc 1 . .
    C C11 0.1281(3) 0.5144(4) 0.7672(2) 0.0417(8) Uani d 1 . .
    H H11 0.1719 0.4210 0.7672 0.050 Uiso calc 1 . .
    C C12 0.1104(3) 0.5963(4) 0.71118(16) 0.0341(7) Uani d 1 . .
    C C13 -0.1113(3) 0.8452(3) 0.49796(15) 0.0277(6) Uani d 1 . .
    C C14 -0.2071(3) 0.7556(4) 0.50122(18) 0.0333(7) Uani d 1 . .
    H H14 -0.2307 0.7153 0.5413 0.040 Uiso calc 1 . .
    C C15 -0.2688(3) 0.7238(4) 0.44710(19) 0.0383(8) Uani d 1 . .
    H H15 -0.3336 0.6612 0.4505 0.046 Uiso calc 1 . .
    C C16 -0.2374(3) 0.7820(5) 0.38861(18) 0.0437(8) Uani d 1 . .
    H H16 -0.2798 0.7596 0.3516 0.052 Uiso calc 1 . .
    C C17 -0.1426(3) 0.8741(5) 0.38446(18) 0.0438(9) Uani d 1 . .
    H H17 -0.1207 0.9164 0.3444 0.053 Uiso calc 1 . .
    C C18 -0.0797(3) 0.9048(4) 0.43837(16) 0.0351(7) Uani d 1 . .
    H H18 -0.0146 0.9667 0.4348 0.042 Uiso calc 1 . .
    C C19 0.0444(3) 1.1482(4) 0.53852(15) 0.0287(6) Uani d 1 . .
    C C20 -0.0426(3) 1.2530(4) 0.53319(17) 0.0352(7) Uani d 1 . .
    H H20 -0.1120 1.2261 0.5510 0.042 Uiso calc 1 . .
    C C21 -0.0295(3) 1.3975(4) 0.50194(19) 0.0428(8) Uani d 1 . .
    H H21 -0.0895 1.4694 0.4987 0.051 Uiso calc 1 . .
    C C22 0.0711(4) 1.4357(4) 0.47581(19) 0.0447(9) Uani d 1 . .
    H H22 0.0800 1.5338 0.4540 0.054 Uiso calc 1 . .
    C C23 0.1579(3) 1.3342(5) 0.4809(2) 0.0479(10) Uani d 1 . .
    H H23 0.2272 1.3625 0.4632 0.057 Uiso calc 1 . .
    C C24 0.1457(3) 1.1879(4) 0.51228(18) 0.0395(8) Uani d 1 . .
    H H24 0.2061 1.1167 0.5155 0.047 Uiso calc 1 . .
    N N2 -0.0448(2) 0.7612(3) 0.60455(13) 0.0300(6) Uani d 1 . .
    Cl Cl1 -0.08462(8) 0.95060(12) 0.76765(5) 0.0517(3) Uani d 1 . .
    Cl Cl2 0.16981(8) 0.52689(10) 0.64134(5) 0.0454(2) Uani d 1 . .
loop_
    _atom_site_aniso_label
    _atom_site_aniso_U_11
    _atom_site_aniso_U_22
    _atom_site_aniso_U_33
    _atom_site_aniso_U_12
    _atom_site_aniso_U_13
    _atom_site_aniso_U_23
    C1 0.0281(15) 0.0269(14) 0.0334(15) -0.0003(11) -0.0003(13) 0.0026(13)
    C2 0.0268(15) 0.0253(14) 0.0310(15) 0.0017(11) 0.0014(12) 0.0036(12)
    C3 0.0260(15) 0.0231(13) 0.0312(15) 0.0015(11) 0.0009(12) 0.0017(11)
    C4A 0.0314(17) 0.028(4) 0.031(4) -0.0008(14) -0.0007(14) -0.005(4)
    C5A 0.037(2) 0.030(3) 0.027(3) 0.003(2) -0.003(3) -0.004(2)
    C6A 0.037(3) 0.078(5) 0.056(4) 0.011(3) -0.012(3) -0.034(4)
    N1A 0.0272(13) 0.0249(12) 0.0291(14) -0.0018(10) -0.0007(10) -0.0006(9)
    O1A 0.0399(17) 0.0390(18) 0.0345(16) 0.0115(13) 0.0053(14) 0.0003(13)
    C4B 0.0314(17) 0.028(4) 0.031(4) -0.0008(14) -0.0007(14) -0.005(4)
    C5B 0.037(2) 0.030(3) 0.027(3) 0.003(2) -0.003(3) -0.004(2)
    C6B 0.037(3) 0.078(5) 0.056(4) 0.011(3) -0.012(3) -0.034(4)
    N1B 0.0272(13) 0.0249(12) 0.0291(14) -0.0018(10) -0.0007(10) -0.0006(9)
    O1B 0.0399(17) 0.0390(18) 0.0345(16) 0.0115(13) 0.0053(14) 0.0003(13)
    C7 0.0302(16) 0.0327(16) 0.0313(15) -0.0045(13) -0.0005(12) 0.0063(13)
    C8 0.0334(17) 0.0409(18) 0.0397(17) 0.0031(14) 0.0004(15) 0.0058(15)
    C9 0.055(2) 0.061(2) 0.0318(17) 0.004(2) 0.0061(17) 0.0057(17)
    C10 0.058(2) 0.057(2) 0.036(2) 0.002(2) -0.0035(17) 0.0211(18)
    C11 0.0415(19) 0.0391(18) 0.0446(19) 0.0017(15) -0.0024(17) 0.0121(16)
    C12 0.0340(17) 0.0329(16) 0.0355(18) -0.0038(14) 0.0000(14) 0.0046(14)
    C13 0.0290(15) 0.0204(13) 0.0339(16) 0.0038(11) -0.0016(12) -0.0001(12)
    C14 0.0337(17) 0.0268(15) 0.0393(17) 0.0011(13) -0.0016(14) 0.0041(13)
    C15 0.0308(16) 0.0301(17) 0.054(2) -0.0025(14) -0.0097(15) 0.0002(15)
    C16 0.047(2) 0.0452(19) 0.0389(19) 0.0057(16) -0.0130(16) -0.0091(15)
    C17 0.048(2) 0.053(2) 0.0306(18) 0.0016(17) -0.0005(15) -0.0008(16)
    C18 0.0340(18) 0.0373(17) 0.0339(17) 0.0003(14) 0.0011(13) 0.0025(14)
    C19 0.0353(17) 0.0216(14) 0.0292(15) -0.0027(12) -0.0020(12) -0.0003(12)
    C20 0.0369(18) 0.0308(16) 0.0378(17) 0.0030(13) 0.0021(15) 0.0044(13)
    C21 0.056(2) 0.0255(16) 0.047(2) 0.0066(15) -0.0072(17) 0.0030(15)
    C22 0.062(3) 0.0271(17) 0.045(2) -0.0137(16) -0.0128(17) 0.0107(15)
    C23 0.041(2) 0.050(2) 0.053(2) -0.0220(18) -0.0037(17) 0.0169(18)
    C24 0.0332(18) 0.0364(18) 0.049(2) -0.0033(14) -0.0011(15) 0.0087(16)
    N2 0.0269(13) 0.0278(13) 0.0353(14) -0.0028(10) -0.0018(11) 0.0046(11)
    Cl1 0.0463(5) 0.0579(5) 0.0509(5) 0.0193(4) 0.0084(4) 0.0049(4)
    Cl2 0.0586(5) 0.0359(4) 0.0416(4) 0.0092(4) 0.0054(4) 0.0020(4)
_geom_special_details
;
All e.s.d.'s (except the e.s.d. in the dihedral angle between two l.s. planes)
are estimated using the full covariance matrix. The cell e.s.d.'s are taken
into account individually in the estimation of e.s.d.'s in distances, angles
and torsion angles; correlations between e.s.d.'s in cell parameters are only
used when they are defined by crystal symmetry. An approximate (isotropic)
treatment of cell e.s.d.'s is used for estimating e.s.d.'s involving l.s.
planes.
;
loop_
    _geom_bond_atom_site_label_1
    _geom_bond_atom_site_label_2
    _geom_bond_site_symmetry_2
    _geom_bond_distance
    _geom_bond_publ_flag
    C1 N2 . 1.313(4) ?
    C1 N1A . 1.362(4) ?
    C1 C7 . 1.483(4) ?
    C2 C3 . 1.374(4) ?
    C2 N2 . 1.379(4) ?
    C2 C13 . 1.475(4) ?
    C3 N1A . 1.384(4) ?
    C3 C19 . 1.485(4) ?
    C4A N1A . 1.47(3) ?
    C4A C5A . 1.51(3) ?
    C4A H4A1 . 0.9900 ?
    C4A H4A2 . 0.9900 ?
    C5A O1A . 1.399(15) ?
    C5A C6A . 1.52(2) ?
    C5A H5A . 1.0000 ?
    C6A H6A1 . 0.9800 ?
    C6A H6A2 . 0.9800 ?
    C6A H6A3 . 0.9800 ?
    O1A H1A . 0.7924 ?
    C4B C5B . 1.530(17) ?
    C4B H4B1 . 0.9900 ?
    C4B H4B2 . 0.9900 ?
    C5B O1B . 1.401(6) ?
    C5B C6B . 1.521(7) ?
    C5B H5B . 1.0000 ?
    C6B H6B1 . 0.9800 ?
    C6B H6B2 . 0.9800 ?
    C6B H6B3 . 0.9800 ?
    O1B H1B . 0.8400 ?
    C7 C8 . 1.388(5) ?
    C7 C12 . 1.402(5) ?
    C8 C9 . 1.382(5) ?
    C8 Cl1 . 1.749(4) ?
    C9 C10 . 1.382(6) ?
    C9 H9 . 0.9500 ?
    C10 C11 . 1.378(6) ?
    C10 H10 . 0.9500 ?
    C11 C12 . 1.379(5) ?
    C11 H11 . 0.9500 ?
    C12 Cl2 . 1.734(4) ?
    C13 C14 . 1.388(5) ?
    C13 C18 . 1.400(5) ?
    C14 C15 . 1.386(5) ?
    C14 H14 . 0.9500 ?
    C15 C16 . 1.374(6) ?
    C15 H15 . 0.9500 ?
    C16 C17 . 1.391(6) ?
    C16 H16 . 0.9500 ?
    C17 C18 . 1.388(5) ?
    C17 H17 . 0.9500 ?
    C18 H18 . 0.9500 ?
    C19 C20 . 1.381(5) ?
    C19 C24 . 1.388(5) ?
    C20 C21 . 1.391(5) ?
    C20 H20 . 0.9500 ?
    C21 C22 . 1.377(6) ?
    C21 H21 . 0.9500 ?
    C22 C23 . 1.362(6) ?
    C22 H22 . 0.9500 ?
    C23 C24 . 1.404(5) ?
    C23 H23 . 0.9500 ?
    C24 H24 . 0.9500 ?
loop_
    _geom_angle_atom_site_label_1
    _geom_angle_atom_site_label_2
    _geom_angle_atom_site_label_3
    _geom_angle_site_symmetry_1
    _geom_angle_site_symmetry_3
    _geom_angle
    _geom_angle_publ_flag
    N2 C1 N1A . . 111.9(3) ?
    N2 C1 C7 . . 123.7(3) ?
    N1A C1 C7 . . 124.4(3) ?
    C3 C2 N2 . . 109.5(3) ?
    C3 C2 C13 . . 130.0(3) ?
    N2 C2 C13 . . 120.5(3) ?
    C2 C3 N1A . . 106.0(3) ?
    C2 C3 C19 . . 130.4(3) ?
    N1A C3 C19 . . 123.2(3) ?
    N1A C4A C5A . . 112(2) ?
    N1A C4A H4A1 . . 109.2 ?
    C5A C4A H4A1 . . 109.2 ?
    N1A C4A H4A2 . . 109.2 ?
    C5A C4A H4A2 . . 109.2 ?
    H4A1 C4A H4A2 . . 107.9 ?
    O1A C5A C4A . . 107(5) ?
    O1A C5A C6A . . 111.1(14) ?
    C4A C5A C6A . . 110.4(17) ?
    O1A C5A H5A . . 109.6 ?
    C4A C5A H5A . . 109.6 ?
    C6A C5A H5A . . 109.6 ?
    C5A C6A H6A1 . . 109.5 ?
    C5A C6A H6A2 . . 109.5 ?
    H6A1 C6A H6A2 . . 109.5 ?
    C5A C6A H6A3 . . 109.5 ?
    H6A1 C6A H6A3 . . 109.5 ?
    H6A2 C6A H6A3 . . 109.5 ?
    C1 N1A C3 . . 106.5(3) ?
    C1 N1A C4A . . 129(5) ?
    C3 N1A C4A . . 124(5) ?
    C5A O1A H1A . . 116.9 ?
    C5B C4B H4B1 . . 108.6 ?
    C5B C4B H4B2 . . 108.6 ?
    H4B1 C4B H4B2 . . 107.6 ?
    O1B C5B C6B . . 111.6(5) ?
    O1B C5B C4B . . 107.1(17) ?
    C6B C5B C4B . . 109.3(6) ?
    O1B C5B H5B . . 109.6 ?
    C6B C5B H5B . . 109.6 ?
    C4B C5B H5B . . 109.6 ?
    C5B C6B H6B1 . . 109.5 ?
    C5B C6B H6B2 . . 109.5 ?
    H6B1 C6B H6B2 . . 109.5 ?
    C5B C6B H6B3 . . 109.5 ?
    H6B1 C6B H6B3 . . 109.5 ?
    H6B2 C6B H6B3 . . 109.5 ?
    C5B O1B H1B . . 109.5 ?
    C8 C7 C12 . . 116.2(3) ?
    C8 C7 C1 . . 122.6(3) ?
    C12 C7 C1 . . 121.0(3) ?
    C9 C8 C7 . . 123.1(3) ?
    C9 C8 Cl1 . . 118.0(3) ?
    C7 C8 Cl1 . . 118.9(3) ?
    C8 C9 C10 . . 118.7(4) ?
    C8 C9 H9 . . 120.7 ?
    C10 C9 H9 . . 120.7 ?
    C11 C10 C9 . . 120.3(3) ?
    C11 C10 H10 . . 119.8 ?
    C9 C10 H10 . . 119.8 ?
    C10 C11 C12 . . 119.9(3) ?
    C10 C11 H11 . . 120.1 ?
    C12 C11 H11 . . 120.1 ?
    C11 C12 C7 . . 121.8(3) ?
    C11 C12 Cl2 . . 119.1(3) ?
    C7 C12 Cl2 . . 119.2(2) ?
    C14 C13 C18 . . 117.9(3) ?
    C14 C13 C2 . . 120.1(3) ?
    C18 C13 C2 . . 122.0(3) ?
    C15 C14 C13 . . 121.2(3) ?
    C15 C14 H14 . . 119.4 ?
    C13 C14 H14 . . 119.4 ?
    C16 C15 C14 . . 120.7(3) ?
    C16 C15 H15 . . 119.6 ?
    C14 C15 H15 . . 119.6 ?
    C15 C16 C17 . . 119.0(3) ?
    C15 C16 H16 . . 120.5 ?
    C17 C16 H16 . . 120.5 ?
    C18 C17 C16 . . 120.6(3) ?
    C18 C17 H17 . . 119.7 ?
    C16 C17 H17 . . 119.7 ?
    C17 C18 C13 . . 120.6(3) ?
    C17 C18 H18 . . 119.7 ?
    C13 C18 H18 . . 119.7 ?
    C20 C19 C24 . . 119.5(3) ?
    C20 C19 C3 . . 118.2(3) ?
    C24 C19 C3 . . 122.3(3) ?
    C19 C20 C21 . . 120.6(3) ?
    C19 C20 H20 . . 119.7 ?
    C21 C20 H20 . . 119.7 ?
    C22 C21 C20 . . 119.6(3) ?
    C22 C21 H21 . . 120.2 ?
    C20 C21 H21 . . 120.2 ?
    C23 C22 C21 . . 120.6(3) ?
    C23 C22 H22 . . 119.7 ?
    C21 C22 H22 . . 119.7 ?
    C22 C23 C24 . . 120.3(4) ?
    C22 C23 H23 . . 119.8 ?
    C24 C23 H23 . . 119.8 ?
    C19 C24 C23 . . 119.4(3) ?
    C19 C24 H24 . . 120.3 ?
    C23 C24 H24 . . 120.3 ?
    C1 N2 C2 . . 106.0(3) ?
loop_
    _geom_torsion_atom_site_label_1
    _geom_torsion_atom_site_label_2
    _geom_torsion_atom_site_label_3
    _geom_torsion_atom_site_label_4
    _geom_torsion_site_symmetry_1
    _geom_torsion_site_symmetry_2
    _geom_torsion_site_symmetry_3
    _geom_torsion_site_symmetry_4
    _geom_torsion
    _geom_torsion_publ_flag
    N2 C2 C3 N1A . . . . 0.0(3) ?
    C13 C2 C3 N1A . . . . -179.2(3) ?
    N2 C2 C3 C19 . . . . -172.4(3) ?
    C13 C2 C3 C19 . . . . 8.4(6) ?
    N1A C4A C5A O1A . . . . -61(9) ?
    N1A C4A C5A C6A . . . . 178(6) ?
    N2 C1 N1A C3 . . . . -0.4(4) ?
    C7 C1 N1A C3 . . . . -179.3(3) ?
    N2 C1 N1A C4A . . . . 175.3(18) ?
    C7 C1 N1A C4A . . . . -3.6(19) ?
    C2 C3 N1A C1 . . . . 0.2(3) ?
    C19 C3 N1A C1 . . . . 173.3(3) ?
    C2 C3 N1A C4A . . . . -175.8(18) ?
    C19 C3 N1A C4A . . . . -2.7(19) ?
    C5A C4A N1A C1 . . . . 92(8) ?
    C5A C4A N1A C3 . . . . -93(8) ?
    N2 C1 C7 C8 . . . . -103.3(4) ?
    N1A C1 C7 C8 . . . . 75.4(5) ?
    N2 C1 C7 C12 . . . . 73.1(4) ?
    N1A C1 C7 C12 . . . . -108.2(4) ?
    C12 C7 C8 C9 . . . . 0.9(5) ?
    C1 C7 C8 C9 . . . . 177.4(3) ?
    C12 C7 C8 Cl1 . . . . -177.8(3) ?
    C1 C7 C8 Cl1 . . . . -1.2(5) ?
    C7 C8 C9 C10 . . . . -1.1(6) ?
    Cl1 C8 C9 C10 . . . . 177.6(3) ?
    C8 C9 C10 C11 . . . . 0.6(6) ?
    C9 C10 C11 C12 . . . . 0.0(6) ?
    C10 C11 C12 C7 . . . . -0.2(6) ?
    C10 C11 C12 Cl2 . . . . 179.6(3) ?
    C8 C7 C12 C11 . . . . -0.2(5) ?
    C1 C7 C12 C11 . . . . -176.8(3) ?
    C8 C7 C12 Cl2 . . . . 180.0(3) ?
    C1 C7 C12 Cl2 . . . . 3.4(4) ?
    C3 C2 C13 C14 . . . . -152.9(3) ?
    N2 C2 C13 C14 . . . . 28.0(4) ?
    C3 C2 C13 C18 . . . . 28.9(5) ?
    N2 C2 C13 C18 . . . . -150.2(3) ?
    C18 C13 C14 C15 . . . . 0.9(5) ?
    C2 C13 C14 C15 . . . . -177.3(3) ?
    C13 C14 C15 C16 . . . . -0.7(5) ?
    C14 C15 C16 C17 . . . . -0.3(6) ?
    C15 C16 C17 C18 . . . . 1.0(6) ?
    C16 C17 C18 C13 . . . . -0.8(6) ?
    C14 C13 C18 C17 . . . . -0.2(5) ?
    C2 C13 C18 C17 . . . . 178.0(3) ?
    C2 C3 C19 C20 . . . . 62.2(5) ?
    N1A C3 C19 C20 . . . . -109.1(4) ?
    C2 C3 C19 C24 . . . . -116.4(4) ?
    N1A C3 C19 C24 . . . . 72.3(4) ?
    C24 C19 C20 C21 . . . . -0.1(5) ?
    C3 C19 C20 C21 . . . . -178.7(3) ?
    C19 C20 C21 C22 . . . . 0.4(6) ?
    C20 C21 C22 C23 . . . . -0.8(6) ?
    C21 C22 C23 C24 . . . . 0.8(6) ?
    C20 C19 C24 C23 . . . . 0.2(5) ?
    C3 C19 C24 C23 . . . . 178.7(3) ?
    C22 C23 C24 C19 . . . . -0.5(6) ?
    N1A C1 N2 C2 . . . . 0.4(4) ?
    C7 C1 N2 C2 . . . . 179.3(3) ?
    C3 C2 N2 C1 . . . . -0.2(4) ?
    C13 C2 N2 C1 . . . . 179.0(3) ?
loop_
    _geom_hbond_atom_site_label_D
    _geom_hbond_atom_site_label_H
    _geom_hbond_atom_site_label_A
    _geom_hbond_site_symmetry_A
    _geom_hbond_distance_DH
    _geom_hbond_distance_HA
    _geom_hbond_distance_DA
    _geom_hbond_angle_DHA
    _geom_hbond_publ_flag
    O1B H1B N2 4_565 0.84 2.02 2.84680(10)
                                         170 yes
    C4B H4B1 Cl1 . 0.99 2.79 3.53820(10)
                                       133 no
    C14 H14 O1B 4_465 0.95 2.42 3.21070(10)
                                          141 yes
    C6B H6B2 Cg3 4_455 0.98 2.78 3.67980(10)
                                           154 yes
_shelx_hkl_file
;
   0   0 -25-44.4246 127.461  13
   0   0 -24 14701.8 635.353  13
   0   0 -23-59.6668 176.024  13
   0   0 -22 21002.8 881.371  13
   0   0 -21 117.417 232.958  13
   0   0 -20 3307.54 434.500  13
   0   0 -19-28.5841 249.720  13
   0   0 -18 136797. 2461.14  13
   0   0 -17 286.563 253.357  13
   0   0 -16 166670. 2626.12  13
   0   0  -6 275017. 1479.16  18
   0   0  -5 918.999 104.400  18
   0   0   2 713161. 3272.94  47
   0   0   4 213155. 2157.61  38
   0   0   4 201239. 1490.97  33
   0   0   5 494.429 130.832  33
   0   0   5 528.741 194.333  38
   0   0   6 338673. 2233.29  33
   0   0   7 406.252 134.466  33
   0   0   8 531338. 4596.00  38
   0   0   9 875.863 272.645  38
   0   0  10 48679.4 1932.22   4
   0   0  10 48188.7 1544.63  38
   0   0  10 47095.2 1587.36   7
   0   0  11 169.885 199.739  38
   0   0  11 97.9099 186.057   7
   0   0  11 110.098 284.007   4
   0   0  12 4826.29 591.684   7
   0   0  12 5317.23 751.360   4
   0   0  13 139.386 346.978   4
   0   0  14 80033.6 2925.94   4
   0   0  15 488.233 419.709   4
   0   0  16 153689. 2312.29  29
   0   0  17-15.9015 236.331  29
   0   0  17-178.004 242.798   9
   0   0  18 153573. 2606.84   9
   0   0  18 149091. 2345.54  29
   0   0  19 89.5968 271.711  29
   0   0  19 289.509 265.310   9
   0   0  20 3271.33 394.734  29
   0   0  20 2772.22 409.307   9
   0   0  21 117.379 210.036  29
   0  -1 -25 353.685 141.516  11
   0   1 -25 453.362 155.463  13
   0  -1 -24-29.1996 160.933  13
   0   1 -24-113.596 157.787  13
   0   1 -23 5323.05 447.635  13
   0  -1 -23 5376.48 456.426  13
   0  -1 -22 87.5567 207.691  13
   0   1 -22-189.674 210.933  13
   0  -1 -21 704.245 273.184  13
   0   1 -21 865.213 266.999  13
   0   1 -20 258.035 243.617  13
   0  -1 -20 191.905 228.703  13
   0   1 -19 76661.2 1819.26  13
   0  -1 -19 76466.0 1840.06  13
   0   1 -18 220.352 243.199  13
   0  -1 -18 107.661 224.697  13
   0   1 -17 537.259 250.344  13
   0  -1 -17 583.399 249.448  13
   0  -1 -16-26.5303 226.766  13
   0   1 -16-244.282 255.862  13
   0   1  -9 15604.4 1145.80   5
   0  -1  -9 15839.9 766.533  44
   0   1  -8 241.078 321.698   5
   0  -1  -8 157.739 185.540  44
   0   1  -7 20234.3 1106.57   5
   0  -1  -7 19985.9 724.522  44
   0  -1  -6 139.228 144.414  44
   0   1  -6 192.595 239.448   5
   0  -1  -5 516365. 2760.19  44
   0  -1  -3 362455. 1547.20  46
   0   1  -2 1276.50 137.528   1
   0  -1  -2 451.286 95.3283  35
   0   1  -1 432119. 1920.25   8
   0   1  -1 430274. 1816.95   1
   0  -1   0 345.375 72.6053  45
   0   1   0 413.209 82.6934   7
   0   1   1 426250. 2246.77  36
   0  -1   1 422330. 1828.23  34
   0   1   2 513.644 109.962   2
   0  -1   2 378.855 112.198   4
   0  -1   2 204.481 83.8815  39
   0  -1   3 373528. 2602.73   4
   0  -1   3 364693. 1994.19  16
   0   1   4 140.129 172.596   3
   0  -1   4 263.367 169.617   4
   0   1   5 507807. 4015.62   3
   0  -1   5 515723. 4041.84   4
   0   1   6 190.181 196.330  38
   0   1   6 271.287 264.798  47
   0   1   6 59.6211 178.939   3
   0  -1   7 18797.5 969.939   4
   0   1   7 18217.5 1057.68  47
   0   1   7 19392.6 968.276  38
   0   1   8 184.879 222.971  38
   0   1   8-176.713 295.733  47
   0  -1   8 124.633 235.047   4
   0  -1   9 13615.2 964.220   4
   0   1   9 14619.2 949.539  38
   0   1  10-4.41732 292.547   7
   0  -1  10 319.669 294.312   4
   0  -1  11 5933.65 746.789   4
   0   1  11 5192.84 648.617   7
   0  -1  12 360.123 358.453   4
   0   1  12 133.839 257.747   7
   0   1  13 3278.11 651.416   4
   0  -1  13 2373.72 532.500   4
   0   1  13 2816.94 556.217   7
   0  -1  14-37.4072 357.284   4
   0   1  14 531.444 338.646   7
   0   1  14 182.462 303.302   4
   0   1  15 94529.3 3378.93   4
   0  -1  15 94054.6 3239.37   4
   0   1  16-20.3033 239.547   9
   0  -1  16-305.953 263.615  29
   0   1  16-250.069 258.145  29
   0  -1  16 96.1940 210.261  10
   0  -1  17 170.651 222.920  10
   0   1  17 171.470 271.889   9
   0  -1  17 434.884 237.708  29
   0   1  17 624.006 250.863  29
   0   1  18 555.288 313.366   9
   0   1  18-266.659 295.914  29
   0  -1  18 57.5778 240.316  29
   0  -1  19 78789.7 1698.65  29
   0   1  19 76847.2 1854.31   9
   0   1  20-26.8230 223.149   9
   0  -1  20 36.6415 221.140  29
   0  -1  21 1280.02 282.558  29
   0   1  21 1046.01 291.383   9
   0  -1  22-26.8472 195.002  29
   0   1  22 23.2430 203.221   9
   0   1  23 6221.36 452.183   9
   0  -2 -24 9117.65 469.032  11
   0   2 -24 9264.83 486.075  13
   0  -2 -23-26.4119 175.545  13
   0   2 -23-21.5546 175.184  13
   0  -2 -22 8640.72 576.908  13
   0   2 -22 8503.80 561.646  13
   0   2 -21 32.4844 197.337  13
   0  -2 -21-10.1780 221.218  13
   0   2 -20 25707.8 1064.54  13
   0  -2 -20 27372.8 1071.93  13
   0  -2 -19 20.6902 225.126  13
   0   2 -19 129.077 230.829  13
   0  -2 -18 11313.9 718.880  13
   0   2 -18 11368.3 722.995  13
   0  -2 -17 90.4183 216.505  13
   0   2 -17 122.142 247.838  13
   0   2 -16 21669.8 981.018  13
   0  -2 -16 21102.6 946.141  13
   0  -2 -15 338.876 238.010  13
   0   2 -12 10291.8 1160.08   5
   0   2 -11 120.611 322.012   5
   0  -2 -11 249.454 309.230  35
   0  -2 -10 160454. 3111.81  35
   0   2 -10 151030. 3863.78   5
   0   2  -9 544.866 340.318   5
   0  -2  -9 344.256 272.355  35
   0  -2  -8 105343. 2197.70  35
   0   2  -8 93325.4 2594.86   5
   0   2  -7 208.977 165.448   1
   0  -2  -7 160.176 208.852  35
   0   2  -7 284.387 253.170   5
   0  -2  -6 454680. 3679.25  35
   0   2  -6 436307. 4480.75   5
   0   2  -5 199.011 179.923   5
   0  -2  -5 436.063 167.091  35
   0   2  -5 309.761 155.715   1
   0   2  -4 139143. 1777.35   1
   0  -2  -4 146296. 1647.94  35
   0   2  -3 1001.05 168.875   1
   0   2  -2 914835. 4264.77  37
   0  -2  -2 947297. 3565.91  17
   0   2  -1 1012.20 166.544  37
   0  -2  -1 909.084 185.585  45
   0  -2  -1 760.399 151.617  40
   0  -2  -1 1283.48 159.120  17
   0   2  -1 995.656 170.225   8
   0   2   0 175730. 1808.43   7
   0  -2   0 186870. 1929.44  34
   0   2   0 176736. 1835.83  37
   0   2   0 172634. 1964.10   8
   0  -2   0 164241. 1373.56  20
   0  -2   1 1175.24 163.176  20
   0   2   1 754.169 182.438  36
   0  -2   1 1126.67 183.215  34
   0   2   1 862.618 211.708   7
   0   2   1 953.721 205.440   8
   0  -2   2 876735. 4055.00  20
   0   2   2 887757. 4705.40  36
   0   2   3 494.393 227.265   7
   0   2   3 545.699 166.610   2
   0  -2   3 1078.51 159.827  39
   0  -2   4 139600. 1562.86  16
   0   2   4 136013. 1909.07   2
   0   2   4 139983. 2444.95   7
   0   2   5 275.773 242.062   7
   0  -2   5 148.796 154.183   4
   0   2   6 415811. 4697.37  47
   0  -2   6 413185. 3994.07   4
   0   2   6 400489. 4716.53   7
   0   2   6 410645. 4050.33   3
   0   2   7-174.753 320.908   7
   0   2   7-40.3863 189.089   3
   0  -2   7 214.630 230.698   4
   0   2   8 103364. 2762.52  47
   0   2   8 105841. 2417.58   3
   0  -2   8 107761. 2435.88   4
   0   2   8 102569. 2664.60   7
   0   2   9 166.500 246.968   3
   0   2   9 366.599 312.807   7
   0   2   9 153.139 305.192  47
   0  -2   9 500.577 321.389   4
   0   2  10 170862. 3723.30   7
   0   2  10 163900. 3890.08  47
   0  -2  11 229.372 297.281   4
   0   2  11 59.7546 289.532   7
   0   2  12 12546.8 1103.44   7
   0  -2  12 11655.4 1061.77   4
   0  -2  13 115.788 339.553   4
   0   2  13 113.830 274.743   7
   0  -2  14 78349.7 2924.72   4
   0   2  14 79796.3 2907.23   7
   0   2  15-7.32067 217.673   9
   0   2  15-114.818 358.516   7
   0  -2  15-204.756 387.173   4
   0  -2  15 76.5929 224.800  10
   0  -2  16 15240.5 814.879  10
   0  -2  16 14678.0 751.027  28
   0   2  16 15582.2 888.557   9
   0   2  17 151.272 249.924   9
   0  -2  17-110.298 249.106  29
   0  -2  17 168.936 228.888  10
   0  -2  17 269.330 247.965  28
   0   2  18 8023.38 643.451   9
   0  -2  18 7648.63 606.633  10
   0  -2  18 7608.16 569.485  29
   0  -2  19-139.193 246.112  29
   0   2  19-32.7211 257.827   9
   0  -2  20 25201.2 964.880  29
   0   2  20 23968.4 1035.98   9
   0   2  21 25.6057 221.604   9
   0  -2  21-174.828 222.102  29
   0  -2  22 6619.22 465.868  29
   0   2  22 6656.92 510.116   9
   0   2  22 6522.93 470.046  30
   0  -2  23 79.1590 160.680  29
   0   2  23-170.349 184.486   9
   0   2  23-51.3485 144.639  30
   0   2  24 8979.43 451.818   9
   0   3 -24-97.0392 137.928  13
   0  -3 -24 71.6137 131.589  11
   0  -3 -23 3051.94 312.731  11
   0   3 -23 3028.74 318.422  13
   0  -3 -22 29.6612 183.250  11
   0   3 -22-71.2152 171.868  13
   0   3 -21 9248.09 598.089  13
   0  -3 -21 8903.90 585.766  11
   0  -3 -20 47.0289 220.612  13
   0   3 -20 57.6575 235.324  13
   0   3 -19 5820.36 536.765  13
   0  -3 -19 5686.64 513.692  13
   0  -3 -18-39.3148 210.910  13
   0   3 -18-182.359 255.416  13
   0   3 -17 18596.3 932.976  13
   0  -3 -17 17458.0 862.442  13
   0   3 -16 107.792 229.723  13
   0  -3 -16 185.997 215.887  13
   0   3 -15 41119.4 1363.11  13
   0  -3 -15 39821.7 1292.38  13
   0  -3 -14 188.122 208.303  13
   0   3 -13 15273.5 1508.30   5
   0   3 -12 75.1769 278.308   5
   0   3 -11 24085.5 1705.21   5
   0   3 -10 6.58064 275.719   5
   0   3  -9 172887. 3874.05   5
   0   3  -9 179933. 3194.01   1
   0   3  -8 108.284 194.034   1
   0   3  -8 79.0751 224.879   5
   0  -3  -8 208.097 190.381   6
   0  -3  -7 10274.5 721.945   6
   0   3  -7 9697.96 653.842   1
   0   3  -7 8709.45 771.098   5
   0  -3  -6 222.658 185.350   6
   0   3  -6-66.9276 214.777   5
   0   3  -6 337.857 184.844   1
   0  -3  -5 118133. 2210.80   6
   0   3  -5 113990. 2330.35   5
   0   3  -5 118407. 1937.37   1
   0   3  -5 112936. 2133.14  37
   0  -3  -4 77.1754 154.366   6
   0  -3  -4 169.654 121.676  17
   0   3  -4 380.522 210.345   5
   0  -3  -4 34.2709 204.429  45
   0  -3  -3 13150.8 510.260  40
   0  -3  -3 12853.8 682.772  45
   0   3  -3 13300.7 739.035   5
   0  -3  -3 14048.5 552.490  17
   0  -3  -3 12580.1 707.284   6
   0   3  -3 13130.6 675.508  37
   0  -3  -2 209.309 177.317   6
   0  -3  -2 275.754 158.444  45
   0   3  -2 490.336 198.791   5
   0   3  -2-20.3606 128.351  37
   0   3  -1 46440.7 1287.51   5
   0  -3  -1 41912.2 1251.68   6
   0   3  -1 44931.0 1156.44  37
   0  -3  -1 43720.0 1232.20  34
   0   3  -1 44230.8 1147.90   8
   0   3   0 303.861 166.846   8
   0   3   0 27.6200 129.112   7
   0  -3   0 316.127 179.694  34
   0  -3   0 93.1622 169.050   6
   0   3   0-58.2335 165.254  37
   0   3   0 262.388 149.455  36
   0   3   0 635.785 193.288   5
   0  -3   0 34.1086 102.448  20
   0  -3   1 55184.7 1041.63  20
   0   3   1 56018.4 1374.15  36
   0   3   1 59482.4 1429.60   7
   0  -3   1 56961.8 1270.37  34
   0   3   2-10.6312 188.626   8
   0   3   2 196.054 191.121   7
   0   3   2 378.942 145.381   2
   0   3   2 34.5343 164.642  36
   0   3   3 9280.93 667.490   8
   0   3   3 10012.6 557.448   2
   0   3   3 10407.9 724.808   7
   0   3   4-7.73627 232.641   7
   0  -3   4 187.619 156.403  16
   0   3   4 213.684 165.875   2
   0   3   4 99.3465 212.762   8
   0  -3   4 104.660 172.684  20
   0   3   5 119743. 2173.05   2
   0   3   5 116534. 2612.29   8
   0   3   5 115076. 2672.35   7
   0   3   6 511.898 312.374   8
   0   3   6 7.71360 279.563   7
   0   3   7 18104.8 1166.49  47
   0   3   7 16266.3 1143.13   7
   0   3   7 16603.6 953.379   3
   0  -3   7 16430.8 754.290  39
   0   3   8 1.22395 208.759   3
   0   3   8 206.249 266.062  47
   0   3   8-12.6000 318.248   7
   0   3   9 191260. 3645.10   3
   0   3   9 188472. 4130.67   7
   0   3   9 181178. 4117.15  47
   0  -3   9 181344. 3460.55   4
   0  -3  10 158.450 223.578   4
   0   3  10 8.27370 293.465   7
   0   3  10 59.8330 243.866   8
   0   3  10-86.5625 294.111  47
   0   3  10-65.2802 257.763   3
   0  -3  11 24358.3 1469.63   4
   0   3  11 25191.0 1550.40   8
   0   3  11 24838.4 1626.35   7
   0   3  11 23884.7 1666.75  47
   0   3  12 99.9932 241.505   7
   0   3  12-33.2605 250.141   8
   0  -3  12-29.5434 304.600   4
   0   3  12 72.7426 346.945  47
   0   3  13 15787.4 1298.50   8
   0  -3  13 15747.1 1313.29   4
   0   3  13 17162.1 1424.14   7
   0   3  14-112.384 239.837   7
   0   3  14 302.428 266.831   8
   0   3  14 290.266 226.181   9
   0  -3  14-23.2550 216.126  10
   0   3  15 42258.7 1429.55   9
   0  -3  15 41616.5 1363.23  10
   0  -3  15 43146.4 1301.70  28
   0   3  16-83.8246 248.764   9
   0  -3  16 68.5250 248.501  28
   0  -3  16-92.5551 244.931  10
   0   3  17 18154.7 941.791   9
   0  -3  17 16312.2 862.255  10
   0  -3  17 18851.6 863.627  28
   0  -3  18-140.430 236.065  10
   0  -3  18-343.034 240.261  28
   0   3  18 17.4928 244.190   9
   0  -3  18-359.586 256.209  29
   0  -3  19 4642.49 486.522  10
   0  -3  19 5476.14 498.627  29
   0   3  19 4509.58 506.150   9
   0  -3  20 205.193 233.475  29
   0   3  20 145.009 248.089   9
   0   3  21 7747.92 569.770   9
   0  -3  21 8212.34 531.343  29
   0  -3  22 21.4885 185.648  29
   0   3  22 150.709 196.146   9
   0  -3  23 3597.13 320.248  29
   0   3  23 3217.70 320.252   9
   0   3  24 20.9943 135.812   9
   0  -3  24 86.9186 131.355  29
   0   4 -23-101.397 122.904  13
   0  -4 -23 13.3514 121.684  11
   0   4 -22 2443.31 285.996  13
   0  -4 -22 2719.30 292.912  11
   0   4 -21 52.6331 173.697  13
   0  -4 -21 64.1931 167.165  11
   0   4 -20 2938.70 365.747  13
   0  -4 -20 2508.96 338.312  11
   0  -4 -19 27.5681 189.777  11
   0   4 -19-188.748 254.787  13
   0  -4 -18 4710.28 487.665  11
   0   4 -18 5056.77 504.193  13
   0   4 -17-72.1451 212.941  13
   0  -4 -17-183.074 222.438  11
   0   4 -16 28763.2 1168.08  13
   0  -4 -16 26216.9 1094.30  11
   0   4 -15-100.301 265.018  13
   0  -4 -15 230.328 217.813  11
   0  -4 -14 5504.75 549.084  11
   0   4 -14 5296.80 519.011  13
   0   4 -13-144.631 237.182  13
   0  -4 -13 112.113 224.314  11
   0  -4 -12 8864.90 1036.27  45
   0   4 -12 9135.94 1209.24   5
   0   4 -11 207.480 270.601  37
   0   4 -11-166.278 296.763   5
   0  -4 -11 42.1932 359.561  45
   0   4 -10 10802.9 1124.95   5
   0   4 -10 10846.4 992.102  37
   0  -4 -10 9974.19 1036.62  45
   0   4  -9 72.9963 195.195  37
   0   4  -9 496.891 332.128   5
   0  -4  -9-95.5929 311.702  45
   0   4  -8 63830.9 2356.22   5
   0   4  -8 67838.6 2174.11  37
   0  -4  -8 59569.3 2203.67  45
   0   4  -7 119.671 203.312   5
   0  -4  -7-15.8716 272.093  45
   0  -4  -7 56.4354 179.622   6
   0   4  -7 112.403 212.115  37
   0  -4  -6 179794. 3276.86   6
   0   4  -6 185501. 3262.72  37
   0  -4  -6 168981. 3277.95  45
   0   4  -6 174324. 3466.82   5
   0   4  -5 167.479 202.138  37
   0  -4  -5 458.950 280.748  45
   0   4  -5 665.201 286.381   5
   0  -4  -5 636.882 253.335   6
   0  -4  -4 107353. 2416.03   6
   0   4  -4 110853. 2311.98  37
   0   4  -4 110013. 2534.57   5
   0  -4  -4 105261. 2258.42  45
   0   4  -3 629.489 283.460   5
   0  -4  -3 262.682 244.959   6
   0  -4  -3 608.305 277.958  45
   0   4  -3 452.897 186.904  37
   0  -4  -3 327.699 250.121  34
   0  -4  -2 199212. 3201.80  34
   0  -4  -2 207319. 2632.77  40
   0  -4  -2 194978. 3217.02   6
   0   4  -2 207808. 3256.18   5
   0   4  -2 204041. 2951.98  37
   0  -4  -1 527.061 239.340  40
   0   4  -1-47.4471 288.499   5
   0   4  -1 425.937 243.380  37
   0  -4  -1 351.421 218.706  34
   0   4  -1 333.430 245.866  36
   0   4   0 295926. 3789.73   5
   0   4   0 302320. 3740.35   8
   0  -4   0 301089. 3591.68  40
   0   4   0 295868. 3663.65  36
   0  -4   0 296251. 3590.39  34
   0  -4   1 421.955 192.383  34
   0  -4   1 366.224 243.534  40
   0   4   1 93.2725 247.760   5
   0   4   1 132.860 207.212  36
   0   4   2 203688. 2751.14   2
   0   4   2 199930. 3231.15   7
   0  -4   3 809.712 222.802  20
   0   4   3 439.058 297.298   8
   0   4   3 315.606 261.417   7
   0   4   3 349.202 175.721   2
   0   4   4 101942. 2635.57   8
   0  -4   4 98580.0 1981.19  20
   0   4   4 98271.8 2578.96   7
   0  -4   5 421.712 242.688  20
   0   4   5 336.985 305.995   7
   0   4   5 228.822 192.575   2
   0   4   5 328.896 269.378   8
   0   4   6 164211. 3731.69   7
   0  -4   6 161230. 2916.01  20
   0   4   7 225.630 299.523   8
   0   4   7 110.348 309.680   7
   0   4   7 89.3778 210.368   3
   0  -4   7 340.394 241.141  20
   0   4   7 83.2422 277.509  47
   0   4   8 61096.3 2486.11   7
   0   4   8 62796.8 2459.81   8
   0   4   8 65556.1 2184.40   3
   0  -4   8 59786.9 2037.53  20
   0   4   8 59182.3 2404.91  47
   0   4   9 328.500 282.967   3
   0   4   9 333.949 302.106  47
   0  -4   9 192.275 331.845  20
   0   4   9 305.508 275.123   8
   0   4   9-1.63136 300.423   7
   0   4  10 10654.1 1131.07   7
   0   4  10 12010.3 1054.16   3
   0   4  10 11780.2 1233.68  47
   0  -4  10 11336.4 1028.15  20
   0   4  10 12793.4 1196.17   8
   0  -4  11 248.546 318.330  20
   0   4  11 300.118 274.872   8
   0   4  11-277.659 394.603   7
   0   4  11-122.142 292.632   3
   0   4  12 9669.31 1111.06   7
   0   4  12 9174.56 1079.26   8
   0  -4  12 8230.54 969.066  20
   0   4  12 7870.72 1076.93  47
   0  -4  13-323.434 299.203  10
   0  -4  13-33.7076 227.474  28
   0   4  13-251.782 248.658   9
   0  -4  14 2827.49 407.913  28
   0  -4  14 2874.61 400.871  10
   0   4  14 3649.30 476.848   9
   0  -4  15 40.3068 243.035  28
   0   4  15 237.700 252.713   9
   0  -4  15-210.409 241.532  10
   0  -4  16 28288.1 1130.96  10
   0   4  16 28655.4 1173.52   9
   0  -4  16 27486.0 1086.94  28
   0  -4  17 106.844 243.849  10
   0   4  17-78.4278 265.684   9
   0  -4  17-23.0726 232.817  28
   0  -4  18 4126.97 473.170  10
   0  -4  18 4813.79 467.402  28
   0   4  18 4086.76 472.227   9
   0  -4  19 78.4433 227.339  29
   0   4  19 27.7264 214.717   9
   0  -4  19-309.405 254.559  10
   0   4  20 2410.25 365.089   9
   0  -4  20 2026.65 322.539  29
   0  -4  21-35.5495 189.126  29
   0   4  21-115.537 191.687   9
   0   4  22 1369.11 246.054   9
   0  -4  22 1949.54 260.063  29
   0  -4  23 17.8786 137.680  29
   0   4  23-2.02989 142.052   9
   0  -5 -22 155.275 124.016  11
   0  -5 -21 7146.95 422.906  11
   0   5 -21 7529.40 440.985  13
   0  -5 -20 46.3263 157.796  11
   0   5 -20-50.6428 164.373  13
   0  -5 -20 99.8476 148.144  25
   0   5 -19 4676.90 446.493  13
   0  -5 -19 5189.45 425.618  25
   0  -5 -19 5259.65 438.007  11
   0  -5 -18 382.723 204.111  25
   0   5 -18 113.850 200.698  13
   0  -5 -18 246.482 197.983  11
   0  -5 -17 29169.7 1098.36  11
   0   5 -17 31538.6 1162.42  13
   0  -5 -16 222.871 233.353  11
   0   5 -16 106.228 227.814  13
   0   5 -15 58938.4 1686.68  13
   0  -5 -15 54079.6 1556.50  11
   0   5 -14-257.861 277.319  13
   0  -5 -14 178.649 262.408  11
   0  -5 -13 16071.5 901.975  11
   0   5 -13 16575.1 910.186  13
   0   5 -12-107.392 195.172  13
   0  -5 -12 200.138 243.141  11
   0  -5 -11 8970.96 661.009  11
   0   5 -11 9441.51 662.727  13
   0  -5 -10 75.3085 179.356  11
   0   5  -9 30575.3 1930.14   5
   0   5  -8 295.529 284.289   5
   0   5  -7 94218.3 3024.43   5
   0  -5  -7 99041.7 3123.66  34
   0  -5  -6-36.3062 245.066  34
   0   5  -6 221.059 245.812   5
   0   5  -5 62851.6 2039.32  37
   0  -5  -5 60148.9 2151.35   6
   0   5  -5 56857.7 2150.99   5
   0  -5  -5 56127.7 2176.28  34
   0   5  -4 126.103 191.852  37
   0  -5  -4 200.285 232.714   6
   0   5  -4 149.739 234.253   5
   0  -5  -4 272.144 239.531  34
   0  -5  -3 10743.1 918.285  34
   0   5  -3 11674.3 856.614  36
   0   5  -3 11020.6 901.541   5
   0   5  -3 11600.9 838.708  37
   0   5  -2-88.5553 243.958  36
   0  -5  -2 170.526 368.346  34
   0   5  -2 275.919 229.671   5
   0   5  -2 295.530 244.518  37
   0   5  -1 176471. 3277.65  36
   0   5  -1 177280. 3424.34   5
   0  -5   0 773.461 364.238  34
   0   5   0 762.240 477.115  36
   0   5   0 196.120 308.866   5
   0  -5   0 696.845 372.062  40
   0  -5   1 190795. 3427.52  40
   0   5   1 185895. 3476.19   8
   0   5   1 178952. 3442.32   5
   0   5   2-210.596 333.236   5
   0  -5   2 321.231 272.070  40
   0   5   2 427.368 289.457   8
   0   5   3 13292.3 983.329   5
   0  -5   3 13855.1 1028.42  40
   0   5   3 13107.0 1033.11   8
   0   5   4 144.699 257.113   8
   0  -5   4-165.277 285.776  40
   0   5   5 57498.8 2318.87   8
   0   5   6 292.893 254.374   8
   0   5   6 235.959 318.189   7
   0   5   7 88590.7 3103.71   8
   0   5   7 87934.8 3075.19  47
   0   5   7 92306.3 3204.52   7
   0   5   8-92.7192 283.437   7
   0   5   8 379.247 291.555   3
   0   5   8-591.056 353.816  47
   0   5   8-77.0398 269.183   8
   0   5   9 26302.2 1634.74   3
   0   5   9 26659.4 1839.07   7
   0   5   9 25685.3 1788.05   8
   0   5   9 25358.9 1810.45  47
   0  -5  10 125.131 184.985  27
   0   5  10 22.4945 320.247  47
   0   5  11 10263.9 725.603   9
   0  -5  11 8873.93 679.375  27
   0  -5  12-26.2226 236.234  27
   0   5  12 30.7762 229.185   9
   0   5  13 16977.2 942.828   9
   0  -5  13 16525.5 864.447  28
   0  -5  13 17584.2 902.979  10
   0  -5  14-75.0301 246.696  10
   0  -5  14-116.576 277.511  28
   0   5  14 334.660 277.409   9
   0  -5  15 59783.0 1599.53  10
   0  -5  15 56264.1 1566.12  28
   0   5  15 57044.5 1623.63   9
   0  -5  16 144.541 246.494  10
   0   5  16 295.202 263.622   9
   0  -5  16-68.9990 242.614  28
   0  -5  17 29573.1 1079.93  28
   0  -5  17 31096.8 1109.09  10
   0   5  17 28396.5 1088.62   9
   0  -5  18 32.2575 199.047  28
   0  -5  18-0.87769 202.039  10
   0   5  18 190.313 231.517   9
   0  -5  19 5622.82 463.850  29
   0   5  19 5226.86 461.558   9
   0  -5  20 8.41988 179.227  29
   0   5  20 65.4188 189.634   9
   0   5  21 6597.32 433.264   9
   0  -5  21 6997.72 433.342  29
   0  -5  22 236.552 155.344  29
   0   5  22-94.8076 136.867   9
   0  -6 -20 2947.41 263.107  11
   0  -6 -19-20.2618 126.897  25
   0  -6 -19 208.629 165.159  11
   0   6 -19 60.6890 145.807  13
   0   6 -18 13168.7 643.091  13
   0  -6 -18 13183.9 605.837  25
   0  -6 -18 12315.8 613.865  11
   0  -6 -17 148.116 164.342  25
   0  -6 -17-114.275 187.890  11
   0   6 -17 72.1194 205.692  13
   0  -6 -16 2549.64 359.569  11
   0   6 -16 2884.59 394.055  13
   0  -6 -16 2657.70 342.241  25
   0  -6 -15 8.64526 190.041  25
   0  -6 -15-92.9563 226.074  11
   0   6 -15-28.1532 258.522  13
   0  -6 -14 5335.51 511.987  11
   0   6 -14 6394.25 598.211  13
   0  -6 -14 6115.43 543.164  25
   0   6 -13 269.457 255.083  13
   0  -6 -13 150.720 218.634  25
   0  -6 -13-188.406 238.445  11
   0  -6 -12 13702.6 814.940  11
   0   6 -12 12930.2 804.462  13
   0  -6 -12 12829.9 806.082  25
   0  -6 -11-0.45987 197.822  25
   0   6 -11-45.0642 255.042  13
   0  -6 -11 78.4254 221.505  11
   0   6 -10 13093.4 788.757  13
   0  -6 -10 13441.1 792.560  11
   0  -6 -10 12157.5 772.695  25
   0  -6  -9 153.358 226.895  11
   0   6  -9-80.8103 194.600  13
   0  -6  -9 49.4237 194.771  25
   0   6  -8 30048.7 1094.15  13
   0  -6  -8 30362.9 1100.73  11
   0  -6  -8 28082.0 1095.76  25
   0  -6  -7 263.935 210.794  25
   0   6  -7 263.354 186.473  13
   0  -6  -7 204.029 195.307  11
   0  -6  -6 19437.5 852.172  25
   0  -6  -6 19530.1 840.705  11
   0   6  -6 20287.1 853.871  13
   0  -6  -5 42.0642 308.911  34
   0  -6  -5 452.707 190.538  25
   0  -6  -5 403.567 184.617  11
   0  -6  -4 35113.6 1846.22  34
   0   6  -4 32859.7 1780.77   5
   0  -6  -3 653.218 440.515  34
   0   6  -3 276.950 275.858   5
   0   6  -2 39125.8 1866.13   5
   0  -6  -2 39545.6 1847.44  34
   0   6  -1 382.764 255.933   5
   0   6   0 2856.10 505.844   5
   0   6   1 11.4042 263.849   5
   0   6   2 38222.1 1824.01   5
   0  -6   3 18.2879 327.669  40
   0   6   3 253.841 261.307   5
   0  -6   4 29556.5 1708.38  40
   0   6   4 30523.6 1759.38   8
   0   6   4 26879.6 1588.62   5
   0  -6   5 134.415 195.365  27
   0  -6   5 190.951 329.799  40
   0   6   5 248.494 305.073   8
   0  -6   6 17200.0 819.454  27
   0  -6   7 316.650 214.577  27
   0  -6   8 31153.8 1150.19  27
   0   6   9-18.9853 229.667   9
   0  -6   9 20.2975 239.205  27
   0  -6  10 13856.5 843.362  27
   0   6  10 16499.2 857.549   9
   0   6  11-10.4800 214.296   9
   0  -6  11-46.5144 249.608  27
   0   6  12 15244.1 849.199   9
   0  -6  12 14030.0 878.622  27
   0   6  13-30.2719 225.663   9
   0  -6  13-112.172 265.835  28
   0   6  14 5358.18 517.390   9
   0  -6  14 5000.89 514.844  28
   0   6  15 106.113 202.215   9
   0  -6  15-55.3694 264.651  28
   0  -6  16 2076.29 347.181  28
   0   6  16 1673.86 308.957   9
   0   6  17-10.2323 191.202   9
   0  -6  17-106.610 191.840  28
   0  -6  18 11699.7 579.085  28
   0   6  18 10424.7 567.732   9
   0  -6  19-105.678 211.708  29
   0   6  19-193.080 183.069   9
   0  -6  20 2488.04 250.619  29
   0   6  20 2210.47 243.229   9
   0  -7 -18 154.438 136.062  11
   0  -7 -18-21.8719 106.319  25
   0  -7 -17 23678.0 764.263  11
   0  -7 -17 23171.2 724.441  25
   0  -7 -16 221.342 150.701  25
   0  -7 -16 390.101 200.594  11
   0   7 -16 203.148 182.377  13
   0   7 -15 18789.4 821.752  13
   0  -7 -15 17696.9 761.079  25
   0  -7 -15 17754.1 771.658  11
   0   7 -14 177.560 201.140  13
   0  -7 -14 245.464 204.094  25
   0  -7 -14 107.319 197.855  11
   0  -7 -13 8220.03 595.577  25
   0   7 -13 8345.48 614.685  13
   0  -7 -13 7433.10 585.280  11
   0   7 -12-110.137 227.867  13
   0  -7 -12 11.1755 190.120  25
   0  -7 -12 205.504 235.651  11
   0   7 -11 9154.72 675.605  13
   0  -7 -11 9372.45 673.162  25
   0  -7 -11 9135.80 655.156  11
   0  -7 -10-13.8368 230.520  25
   0  -7 -10 83.4600 236.939  11
   0   7 -10 159.724 243.272  13
   0  -7  -9 57899.9 1613.30  25
   0   7  -9 59203.5 1608.70  13
   0  -7  -9 56413.6 1562.04  11
   0  -7  -8 234.430 225.201  11
   0  -7  -8 567.870 269.636  25
   0   7  -8 102.031 234.633  13
   0  -7  -7 67870.8 1713.82  25
   0  -7  -7 69230.5 1678.69  11
   0  -7  -6 15.4564 218.498  11
   0  -7  -6 187.411 204.788  25
   0   7  -6 112.468 217.252  13
   0  -7  -5 18258.7 873.853  25
   0  -7  -5 18563.7 865.247  11
   0   7  -5 20709.8 895.178  13
   0  -7  -4 73.4578 199.734  25
   0   7  -4-5.32831 190.032  13
   0  -7  -4-16.2585 176.706  11
   0  -7  -3 9047.80 604.351  25
   0   7  -3 10400.7 635.020  13
   0  -7  -3 8746.32 596.557  11
   0  -7  -2 346.947 261.443  11
   0   7  -2 100.199 196.578  13
   0   7  -1 36894.4 1165.08  13
   0  -7  -1 35411.5 1157.88  11
   0  -7   0 1176.46 329.386  27
   0  -7   1 41722.0 1297.87  27
   0  -7   2-208.875 207.735  27
   0  -7   3 8387.09 596.832  27
   0  -7   4 106.093 205.488  27
   0  -7   5 18066.6 886.025  27
   0  -7   6 239.673 228.261  27
   0  -7   7 72983.5 1778.18  27
   0  -7   8 198.235 240.875  27
   0  -7   9 54485.6 1596.37  27
   0  -7  10 270.446 243.952  27
   0  -7  11 8473.82 688.126  27
   0   7  12 203.393 205.485   9
   0  -7  12 212.496 260.337  27
   0   7  13 7998.39 563.702   9
   0  -7  13 8241.10 592.440  28
   0   7  14 87.1236 180.246   9
   0  -7  14-234.783 265.275  28
   0  -7  15 16332.5 750.597  28
   0   7  15 15235.3 697.708   9
   0   7  16-39.2646 157.552   9
   0  -7  16 180.311 207.466  28
   0  -7  17 21918.3 706.292  28
   0   7  17 19591.3 666.005   9
   0  -7  18 41.7352 144.901  29
   0   7  18-47.5064 123.088   9
   0  -8 -16 3686.23 276.215  11
   0  -8 -15-85.0070 146.497  11
   0  -8 -14 314.926 163.746  11
   0  -8 -13-175.252 175.102  11
   0  -8 -12 3923.59 408.909  11
   0  -8 -12 3959.99 391.961  25
   0  -8 -11 15.9686 188.056  25
   0   8 -11 50.1062 192.952  13
   0  -8 -11-32.2341 201.107  11
   0  -8 -10 4258.33 449.255  11
   0   8 -10 4840.65 466.252  13
   0  -8 -10 3802.84 424.992  25
   0   8  -9 16.2468 193.733  13
   0  -8  -9-55.5460 209.623  11
   0  -8  -8 1735.52 314.436  11
   0   8  -8 1490.51 295.148  13
   0  -8  -7-138.919 248.093  11
   0   8  -7-72.2929 209.914  13
   0  -8  -6 19980.2 898.883  11
   0   8  -6 20709.4 901.828  13
   0  -8  -5-66.9012 203.288  11
   0   8  -5 183.243 195.231  13
   0   8  -4 5207.99 461.895  13
   0  -8  -4 5608.88 501.689  11
   0  -8  -3 107.011 220.070  27
   0   8  -3 100.752 207.028  13
   0   8  -2 27855.2 1025.56  13
   0  -8  -2 26251.7 1088.13  27
   0  -8  -1 147.453 217.339  27
   0   8  -1 145.419 191.487  13
   0  -8   0 7855.74 615.540  27
   0   8   0 8400.10 574.563  13
   0   8   1 24.4656 204.565  13
   0  -8   1 98.6613 231.515  27
   0   8   2 27554.3 1019.95  13
   0  -8   2 27200.0 1105.20  27
   0  -8   3-129.755 243.492  27
   0  -8   4 3705.71 437.990  27
   0  -8   5-9.33810 227.745  27
   0  -8   6 21606.9 1003.71  27
   0  -8   7 53.7591 229.949  27
   0  -8   8 1703.05 350.906  27
   0  -8   9 179.088 238.480  27
   0  -8  10 3302.57 445.049  27
   0  -8  11-57.4001 219.409  27
   0  -8  12 2486.73 339.535  28
   0  -8  13-128.348 226.728  28
   0  -8  14-68.6852 178.174  28
   0  -8  15-42.6963 155.085  28
   0  -9 -12-141.891 133.026  27
   0  -9 -11 2227.22 286.766  27
   0  -9 -10 83.6759 166.344  27
   0  -9  -9 3834.07 404.049  27
   0  -9  -8 48.8539 188.418  27
   0  -9  -7 27628.6 1006.06  27
   0  -9  -6 144.319 236.548  27
   0  -9  -5 1998.92 340.876  27
   0  -9  -4 72.8230 210.911  27
   0   9  -4 10.5019 159.660  13
   0   9  -3 4439.24 402.251  13
   0  -9  -3 4060.43 435.504  27
   0   9  -2 97.1276 184.014  13
   0  -9  -2-19.2944 252.023  27
   0  -9  -1 28116.1 1059.10  27
   0   9  -1 27166.7 924.931  13
   0   9   0 130.224 208.854  13
   0  -9   0 750.856 315.975  27
   0  -9   1 24870.8 996.253  27
   0   9   1 24179.6 877.016  13
   0   9   2-126.720 182.132  13
   0  -9   2 83.5435 245.867  27
   0  -9   3 3452.42 426.106  27
   0   9   3 3603.07 355.412  13
   0   9   4-160.885 204.620  13
   0  -9   4 5.25972 205.065  27
   0  -9   5 2180.61 343.347  27
   0   9   5 2442.21 310.162  13
   0  -9   6 45.9821 201.109  27
   0   9   6 87.4411 195.564  13
   0  -9   7 22910.7 952.408  27
   0   9   7 23392.6 868.516  13
   0  -9   8 198.502 227.357  27
   0   9   8 213.077 198.826  13
   0  -9   9 2253.43 342.074  27
   0   9   9 2844.97 329.933  13
   0  -9  10-240.117 228.125  28
   0   9  10 221.934 178.259  13
   0   9  11 3458.33 314.662  13
   0  -9  11 2808.55 306.498  28
   0  -9  12 112.508 167.577  28
   0 -10  -6 1618.07 230.550  27
   0 -10  -5 129.862 152.059  27
   0 -10  -4 2916.74 310.637  27
   0 -10  -3-75.4427 158.545  27
   0 -10  -2 2226.91 289.019  27
   0 -10  -1-18.1074 155.415  27
   0 -10   0 4780.43 391.337  27
   0 -10   1-2.85601 175.103  27
   0 -10   2 1342.29 242.052  27
   0 -10   3-116.957 179.027  27
   0 -10   4 3550.10 348.305  27
   0 -10   5-2.02460 149.742  27
   0 -10   6 2466.45 297.420  27
   1   0 -25 117.386 125.043  13
  -1   0 -25 91.7321 134.522  13
   1   0 -24-136.111 160.182  13
  -1   0 -24-144.970 188.817  13
  -1   0 -23 49.6652 192.274  13
   1   0 -23-207.262 195.813  13
   1   0 -22-81.3408 200.002  13
  -1   0 -22 39.5107 210.814  13
   1   0 -21-88.6443 205.672  13
  -1   0 -21 398.822 247.795  13
   1   0 -20 88.1472 205.996  13
  -1   0 -20 17.1076 234.068  13
   1   0 -19-379.638 267.845  13
  -1   0 -19 240.490 245.535  13
   1   0 -18 555.158 271.780  13
  -1   0 -18 403.118 277.847  13
  -1   0 -17 116.174 226.942  13
   1   0 -17 2.39656 231.315  13
   1   0 -16 239.254 227.231  13
  -1   0 -16 272.704 219.722  13
  -1   0 -12 508.676 261.905  44
  -1   0 -11 122.605 277.033  44
  -1   0 -10 405.065 282.229  44
  -1   0  -8 653.437 157.412  18
  -1   0  -7 426.053 153.760  18
  -1   0  -2 2057.74 202.108  44
  -1   0  -1 214.022 86.1229  44
  -1   0  -1 679.728 90.2828  45
  -1   0   1 83.5321 51.9511   4
   1   0   1 214.052 46.2978  36
  -1   0   1 71.2152 50.4648   2
  -1   0   1 187.844 74.4891   3
   1   0   1 251.280 32.3101   6
  -1   0   2 1572.67 108.913   8
  -1   0   2 2167.35 140.498  18
  -1   0   2 1805.31 177.178   4
  -1   0   2 2530.37 239.952   3
  -1   0   2 2453.00 155.400  40
   1   0   3 506.062 154.123  47
  -1   0   3 294.222 63.3592  18
  -1   0   3 270.485 154.914   4
  -1   0   3 349.590 119.894   7
  -1   0   3 250.878 85.3075   8
  -1   0   3 157.366 137.033  41
  -1   0   3 420.461 162.955  33
  -1   0   4 640.985 170.377   7
  -1   0   4 548.752 204.865  33
   1   0   4 522.049 212.979  47
  -1   0   4 591.315 219.095   4
  -1   0   5 152.519 170.455  33
  -1   0   5 404.324 245.661   4
   1   0   5 174.948 213.065  47
  -1   0   5 656.831 183.430   7
  -1   0   6 1119.34 316.060   4
   1   0   6 587.032 245.114  47
  -1   0   6 489.981 178.952  33
   1   0   7 370.254 235.780  38
  -1   0   7 292.459 257.533   4
   1   0   7 164.825 58.6297  33
  -1   0   8 568.421 214.428   7
   1   0   8 498.629 261.939  38
  -1   0   8 566.002 296.701   4
  -1   0   9 186.679 278.657   4
   1   0   9 291.104 261.022  38
  -1   0   9 953.877 278.049   7
  -1   0  10 488.712 346.892   4
  -1   0  10 84.6737 214.157   7
   1   0  10 452.869 294.907  38
   1   0  11 187.304 255.322  38
   1   0  11 128.016 297.765   4
  -1   0  11 144.587 299.225   4
  -1   0  11 234.799 229.680   7
  -1   0  12 119.677 275.892   4
   1   0  12 250.000 336.793   4
   1   0  12-71.2575 253.299  38
   1   0  13-89.2242 283.546   4
  -1   0  13-296.333 323.077   4
  -1   0  14 649.350 402.374   4
   1   0  14 742.646 438.909   4
   1   0  15 207.359 351.082   4
  -1   0  15-600.123 445.383   4
   1   0  16-78.4139 233.356  10
   1   0  16 88.7813 216.524  29
  -1   0  16 294.910 218.213  29
   1   0  17-193.731 238.952  29
   1   0  17 87.0715 238.876  10
  -1   0  17 44.7746 233.613  29
  -1   0  18 288.168 275.471  29
   1   0  18 142.625 246.291  29
   1   0  19-267.410 274.568  29
  -1   0  19-53.7600 265.456  29
   1   0  19-307.713 315.723   9
  -1   0  20 178.870 245.161  29
   1   0  20 76.4912 236.821   9
   1   0  20-305.894 233.496  29
   1   0  21-59.4929 232.228   9
  -1   0  21 60.6988 209.844  29
   1   0  22-286.797 217.890   9
  -1   0  22-113.551 181.126  31
  -1   0  23-81.7591 164.654  31
  -1  -1 -25 3823.70 310.764  13
   1   1 -25 3289.86 269.685  13
  -1   1 -25 3899.23 304.904  13
   1  -1 -25 3229.79 270.875  11
   1  -1 -24 427.844 177.490  13
  -1  -1 -24 204.247 142.461  11
   1   1 -24 443.476 161.257  13
  -1  -1 -24 423.310 196.394  13
  -1   1 -24 479.593 192.493  13
  -1  -1 -23 13209.4 681.005  13
   1  -1 -23 12232.8 641.112  13
   1   1 -23 11539.7 610.913  13
  -1   1 -23 13244.5 678.605  13
  -1  -1 -22 7288.70 562.128  13
   1  -1 -22 7504.87 548.244  13
  -1   1 -22 6829.11 528.899  13
   1   1 -22 7315.77 546.900  13
  -1  -1 -21 3758.25 459.028  13
   1  -1 -21 4201.43 469.030  13
   1   1 -21 3987.00 455.752  13
  -1   1 -21 3881.65 458.756  13
  -1   1 -20 2191.69 392.433  13
   1   1 -20 2314.82 369.578  13
   1  -1 -20 2264.59 379.141  13
  -1  -1 -20 2247.78 383.156  13
  -1  -1 -19 28807.3 1127.87  13
   1   1 -19 28840.1 1133.72  13
   1  -1 -19 29626.7 1143.42  13
  -1   1 -19 29025.4 1137.94  13
  -1   1 -18 7858.72 647.291  13
  -1  -1 -18 7073.36 599.448  13
   1  -1 -18 10295.6 723.530  13
   1   1 -18 10369.0 725.237  13
   1   1 -17 57769.0 1601.67  13
   1  -1 -17 57733.0 1601.33  13
  -1  -1 -17 54471.8 1515.34  13
  -1   1 -17 57588.5 1625.69  13
  -1  -1 -16 6260.46 546.990  13
   1  -1 -16 6383.40 546.315  13
  -1   1 -16 6527.23 578.308  13
   1   1 -16 6675.69 567.408  13
  -1   1 -14 2582.94 530.552  44
  -1  -1 -10 118301. 2411.02  44
  -1   1  -9 32190.9 1658.51   5
  -1  -1  -9 31093.9 1195.40  44
  -1  -1  -8 147086. 2414.50  44
   1   1  -8 141448. 3080.86   5
  -1   1  -8 143498. 3237.42   5
  -1   1  -7 119188. 2699.83   5
  -1  -1  -7 121403. 2011.25  44
   1   1  -7 116430. 2575.05   5
   1   1  -6 235059. 3289.93   5
   1   1  -5 90170.0 1799.75   5
  -1  -1  -5 111893. 1755.76  18
  -1  -1  -4 63574.9 1340.93  18
  -1  -1  -4 59867.8 1229.19  35
  -1  -1  -3 239935. 2210.56  35
   1   1  -3 233462. 2110.00   5
  -1   1  -3 239313. 2221.69   1
  -1   1  -2 22412.4 636.390   1
  -1  -1  -2 21380.1 639.876  45
  -1  -1  -2 21149.1 552.953  46
  -1  -1  -2 20307.8 390.628   6
  -1  -1  -2 21848.4 602.176  35
   1   1  -2 18270.9 273.276   8
  -1  -1  -2 24475.1 758.056  18
   1   1  -2 22814.7 560.305   5
   1   1  -1 5579.71 250.445   5
  -1   1  -1 6427.67 310.285  37
  -1   1  -1 6100.54 304.265   1
   1   1  -1 5845.49 179.725  37
  -1   1   0 88165.0 1098.02  37
  -1   1   0 86990.6 819.807  43
   1   1   0 87080.4 1105.64  38
  -1   1   1 5465.13 218.052  19
   1   1   1 5605.17 299.523  36
  -1  -1   1 4824.13 211.144  43
  -1   1   1 5131.25 284.844  37
   1  -1   2 19099.7 555.250   6
   1  -1   2 19952.0 438.146   4
  -1   1   2 18408.8 618.991  47
  -1  -1   2 21217.8 636.202   4
   1   1   2 19587.6 594.164  36
  -1   1   2 19999.1 573.184   2
   1  -1   3 250579. 1982.49   4
   1   1   3 252318. 1865.65   3
  -1   1   3 246737. 2212.23   2
  -1  -1   3 245406. 2082.74  16
  -1   1   4 67539.0 1010.53  41
  -1   1   4 71982.9 1361.97   2
  -1   1   4 73233.6 1479.28   3
   1   1   4 76201.4 1251.74   3
   1  -1   4 72556.0 1307.89   4
  -1   1   4 71314.0 1618.88  47
  -1  -1   4 77509.0 1457.80   4
  -1   1   4 70971.7 1325.57   8
  -1   1   5 78225.0 1699.81   3
   1  -1   5 76244.3 1553.97   4
  -1   1   5 78493.2 1873.95  47
  -1   1   5 74094.0 1030.58  41
  -1  -1   5 79836.0 1626.58   4
   1   1   5 74667.4 1450.54   3
   1   1   6 243063. 3353.81  38
  -1   1   6 237632. 3159.32   7
  -1   1   6 216157. 1780.71  41
   1  -1   6 211238. 2928.76   4
  -1   1   6 230627. 3186.46   3
  -1   1   6 238165. 3512.54  47
   1   1   6 226821. 3266.86  47
  -1  -1   6 210585. 1623.05  38
  -1  -1   6 223890. 3024.99   4
   1   1   7 121148. 2506.63  38
  -1   1   7 114289. 2435.36   3
  -1   1   7 118624. 2388.29   7
  -1  -1   7 113570. 2335.66   4
  -1  -1   7 114954. 1526.61   7
   1   1   7 117233. 2552.20  47
  -1  -1   7 113094. 1370.44  38
   1  -1   7 109858. 2299.99   4
  -1  -1   8 157984. 1999.75   7
   1   1   8 167631. 3067.33  38
  -1  -1   8 156845. 2977.60   4
  -1  -1   8 161674. 2533.36  33
   1  -1   8 148138. 2918.86   4
  -1   1   8 160837. 2977.90   7
   1   1   8 168344. 3295.31  47
  -1  -1   9 36215.2 1218.99  33
  -1   1   9 35695.3 1504.95   7
   1   1   9 33208.3 1588.48  47
   1  -1   9 33637.2 1492.11   4
  -1  -1   9 32393.4 1464.67   4
   1   1   9 33479.5 1458.76  38
  -1  -1  10 101372. 2039.15  33
   1  -1  10 106359. 2432.72  38
  -1  -1  10 100881. 2722.81   4
   1   1  10 111241. 2716.87  38
  -1   1  10 106522. 2654.26   7
   1  -1  10 104931. 2752.62   4
   1   1  11 53208.6 1955.13  38
  -1   1  11 53165.8 1955.71   7
  -1   1  11 53958.3 2224.05   4
  -1  -1  11 48947.8 2007.77   4
   1  -1  11 52205.2 2054.69   4
  -1   1  12 48685.3 1951.21   7
   1   1  12 45628.5 1893.07  38
  -1   1  12 46791.0 2150.19   4
   1  -1  12 44065.8 1982.28   4
  -1  -1  12 43608.1 1979.53   4
  -1   1  13 41039.2 2110.94   4
   1   1  13 42756.2 1966.07   7
  -1   1  13 43226.0 1899.07   7
  -1  -1  13 42477.9 2052.32   4
   1  -1  13 42093.6 2017.16   4
   1   1  14 3210.77 698.588   4
   1   1  14 3646.87 642.203   7
   1  -1  14 2490.15 568.817   4
  -1   1  14 3066.97 655.992   4
  -1  -1  14 3084.29 621.277   4
  -1   1  15 82108.9 3154.21   4
  -1  -1  15 82229.8 3073.56   4
   1  -1  15 85709.6 3083.07   4
   1   1  15 87737.3 3302.80   4
  -1   1  16 5449.80 545.755   9
   1  -1  16 6391.94 498.921  29
   1  -1  16 6054.07 523.476  10
   1   1  16 6468.21 500.877  29
  -1   1  16 5617.94 472.957  29
  -1  -1  16 6173.97 523.295  29
  -1  -1  16 4729.80 484.581  10
  -1  -1  17 57722.1 1497.43  29
  -1   1  17 59674.4 1487.68  29
   1  -1  17 59569.5 1460.95  29
   1  -1  17 59746.2 1548.73  10
   1   1  17 62643.0 1472.54  29
  -1   1  17 60679.5 1661.36   9
   1  -1  18 9711.61 659.269  10
  -1   1  18 10906.6 671.369  29
  -1  -1  18 11908.5 715.835  29
   1   1  18 10818.8 769.306   9
   1  -1  18 10561.5 637.426  29
   1   1  18 10881.6 645.636  29
  -1   1  18 12519.0 777.536   9
   1  -1  19 30765.2 1059.16  29
  -1  -1  19 29965.2 1085.38  29
  -1   1  19 30019.9 1166.12   9
   1   1  19 28455.7 1189.39   9
   1   1  20 2588.33 400.472   9
  -1   1  20 2825.57 393.774   9
   1  -1  20 2465.48 347.908  29
  -1  -1  20 2743.65 389.773  29
   1  -1  21 4122.48 397.977  29
  -1  -1  21 4216.21 430.709  29
  -1   1  21 3820.90 425.081   9
   1   1  21 3969.05 464.563   9
   1  -1  22 7095.81 460.588  29
  -1   1  22 7126.83 515.242   9
  -1  -1  22 7519.14 505.943  29
   1   1  22 6090.84 526.622   9
   1   1  23 13401.3 662.797   9
   1   1  24 489.742 187.048   9
  -1  -1  24 537.127 166.956  31
  -1   1  24 696.717 199.664  30
  -1   1  25 3663.34 265.904  30
  -1   2 -25 2974.68 260.893  13
   1  -2 -25 3027.86 243.867  11
   1   2 -24 1723.84 225.276  13
  -1   2 -24 1619.62 249.481  13
   1  -2 -24 1628.51 236.519  11
  -1  -2 -24 1414.30 210.493  11
  -1   2 -23 3820.18 382.809  13
  -1  -2 -23 3757.56 343.926  11
   1   2 -23 4678.61 391.873  13
  -1  -2 -23 4617.14 407.399  13
   1   2 -22 255.616 192.166  13
  -1  -2 -22 518.942 238.913  13
  -1   2 -22 258.833 213.945  13
   1  -2 -22 324.555 207.087  13
  -1  -2 -21 201.243 238.380  13
   1   2 -21 178.413 200.572  13
  -1   2 -21 274.000 224.572  13
   1  -2 -21 334.629 232.606  13
   1  -2 -20 301.745 243.361  13
  -1   2 -20 390.097 258.374  13
  -1  -2 -20 463.494 244.272  13
   1   2 -20 426.998 241.200  13
  -1  -2 -19 4966.35 501.429  13
   1  -2 -19 5311.56 505.058  13
  -1   2 -19 5647.77 539.958  13
   1   2 -19 5220.39 505.923  13
  -1  -2 -18 13638.0 773.205  13
  -1   2 -18 14336.2 816.852  13
   1  -2 -18 13552.5 786.070  13
   1   2 -18 13875.4 803.835  13
  -1  -2 -17 9142.10 637.978  13
  -1   2 -17 9362.73 693.764  13
   1   2 -17 9834.59 678.226  13
   1  -2 -17 9926.30 678.985  13
  -1   2 -16 20714.8 982.258  13
   1  -2 -16 20663.5 955.199  13
   1   2 -16 21194.8 965.335  13
  -1  -2 -16 18979.2 896.233  13
   1  -2 -15 26044.7 1049.84  13
  -1  -2 -15 23191.7 963.398  13
  -1   2 -15 24446.7 1047.59  13
  -1   2 -15 26199.3 1732.96   1
  -1   2 -14 7468.31 921.744   1
  -1  -2 -13 8733.41 916.603  35
  -1   2 -13 8020.35 924.416   1
  -1   2 -12 137.588 346.512   5
  -1  -2 -12 599.462 387.799  35
  -1   2 -12-36.2300 315.599   1
  -1   2 -11 58398.0 2621.02   5
  -1   2 -11 56257.8 2144.83   1
   1   2 -11 60242.8 2549.34   5
  -1  -2 -11 53863.6 2007.86  35
   1   2 -10 9420.83 1003.53   5
  -1  -2 -10 8601.95 791.844  35
  -1   2 -10 8683.59 988.765   5
  -1   2 -10 7994.33 797.127   1
  -1  -2  -9 17484.0 1041.60  35
  -1   2  -9 16554.5 1033.47   1
   1   2  -9 15748.6 1165.98   5
  -1   2  -9 17231.0 1258.60   5
  -1   2  -8 55711.3 1728.88   1
  -1  -2  -8 54146.0 1650.91  35
   1   2  -8 49371.6 1857.05   5
  -1   2  -8 54091.5 2015.79   5
  -1   2  -7 190338. 2964.07   1
   1   2  -7 196588. 3332.17   5
  -1  -2  -7 199083. 2347.60  46
  -1   2  -7 213293. 3596.84   5
  -1  -2  -7 212929. 3040.60  35
   1  -2  -7 217511. 2599.93  35
   1  -2  -6 57680.3 1157.85  35
  -1  -2  -6 51225.7 1151.72  46
  -1   2  -6 52652.9 1445.64   1
   1   2  -6 56911.4 1605.55   5
  -1  -2  -6 53249.7 1409.41  35
  -1   2  -6 53898.9 1631.02   5
   1   2  -6 53032.3 1193.66   1
  -1  -2  -5 7780.19 438.183  46
  -1  -2  -5 8326.72 443.939   6
  -1  -2  -5 9120.45 555.616  35
  -1   2  -5 8579.14 557.235   1
   1  -2  -5 10500.4 415.876  35
   1   2  -5 10053.8 622.694   5
  -1   2  -5 8611.21 619.013   5
   1   2  -5 10486.1 470.344   1
  -1  -2  -4 4512.78 318.235   6
  -1   2  -4 3845.18 358.538   1
   1   2  -4 4025.91 366.548   5
  -1  -2  -4 4480.78 368.397  35
   1   2  -4 4181.33 260.976   1
  -1   2  -3 101779. 1615.91   1
   1  -2  -3 96804.7 838.167  17
  -1  -2  -3 98041.5 1386.39   6
  -1  -2  -3 103359. 1770.34  45
   1   2  -2 49794.8 1088.14   5
  -1  -2  -2 45753.4 946.418   6
   1   2  -2 49069.4 851.161   8
   1   2  -2 43051.6 613.779   7
  -1  -2  -2 49402.0 1136.22  45
  -1   2  -2 47755.6 1050.60   1
   1   2  -2 46534.6 849.148  37
  -1  -2  -2 50330.9 1028.49  17
  -1  -2  -2 44784.0 920.290  40
  -1   2  -2 43870.5 1059.59  37
   1   2  -1 293512. 2556.95   5
  -1   2  -1 281337. 2596.76  37
  -1  -2  -1 289285. 2397.28  17
   1   2  -1 283094. 2260.28   8
  -1  -2  -1 274289. 2480.35  45
   1   2  -1 284189. 2060.61  37
  -1  -2   0 485194. 3007.38  20
   1  -2   0 496247. 1960.33  45
  -1   2   0 505946. 1909.08  43
  -1  -2   0 522581. 3527.13  34
  -1  -2   0 486248. 3157.22  17
  -1   2   0 518641. 2905.81  36
  -1   2   0 511197. 3463.07  37
   1   2   1 278283. 1720.64   2
   1   2   1 271927. 2610.68  36
   1   2   2 50005.4 1169.45  36
  -1   2   2 48811.4 1092.60   2
  -1   2   2 50896.4 1240.98   7
   1  -2   2 50359.9 759.386  34
   1   2   2 51321.4 829.710   2
  -1   2   3 104829. 1677.98   2
  -1   2   3 104481. 1945.57   7
   1   2   3 100115. 1758.54  36
  -1  -2   3 101413. 1115.28  43
  -1   2   4 3310.09 427.625   7
  -1  -2   4 2599.78 317.632  20
   1  -2   4 3612.69 228.252  39
   1   2   4 3939.88 477.612  38
   1  -2   4 3690.64 307.684   4
  -1   2   4 5018.28 482.602  47
  -1   2   4 4000.16 415.515   8
  -1  -2   4 4086.10 342.357  16
  -1   2   4 3149.04 337.408   2
   1  -2   5 9579.10 533.453   4
   1   2   5 9252.36 743.360  38
  -1  -2   5 10430.4 650.419   4
  -1  -2   5 11165.6 560.600  16
  -1   2   5 10112.7 741.858   7
  -1   2   5 10373.5 630.515   2
  -1   2   5 11005.7 691.882   8
  -1   2   5 10439.8 735.422  47
  -1  -2   5 10570.6 570.655  39
   1   2   5 9147.15 528.922   3
  -1  -2   6 50069.2 1311.63  39
   1   2   6 55396.2 1840.14  38
  -1  -2   6 54528.9 1539.83   4
  -1   2   6 52857.4 1535.04   3
  -1   2   6 55834.3 1810.81  47
   1  -2   6 50433.4 1327.66   4
  -1   2   6 54470.0 1604.12   8
  -1   2   6 51996.3 1042.04  41
  -1   2   6 54586.8 1739.06   7
   1   2   6 54682.0 1404.92   3
   1   2   7 209275. 3534.45  47
  -1   2   7 202615. 3267.04   8
   1   2   7 217541. 3737.13  38
   1  -2   7 186788. 2835.51   4
   1   2   7 208364. 3005.63   3
  -1  -2   7 210413. 3233.79   4
  -1   2   7 213941. 3367.58   3
  -1  -2   7 194360. 2781.74  39
  -1   2   7 202602. 3573.86   7
  -1   2   7 200928. 3688.49  47
  -1   2   8 51874.0 1776.84   3
  -1  -2   8 48018.9 1505.69  39
   1   2   8 55111.7 1965.33  47
   1   2   8 58065.5 2034.04  38
  -1   2   8 48133.7 1674.92   8
   1  -2   8 51475.8 1637.53   4
   1   2   8 51856.2 1649.86   3
  -1   2   8 52594.8 2004.35  47
  -1   2   8 54047.6 1933.68   7
  -1  -2   8 53382.6 1761.79   4
   1   2   9 16674.9 1145.08  38
   1   2   9 14339.0 1096.34  47
  -1  -2   9 13024.4 874.651  39
  -1   2   9 14536.9 981.834   8
  -1  -2   9 14270.1 996.166   4
  -1   2   9 15954.0 1181.86  47
  -1   2   9 12905.7 976.160   3
  -1   2   9 15649.8 1114.24   7
   1  -2   9 13844.0 943.436   4
  -1   2  10 7250.44 738.561   8
  -1   2  10 7149.45 807.833   7
  -1  -2  10 6570.16 669.584  39
   1   2  10 7291.25 857.455  47
   1  -2  10 5718.87 672.316   4
  -1  -2  10 6664.18 755.118   4
  -1  -2  11 62413.9 1971.56  33
  -1  -2  11 55831.8 2193.73   4
   1  -2  11 53581.8 2089.37   4
  -1   2  11 60861.6 2300.62   7
   1   2  11 56474.2 2396.72  47
  -1  -2  11 55649.1 2007.35  39
  -1   2  11 58137.4 2079.78   8
  -1   2  12 770.767 317.715   8
  -1  -2  12 322.829 308.031   4
  -1  -2  12 292.552 282.400  39
  -1   2  12 436.943 242.423   7
   1   2  12-275.474 266.565   7
   1  -2  12 485.449 301.127   4
   1  -2  13 11181.2 1087.71   4
  -1  -2  13 8629.49 976.922   4
  -1  -2  13 10081.4 975.050  39
   1   2  13 10305.2 1045.82   7
  -1   2  13 11701.8 1107.07   7
  -1  -2  14 7697.62 946.529   4
  -1   2  14 8822.04 1092.91   4
   1  -2  14 8548.51 986.415   4
   1   2  14 9793.84 1041.89   7
  -1  -2  14 9850.93 1023.67  39
  -1   2  14 9570.81 1026.76   7
  -1  -2  15 24128.3 1626.16  39
  -1   2  15 25322.9 1672.13   7
   1  -2  15 26794.8 1765.32   4
  -1  -2  15 25128.5 1738.49   4
  -1   2  15 28168.1 1131.83   9
   1   2  15 25228.4 1130.97   9
   1  -2  15 26580.3 1030.46  10
   1   2  15 25773.1 1730.96   7
  -1  -2  15 25547.5 996.588  10
   1  -2  16 19300.5 934.603  10
  -1   2  16 19206.0 964.832   9
  -1  -2  16 18926.0 879.362  28
  -1  -2  16 18318.8 877.111  10
  -1  -2  16 18694.6 886.676  29
   1   2  16 20231.5 1006.16   9
  -1  -2  17 10216.2 667.640  29
   1  -2  17 9953.21 630.265  29
  -1   2  17 10802.8 742.118   9
  -1  -2  17 9653.22 660.632  10
  -1  -2  17 11603.3 700.940  28
   1   2  17 10492.3 749.110   9
   1  -2  17 10067.7 678.920  10
  -1  -2  18 14796.0 800.913  29
  -1   2  18 16504.0 887.206   9
   1   2  18 15837.6 904.915   9
   1  -2  18 16442.0 867.253  10
   1  -2  18 16393.4 789.368  29
   1  -2  19 3668.01 409.543  29
  -1   2  19 3606.63 456.556   9
  -1  -2  19 4000.19 449.738  29
   1   2  19 3789.01 479.201   9
   1  -2  19 3813.43 437.533  10
  -1   2  20 582.168 261.756   9
   1   2  20 516.232 268.654   9
   1  -2  20 436.365 221.285  29
  -1  -2  20 466.989 244.755  29
  -1  -2  21 142.883 206.777  29
  -1   2  21 589.623 261.438   9
   1  -2  21 193.392 190.315  29
   1   2  21-17.4802 217.566   9
   1  -2  22 446.637 192.631  29
  -1  -2  22 517.501 231.209  29
  -1   2  22 464.470 209.429  30
  -1   2  22 392.583 221.337   9
   1   2  22 343.636 214.075   9
   1  -2  23 4380.53 343.445  29
   1   2  23 4596.55 404.227   9
  -1   2  23 5404.82 411.391  30
  -1   2  23 4884.32 385.346   9
  -1  -2  23 5624.11 403.991  29
  -1   2  24 1037.29 201.095   9
   1   2  24 1322.30 224.571   9
  -1   2  24 1354.65 204.942  30
  -1   3 -24 2197.54 246.205  13
   1  -3 -24 2360.92 241.659  11
  -1  -3 -23 6220.92 397.262  11
   1   3 -23 6764.42 414.698  13
   1  -3 -23 7379.50 450.036  11
  -1   3 -23 6910.33 454.588  13
   1   3 -22 6136.32 449.650  13
  -1   3 -22 4769.17 437.602  13
  -1  -3 -22 4849.52 400.382  11
   1  -3 -22 6124.52 458.856  11
  -1  -3 -21 7911.27 534.690  11
  -1   3 -21 7223.35 558.356  13
   1  -3 -21 7900.37 556.736  11
   1   3 -21 7440.53 549.231  13
  -1  -3 -20 15750.0 787.393  11
  -1  -3 -20 15142.9 776.140  13
  -1   3 -20 16830.8 849.617  13
   1   3 -20 17765.4 839.345  13
  -1   3 -19 3065.21 429.234  13
   1  -3 -19 3567.25 439.499  13
  -1  -3 -19 3022.58 395.138  13
   1   3 -19 3598.08 444.358  13
   1  -3 -18 2738.38 401.948  13
   1   3 -18 2681.15 399.707  13
  -1   3 -18 3193.04 436.975  13
  -1  -3 -18 2849.03 385.501  13
  -1  -3 -17 41729.8 1310.68  13
  -1   3 -17 46230.4 1458.05  13
   1   3 -17 47093.7 1428.03  13
   1  -3 -17 46460.1 1412.85  13
  -1   3 -16 1502.81 332.413  13
   1   3 -16 948.896 327.890  13
  -1  -3 -16 1336.05 316.154  13
   1  -3 -16 873.726 280.463  13
  -1   3 -15 29427.6 1177.10  13
   1   3 -15 33619.2 1209.42  13
   1  -3 -15 33336.4 1207.54  13
  -1  -3 -15 28960.9 1095.31  13
  -1   3 -14 3463.04 430.107  13
  -1  -3 -14 3411.45 414.780  13
   1  -3 -14 2600.45 380.330  13
  -1   3 -13 1306.73 522.869   5
   1   3 -13 1865.87 571.008   5
  -1   3 -12 7877.95 1085.16   5
   1   3 -12 9573.15 1130.39   5
   1   3 -11 11032.3 1166.29   5
  -1   3 -11 11801.4 1009.92   1
  -1   3 -11 11033.3 1200.59   5
  -1   3 -10 22451.3 1296.41   1
  -1   3 -10 21313.9 1532.09   5
   1   3 -10 19125.7 1393.87   5
  -1   3  -9 131851. 3465.13   5
  -1  -3  -9 128174. 2727.03  35
  -1   3  -9 121237. 2800.37   1
   1   3  -9 118912. 3174.48   5
  -1   3  -8 81140.1 2141.62   1
   1   3  -8 79785.7 2404.49   5
  -1   3  -8 80823.0 2518.97   5
   1   3  -7 19956.9 1112.96   5
  -1  -3  -7 20801.0 1187.88  45
  -1   3  -7 21210.0 1207.93   5
  -1   3  -7 20421.7 1009.24   1
  -1  -3  -7 21160.9 923.735   6
   1   3  -6 18266.9 990.870   5
  -1   3  -6 18176.2 904.376   1
  -1  -3  -6 18915.4 1060.32  45
  -1   3  -6 21287.6 1131.46   5
  -1  -3  -6 21123.3 895.679   6
  -1   3  -5 680.168 251.648   5
   1   3  -5 680.142 236.535   5
  -1   3  -5 504.271 222.666   1
  -1  -3  -5 786.449 210.858   6
  -1  -3  -5 438.027 279.648  45
   1  -3  -5 536.520 233.123   6
  -1  -3  -5 799.760 211.037  17
  -1   3  -5 475.127 215.793  37
   1   3  -5 479.114 185.921  37
  -1  -3  -4 7286.18 608.151  45
  -1  -3  -4 7833.36 509.715  17
   1   3  -4 6395.73 456.060  37
  -1  -3  -4 7746.50 523.799   6
   1   3  -4 6338.91 533.096   5
  -1   3  -4 7683.37 612.023   5
  -1   3  -4 6849.69 551.305  37
   1  -3  -4 5616.46 522.343   6
  -1  -3  -3 2122.34 279.789  17
  -1  -3  -3 1818.84 336.600  34
   1  -3  -3 2205.99 194.292  40
   1   3  -3 2092.96 316.174   5
  -1  -3  -3 1917.03 335.236  45
  -1   3  -3 1911.87 310.542  37
   1   3  -3 1954.55 253.297  37
  -1   3  -3 2366.75 349.230   5
  -1  -3  -3 1758.72 276.070   6
   1  -3  -3 1740.54 322.294   6
  -1   3  -2 100496. 1960.04   5
  -1  -3  -2 89506.7 1540.95  40
   1  -3  -2 83184.2 1874.70   6
   1   3  -2 85368.0 1486.06  37
   1   3  -2 90480.7 1809.28   5
   1   3  -2 86726.0 1486.58   8
  -1  -3  -2 97686.5 1653.76  17
  -1   3  -2 94957.0 1849.08  37
  -1  -3  -2 95729.5 1801.65  45
  -1  -3  -2 100392. 2020.85  34
   1  -3  -2 84303.0 1452.40  45
  -1   3  -1 69087.7 1346.36  36
   1   3  -1 72524.5 1475.24   8
   1  -3  -1 67512.7 1643.11   6
  -1  -3  -1 68737.5 1399.53  17
   1   3  -1 70559.8 1580.08   5
  -1  -3  -1 65811.1 1397.17  40
  -1   3  -1 66953.7 1525.40  37
  -1   3  -1 67349.2 1569.70   5
  -1  -3  -1 69246.3 1665.71  34
   1  -3  -1 64599.9 1086.45  45
   1   3  -1 71603.9 1293.16   7
   1   3  -1 70671.3 1351.48  37
   1   3   0 71427.0 1498.28   7
   1  -3   0 69343.3 1669.84   6
  -1  -3   0 70485.3 1583.98  34
   1   3   0 76334.8 1616.84   8
  -1  -3   0 68424.9 1500.25  40
  -1   3   0 70147.9 1558.61  37
   1   3   0 75891.8 1633.73   5
  -1   3   0 70878.0 1594.59   5
  -1   3   0 70205.9 1402.69  36
  -1  -3   1 79852.7 1709.02  40
   1   3   1 86597.9 1847.39   8
  -1   3   1 79306.6 864.075  43
   1  -3   1 75958.8 1003.72  20
   1  -3   1 78989.9 1800.43   6
   1  -3   1 84148.6 1446.61  34
  -1   3   1 80938.3 1750.30   8
   1   3   1 80228.9 1716.07  36
   1   3   1 81794.3 1792.31   7
  -1   3   1 78515.3 1672.68  37
   1  -3   2 89857.7 1399.88  34
  -1  -3   2 76371.1 1503.88  20
  -1  -3   2 77942.3 1789.58  40
   1   3   2 95644.7 1413.10   2
   1  -3   2 87792.6 1305.67  20
  -1   3   2 81090.7 1851.81   8
  -1   3   2 79788.5 1639.62   2
   1   3   2 85538.2 1832.77  36
  -1   3   3 3364.78 429.624   7
  -1   3   3 3513.68 442.149   8
  -1  -3   3 3541.99 373.507  20
   1   3   3 3402.01 303.695   2
   1   3   3 3551.90 429.248  36
  -1   3   3 3397.47 376.478   2
  -1  -3   4 5840.65 461.034  16
  -1  -3   4 5258.36 472.399  20
  -1   3   4 5123.71 556.338   8
  -1   3   4 5441.30 481.881   2
   1  -3   4 6835.01 358.155  16
  -1   3   4 5351.45 560.857   7
  -1   3   5 958.110 242.620   2
  -1   3   5 935.666 299.996  47
  -1   3   5 1046.86 311.770   8
  -1  -3   5 1132.69 279.511  20
  -1   3   5 902.946 323.151   7
  -1  -3   5 1182.51 260.085  16
  -1  -3   6 18510.1 967.535  20
  -1   3   6 17162.3 1080.42  47
  -1  -3   6 18781.4 846.810  16
  -1   3   6 18935.0 1154.23   7
  -1   3   6 19110.3 1106.16   8
  -1   3   6 20079.5 998.686   2
  -1  -3   7 17949.0 866.410  39
  -1  -3   7 18979.8 1050.74  20
  -1   3   7 18650.3 1212.51  47
  -1   3   7 19891.0 1248.92   7
  -1   3   7 19381.7 1081.94   3
  -1   3   7 19160.2 1162.64   8
   1   3   7 18951.0 971.673   3
   1   3   8 78884.3 2530.32  47
  -1   3   8 85757.3 2658.47   7
   1   3   8 83489.2 2678.02   7
  -1   3   8 85650.5 2383.54   3
   1   3   8 86431.0 2214.96   3
  -1   3   8 88135.1 2550.90   8
  -1  -3   8 84016.4 2330.69  20
  -1   3   8 83825.1 2695.91  47
  -1  -3   8 79395.9 1944.58  39
  -1   3   9 133183. 3156.49   3
  -1   3   9 136893. 3491.55   7
   1   3   9 144651. 3057.85   3
  -1  -3   9 119403. 2569.80  39
  -1   3   9 132987. 3252.19   8
   1   3   9 135905. 3533.11   7
   1   3   9 131607. 3431.03  47
  -1   3   9 128841. 3528.86  47
   1  -3   9 129181. 2785.71   4
   1   3  10 27333.3 1655.01   7
  -1   3  10 24335.6 1443.94   3
  -1   3  10 24810.6 1473.30   8
   1   3  10 24410.5 1611.75  47
  -1  -3  10 22914.3 1219.98  39
  -1   3  10 25103.9 1639.10  47
  -1  -3  10 25184.0 1447.64   4
  -1   3  10 25716.6 1578.66   7
   1  -3  10 24906.0 1332.03   4
   1  -3  11 9471.75 895.924   4
  -1  -3  11 9924.24 977.669   4
  -1   3  11 10359.9 1050.29   7
  -1   3  11 9939.37 977.092   8
  -1   3  11 9683.52 982.721   3
   1   3  11 10525.7 1080.15   7
   1   3  11 9233.68 1050.75  47
  -1   3  12 7836.19 902.689   8
   1   3  12 6166.32 910.159  47
  -1   3  12 8683.92 992.904   7
   1   3  12 6099.15 852.174   7
   1  -3  12 6536.76 817.967   4
  -1  -3  12 7038.49 882.024   4
   1   3  13 3047.16 704.851  47
  -1  -3  13 2836.76 625.896   4
  -1   3  13 3336.72 660.736   7
   1   3  13 2916.18 640.165   7
  -1   3  13 3134.81 616.495   8
   1   3  14 4490.50 508.378   9
  -1   3  14 3516.99 458.668   9
   1  -3  14 3165.14 412.049  10
  -1  -3  14 3419.58 401.634  28
  -1  -3  14 3258.14 392.217  10
  -1  -3  14 2784.49 626.035   4
  -1  -3  15 34285.8 1195.57  10
  -1   3  15 34872.4 1289.79   9
   1  -3  15 34575.8 1235.87  10
  -1  -3  15 32972.7 1172.33  28
   1   3  15 35638.4 1324.61   9
  -1   3  16 834.490 305.866   9
   1   3  16 1097.36 346.737   9
  -1  -3  16 857.136 303.618  28
   1  -3  16 816.287 304.957  10
  -1  -3  16 847.685 290.666  10
  -1  -3  17 45999.8 1367.52  28
  -1   3  17 44165.1 1438.56   9
   1   3  17 45084.4 1493.51   9
  -1  -3  17 46252.3 1401.27  10
   1  -3  17 45062.0 1410.25  10
  -1   3  18 3909.93 439.222  30
   1   3  18 4303.52 502.977   9
   1  -3  18 4151.88 439.466  29
  -1   3  18 3746.48 462.347   9
  -1  -3  18 4099.23 457.436  28
  -1  -3  18 3856.68 448.048  29
   1  -3  18 3773.59 467.598  10
  -1  -3  19 3276.48 410.866  29
  -1   3  19 3146.91 429.237   9
   1   3  19 3150.31 440.382   9
   1  -3  19 3547.82 435.380  10
   1  -3  19 3143.66 389.588  29
  -1   3  19 3346.14 406.744  30
  -1   3  20 17899.8 853.371   9
   1  -3  20 18952.0 795.458  29
  -1   3  20 17076.3 792.460  30
   1  -3  20 16979.0 822.559  10
   1   3  20 17597.9 875.653   9
  -1  -3  20 18886.8 824.860  29
  -1   3  21 8237.84 528.961  30
  -1   3  21 8693.24 580.410   9
   1   3  21 8081.89 578.226   9
   1  -3  21 8277.95 527.023  29
  -1  -3  21 8319.94 557.375  29
   1   3  22 4996.87 437.663   9
  -1   3  22 5295.57 438.865   9
   1  -3  22 5273.91 393.362  29
  -1   3  22 5713.44 409.376  30
  -1  -3  22 5891.16 440.189  29
  -1   3  23 6181.96 407.649   9
  -1  -3  23 6910.38 415.501  29
   1   3  23 6340.47 434.260   9
   1  -3  23 6365.78 380.497  29
  -1  -3  24 2574.54 246.736  29
  -1   3  24 1969.41 224.123   9
   1   3  24 1889.03 229.967   9
  -1   4 -23 363.165 152.533  13
   1  -4 -23 259.382 144.243  11
  -1  -4 -23 88.4772 122.967  11
   1   4 -22 2190.48 255.028  13
  -1  -4 -22 2104.30 260.179  11
   1  -4 -22 2413.82 286.699  11
  -1   4 -22 2186.23 286.214  13
  -1  -4 -22 2169.94 241.066  25
   1   4 -21 5578.67 431.854  13
   1  -4 -21 5872.61 445.461  11
  -1  -4 -21 5912.80 439.200  11
  -1   4 -21 5575.01 464.125  13
  -1   4 -20 52.5217 226.405  13
  -1  -4 -20 154.593 196.369  11
   1   4 -20-186.117 200.860  13
   1  -4 -20 131.648 187.367  11
   1   4 -19 1623.53 298.823  13
  -1   4 -19 1734.89 327.396  13
  -1  -4 -19 1531.49 289.797  11
   1  -4 -19 1882.16 326.497  11
  -1  -4 -18 6821.96 557.098  11
   1   4 -18 8214.37 609.428  13
  -1   4 -18 7595.43 627.555  13
   1  -4 -18 6949.81 562.295  11
   1   4 -17 866.345 283.148  13
   1  -4 -17 602.269 262.676  11
  -1   4 -17 740.416 309.360  13
  -1  -4 -17 515.029 250.546  11
  -1   4 -16 8208.74 675.964  13
  -1  -4 -16 7653.78 612.915  11
   1  -4 -16 6739.68 582.442  11
   1   4 -16 7705.32 607.979  13
  -1  -4 -15 6578.52 585.263  11
  -1   4 -15 6688.69 606.226  13
   1   4 -15 7230.42 611.503  13
  -1  -4 -15 6193.52 554.531  13
   1   4 -14 4896.44 506.238  13
  -1   4 -14 5441.24 539.791  13
  -1  -4 -14 4636.25 494.939  11
  -1  -4 -14 4531.58 484.522  13
   1   4 -13 12880.3 774.310  13
  -1  -4 -13 11529.0 738.765  11
  -1   4 -13 11635.1 756.366  13
  -1  -4 -13 11874.1 738.037  13
  -1  -4 -12 497.233 334.120  45
   1   4 -12 937.676 482.704   5
  -1   4 -12 225.892 265.640  37
  -1  -4 -11 5414.04 816.745  45
  -1   4 -11 4928.09 762.336  37
  -1   4 -11 4987.78 880.771   5
   1   4 -11 4528.35 795.114   5
   1   4 -10 45480.9 2248.26   5
  -1   4 -10 49679.3 2451.67   5
  -1   4 -10 47983.4 2129.44  37
  -1  -4 -10 49755.7 2246.75  45
   1   4  -9 2581.35 556.680   5
   1  -4  -9 3716.61 575.133   6
  -1  -4  -9 2557.17 550.621  45
  -1   4  -9 3021.02 630.697   5
  -1   4  -9 2991.53 528.896  37
  -1  -4  -8 5022.09 677.871  45
  -1   4  -8 5756.56 784.462   5
  -1   4  -8 4987.25 633.935  37
   1   4  -8 3634.34 599.312   5
   1  -4  -8 4499.01 603.365   6
  -1   4  -7 12530.2 1020.61   5
  -1  -4  -7 10948.0 943.870  45
   1   4  -7 13434.5 1013.73   5
  -1   4  -7 11663.5 909.985  37
   1  -4  -7 13028.8 971.746   6
   1  -4  -6 47098.7 1770.65   6
  -1  -4  -6 49533.1 1844.99  45
  -1   4  -6 54279.2 1858.28  37
   1  -4  -6 45255.3 1662.73  45
  -1   4  -6 51835.0 1938.02   5
   1   4  -6 52419.6 1617.00  37
   1   4  -6 47355.0 1788.91   5
  -1   4  -5 43163.2 1690.57   5
   1   4  -5 42457.7 1615.31   5
  -1   4  -5 42307.4 1604.87  37
   1   4  -5 45760.5 1430.67  37
   1  -4  -5 41485.3 1627.21   6
  -1  -4  -5 40926.1 1578.04  45
   1  -4  -5 42573.4 1493.66  45
  -1  -4  -5 41543.6 1699.62  34
  -1  -4  -5 43887.5 1503.87   6
   1  -4  -4 17398.5 1035.54   6
  -1  -4  -4 16792.0 967.380  45
   1  -4  -4 18153.6 913.871  45
  -1  -4  -4 18024.7 842.898  17
  -1   4  -4 17661.1 1050.31   5
  -1  -4  -4 18052.8 968.908   6
  -1   4  -4 18860.7 1033.45  37
  -1  -4  -4 16627.2 1049.79  34
   1   4  -4 17666.4 1017.29   5
   1   4  -4 18565.8 875.168  37
   1   4  -3 82679.3 1797.23  37
  -1   4  -3 81908.8 2148.27   5
  -1  -4  -3 77163.4 2158.96  34
   1  -4  -3 80189.7 2187.00   6
  -1   4  -3 82489.8 2087.87  37
  -1  -4  -3 84044.8 1753.47  40
   1   4  -3 85801.3 2143.58   5
  -1  -4  -2 75823.6 2065.56  34
  -1   4  -2 71959.7 1684.92  36
  -1   4  -2 70959.9 1930.09   5
   1  -4  -2 70541.0 1993.18   6
   1   4  -2 75393.1 1951.58   5
   1   4  -2 73093.1 1681.04  37
  -1   4  -2 75470.9 1941.83  37
  -1  -4  -2 71261.9 1639.82  40
   1  -4  -1 4232.05 548.573   6
  -1   4  -1 4770.66 517.690  37
   1  -4  -1 3548.96 441.819  34
   1   4  -1 3698.04 424.653   8
   1   4  -1 3507.76 457.273   5
  -1  -4  -1 4189.62 503.259  34
  -1  -4  -1 4201.51 440.394  40
  -1   4  -1 4318.17 427.081  36
  -1   4  -1 3940.01 482.720   5
   1  -4  -1 3941.78 430.619  40
   1   4   0 110286. 2085.45   7
  -1   4   0 101471. 2262.51   5
   1   4   0 99763.5 2225.58  36
  -1   4   0 100481. 2203.75  37
   1  -4   0 103567. 2432.47   6
  -1   4   0 101456. 2048.42  36
  -1  -4   0 98441.8 2182.99  34
   1   4   0 99299.6 2209.91   5
   1  -4   0 106756. 2075.46  34
  -1  -4   0 103091. 2181.91  40
   1   4   0 107840. 2250.50   8
   1   4   1 2937.80 446.811   8
  -1  -4   1 2301.86 330.550  20
   1   4   1 2578.09 406.224   5
   1  -4   1 2910.88 357.758  34
  -1  -4   1 2602.41 430.976  40
   1   4   1 2197.38 375.721  36
  -1   4   1 2143.48 387.428   5
   1   4   1 3787.30 479.419   7
  -1  -4   2 75326.2 2019.36  40
   1   4   2 69837.2 1958.47  36
  -1   4   2 70914.1 1998.05   8
   1   4   2 75512.9 2096.46   8
  -1  -4   2 75260.7 1677.59  20
  -1   4   2 80725.0 1895.44   2
   1   4   2 71527.5 2035.45   7
  -1   4   3 90605.8 2365.06   8
  -1  -4   3 93889.0 2360.66  40
   1   4   3 87342.2 2388.48   7
  -1  -4   3 93556.6 1958.88  20
   1   4   3 90739.0 2413.37   8
  -1  -4   4 17806.5 913.634  20
  -1   4   4 18558.2 1132.56   8
   1   4   4 16535.8 1113.90   7
  -1   4   4 18992.7 986.288   2
  -1  -4   4 18280.1 1118.00  40
   1   4   4 17308.2 1121.37   8
  -1   4   5 43189.4 1537.82   2
  -1   4   5 40916.3 1738.47   8
   1   4   5 38889.4 1749.57   8
   1   4   5 39454.2 1802.71   7
  -1  -4   5 39600.6 1431.78  20
  -1  -4   5 43265.2 1392.36  16
  -1   4   6 46791.3 1950.78   7
  -1  -4   6 49635.4 1518.54  16
   1   4   6 53524.8 2144.65   8
   1   4   6 49653.2 2124.84   7
  -1  -4   6 46764.7 1637.32  20
  -1   4   6 48872.3 1972.43   8
  -1   4   6 47910.1 1955.29  47
  -1   4   6 50685.6 1753.61   2
  -1   4   7 12050.5 1068.98   7
   1   4   7 12004.7 862.514   3
  -1   4   7 12673.0 1051.31   8
  -1   4   7 11552.2 928.685   3
  -1   4   7 11517.4 1044.95  47
   1   4   7 11053.2 1060.96   7
   1   4   7 10951.0 1035.19   8
  -1  -4   7 11734.0 890.449  20
   1  -4   7 10308.3 801.492  20
   1   4   8 9442.78 827.440   3
  -1   4   8 8676.13 970.931  47
  -1  -4   8 7398.33 771.560  20
   1   4   8 9194.11 1008.23   7
  -1   4   8 9297.72 884.224   3
   1   4   8 9658.81 1004.60   8
  -1   4   8 8337.25 923.814   7
  -1   4   8 9176.85 948.363   8
   1   4   8 9051.99 963.682  47
  -1  -4   9 1810.51 477.390  20
   1   4   9 1162.33 431.542   7
   1   4   9 2420.40 567.323   8
   1   4   9 1612.60 482.418  47
  -1   4   9 2205.80 560.159   7
  -1   4   9 2116.71 475.039   8
  -1   4   9 1965.57 478.053   3
  -1   4   9 1488.03 463.297  47
   1   4  10 50750.0 2460.73   7
   1   4  10 49888.3 2429.83  47
  -1   4  10 51588.0 2424.21   7
  -1   4  10 51910.0 2241.51   3
   1   4  10 50939.1 2405.26   8
  -1   4  10 52108.9 2347.66   8
  -1   4  10 51018.9 2482.30  47
  -1  -4  10 48174.2 2078.55  20
  -1   4  11 9114.95 1026.17   3
  -1   4  11 8867.30 1100.85  47
  -1  -4  11 8200.36 934.876  20
   1   4  11 7450.92 1002.22  47
   1   4  11 8320.75 1070.72   7
   1   4  11 7253.04 946.378   8
  -1   4  11 8474.61 1002.62   8
  -1   4  11 8737.09 1060.73   7
  -1  -4  12 1429.55 527.916  20
   1   4  12 1238.29 471.025   7
   1   4  12 1169.83 456.823   8
  -1   4  12 1634.97 497.806   8
   1   4  12 1334.04 504.385  47
  -1   4  13 13760.9 841.542   9
   1   4  13 13228.1 829.619   9
  -1  -4  13 14687.5 782.645  10
   1  -4  13 13211.2 730.397  28
  -1  -4  13 13304.6 773.242  28
  -1   4  13 12664.7 750.854  30
  -1   4  14 5706.41 575.756   9
  -1  -4  14 5056.55 516.470  28
   1  -4  14 5063.69 488.129  28
   1  -4  14 5513.53 543.186  10
  -1   4  14 4078.25 454.296  30
   1   4  14 5838.45 567.502   9
  -1  -4  14 6006.71 537.090  10
   1   4  15 6461.04 589.552   9
  -1  -4  15 6215.32 566.440  28
  -1   4  15 6191.28 583.817   9
   1  -4  15 6071.23 542.333  28
  -1   4  15 6527.64 578.650  30
  -1  -4  15 7472.53 601.670  10
   1  -4  15 6545.90 602.902  10
  -1  -4  16 8937.74 653.045  10
  -1  -4  16 8473.95 651.008  28
  -1   4  16 9018.12 674.217   9
  -1   4  16 9322.39 665.719  30
   1  -4  16 9251.11 692.407  10
   1   4  16 9073.40 694.301   9
  -1  -4  17 260.294 244.925  10
  -1  -4  17 374.644 256.314  28
   1   4  17 161.906 246.320   9
   1  -4  17 120.639 252.660  10
  -1   4  17 508.407 268.063   9
  -1   4  17 349.627 232.277  30
  -1  -4  18 9155.38 629.654  29
  -1   4  18 9033.01 647.276   9
  -1  -4  18 9059.02 635.330  28
  -1   4  18 9276.86 608.584  30
   1   4  18 8055.99 635.119   9
   1  -4  18 8109.63 636.578  10
   1  -4  19 2685.64 356.472  29
   1   4  19 2317.80 383.865   9
  -1  -4  19 2583.61 356.576  28
  -1  -4  19 2679.31 375.547  29
  -1   4  19 2824.17 393.103   9
   1  -4  19 2924.31 404.429  10
   1  -4  20-109.628 203.552  29
  -1  -4  20 132.847 218.838  29
   1   4  20 177.663 213.699   9
  -1   4  20 220.226 213.915   9
   1  -4  20-61.6049 226.461  10
   1   4  21 6769.00 497.984   9
  -1   4  21 6013.64 461.594   9
  -1  -4  21 6887.55 465.636  29
   1  -4  21 6519.54 446.125  29
  -1  -4  22 2120.75 272.985  29
  -1   4  22 1787.45 262.142   9
   1   4  22 1701.34 276.335   9
   1  -4  22 1870.60 245.203  29
   1  -4  23 162.986 126.504  29
  -1   4  23 110.461 139.262   9
   1   4  23 253.001 151.790   9
  -1  -5 -22 68.7989 112.278  11
   1  -5 -22-42.4017 124.227  11
  -1   5 -21 2155.75 277.644  13
  -1  -5 -21 2020.82 231.021  25
   1  -5 -21 2727.84 285.185  11
  -1  -5 -21 2091.47 255.981  11
  -1   5 -20 2559.20 324.504  13
  -1  -5 -20 2449.70 295.246  11
  -1  -5 -20 2216.17 274.614  25
  -1   5 -19 4543.13 437.200  13
  -1  -5 -19 4182.46 390.375  25
  -1  -5 -19 4166.95 392.850  11
   1   5 -19 3761.25 388.390  13
   1  -5 -19 4128.98 399.209  11
  -1   5 -18 1856.23 347.512  13
   1   5 -18 1715.40 300.819  13
  -1  -5 -18 1683.74 307.075  11
   1  -5 -18 1657.83 310.414  11
   1   5 -17 6446.63 542.705  13
  -1  -5 -17 5728.33 507.957  11
   1  -5 -17 6731.11 533.841  25
   1  -5 -17 5070.84 497.047  11
  -1   5 -17 6477.95 570.673  13
  -1  -5 -16 1944.81 343.323  11
   1   5 -16 2135.54 371.934  13
  -1   5 -16 1871.90 371.368  13
   1  -5 -16 2424.17 373.792  11
   1  -5 -16 2293.36 364.545  25
   1  -5 -15 2280.03 385.950  11
   1  -5 -15 2655.48 403.701  25
  -1  -5 -15 1810.59 356.631  11
  -1   5 -15 1852.17 361.717  13
   1   5 -15 2277.38 370.227  13
   1  -5 -14 4415.78 503.884  11
  -1   5 -14 3977.87 499.869  13
   1   5 -14 5015.24 521.371  13
  -1  -5 -14 4414.09 514.067  11
   1  -5 -13 14579.4 850.400  11
  -1   5 -13 12266.6 808.718  13
   1   5 -13 14161.5 838.774  13
  -1  -5 -13 12040.8 774.479  11
  -1  -5 -12 4262.40 478.446  11
  -1   5 -12 4198.56 492.633  13
   1  -5 -12 5873.68 565.850  11
   1   5 -12 6159.71 569.561  13
   1   5 -11 7726.05 594.371  13
  -1  -5 -11 8498.89 633.551  11
   1  -5 -11 8505.72 635.981  11
  -1   5 -11 7681.68 605.177  13
  -1   5 -10 11333.1 692.852  13
  -1  -5 -10 10742.3 1136.01  45
   1  -5 -10 12893.5 740.109  11
   1  -5 -10 12533.2 730.302  25
  -1  -5 -10 11566.2 711.411  11
  -1   5  -9 4746.47 722.819  37
  -1  -5  -9 6307.30 912.228  34
  -1   5  -9 5230.04 864.247   5
  -1  -5  -9 5683.66 772.894  45
   1   5  -9 6770.28 928.830   5
   1   5  -8 5910.73 820.181   5
  -1   5  -8 5372.80 825.763   5
  -1   5  -8 5506.45 728.646  37
  -1  -5  -8 6407.17 858.311  34
  -1  -5  -8 5268.03 722.801  45
  -1   5  -7 17768.9 1348.01   5
   1  -5  -7 16341.9 1203.37   6
  -1   5  -7 16397.5 1208.11  37
   1   5  -7 17397.1 1296.01   5
  -1  -5  -7 16981.2 1203.26  45
  -1  -5  -7 15780.5 1299.38  34
   1  -5  -6 1701.59 408.751   6
  -1   5  -6 1786.40 424.167  37
  -1  -5  -6 1183.06 396.166  34
   1   5  -6 1558.50 407.774   5
  -1   5  -6 1151.22 378.898   5
   1   5  -5 175.557 197.790   5
  -1   5  -5 539.625 293.623  37
   1  -5  -5 325.168 287.987   6
  -1   5  -5 765.296 337.135   5
  -1  -5  -5-6.20314 335.691  34
  -1   5  -4 17322.6 1172.76   5
   1  -5  -4 16285.7 1148.93   6
  -1   5  -4 17571.4 1121.23  37
   1   5  -4 15200.9 1079.84   5
   1  -5  -4 16288.5 1142.15  34
  -1  -5  -4 16248.0 1175.52  34
   1  -5  -3 5021.24 613.859  34
  -1   5  -3 5320.34 601.965  37
   1   5  -3 4750.61 601.030   5
  -1   5  -3 5484.99 653.703   5
   1  -5  -3 5220.43 667.764   6
   1   5  -3 5165.65 616.400  36
  -1  -5  -3 5762.62 695.728  34
  -1  -5  -2 9603.43 868.692  34
   1  -5  -2 9799.83 882.203   6
   1  -5  -2 10064.9 817.240  34
  -1   5  -2 9571.63 836.274   5
  -1   5  -2 8967.59 778.911  37
   1   5  -2 10433.6 856.902   5
   1   5  -2 9638.60 823.497  36
  -1   5  -1 3330.52 498.084   5
   1   5  -1 4639.63 575.384   5
  -1   5  -1 3667.85 519.030  37
  -1  -5  -1 3712.61 542.841  34
   1   5  -1 4334.93 555.740  36
   1  -5  -1 4686.19 553.882  34
   1  -5   0 5263.65 557.145  34
   1   5   0 5434.19 631.069  36
  -1   5   0 5606.20 626.909   5
   1   5   0 5402.02 587.269   8
  -1  -5   0 5790.37 597.231  40
   1   5   0 5115.20 599.854   5
   1   5   1 5293.14 617.591   8
   1  -5   1 5022.58 576.147  40
  -1   5   1 7082.98 646.293   2
   1   5   1 5592.94 637.541  36
  -1  -5   1 6691.44 694.636  40
   1   5   1 4972.47 584.773   5
  -1   5   1 6882.57 694.910   5
   1   5   2 9570.59 847.258   8
   1   5   2 9568.51 820.636   5
  -1  -5   2 11257.3 906.192  40
  -1   5   2 11673.2 828.376   2
  -1   5   2 10852.3 873.658   5
  -1   5   3 5897.56 686.044   8
   1   5   3 6603.17 696.374   5
  -1   5   3 6136.59 678.247   5
  -1  -5   3 6486.82 728.881  40
   1   5   3 7249.10 788.634   8
   1   5   3 6745.87 736.064   7
  -1   5   3 6224.72 623.752   2
   1   5   4 14794.0 1163.96   8
  -1   5   4 15978.9 1160.69   8
  -1   5   4 15805.6 996.778   2
   1   5   4 16844.3 1230.84   7
  -1  -5   4 15421.6 1128.24  40
   1   5   5 474.195 333.890   7
  -1   5   5 175.080 259.724  47
   1   5   5 588.281 332.783   8
  -1  -5   5 538.340 303.092  40
  -1   5   5 373.122 277.469   8
  -1   5   6 988.435 339.556  47
  -1  -5   6 823.532 337.078  40
  -1   5   6 1110.13 425.312   8
   1   5   6 1392.62 424.887   8
   1   5   6 969.152 419.678   7
  -1   5   7 17194.7 1357.64   8
  -1   5   7 15017.7 1284.01  47
   1   5   7 15687.6 1353.62   8
   1   5   7 15412.8 1348.27   7
  -1  -5   7 15186.3 1269.80  40
   1   5   8 6595.42 921.246   8
  -1   5   8 6946.74 863.798   3
   1   5   8 6081.01 906.514   7
   1   5   8 6767.46 908.991  47
  -1   5   8 6574.86 905.227  47
  -1   5   8 6542.06 888.537   8
  -1  -5   8 6610.14 878.237  40
  -1   5   9 5543.29 857.827   8
   1   5   9 5854.28 913.554   7
  -1   5   9 5440.07 785.896   3
  -1   5   9 4749.65 802.263  47
   1   5   9 5223.04 841.487  47
   1   5   9 4320.80 761.811   8
  -1  -5   9 4687.66 796.669  40
  -1   5  10 9887.33 1185.94  47
  -1   5  10 12624.0 750.610   9
  -1   5  10 11845.5 1197.71   3
   1  -5  10 12277.9 749.625  27
  -1  -5  10 11455.1 717.533  27
  -1  -5  11 8768.58 675.628  27
  -1   5  11 8886.10 670.793   9
   1   5  11 10128.6 719.957   9
   1  -5  11 8995.75 685.237  27
   1   5  12 3170.48 449.137   9
  -1   5  12 4655.47 513.615   9
  -1  -5  12 4188.57 508.475  27
   1  -5  12 3186.51 444.640  27
  -1   5  13 13991.0 847.499   9
   1  -5  13 12656.8 748.253  28
  -1  -5  13 12477.5 769.155  28
   1   5  13 11617.0 781.461   9
   1   5  14 4322.99 506.151   9
  -1  -5  14 3727.57 475.246  28
  -1   5  14 4185.99 482.502   9
   1  -5  14 3755.97 468.832  10
   1  -5  14 3753.04 441.999  28
  -1   5  15 1878.47 372.035   9
  -1  -5  15 2194.63 394.257  28
   1  -5  15 2210.78 380.916  10
   1  -5  15 2013.53 346.187  28
   1   5  15 2062.21 379.006   9
   1  -5  16 1562.89 336.421  10
  -1  -5  16 2061.18 351.549  10
   1  -5  16 1830.98 329.053  28
   1   5  16 1993.92 360.057   9
  -1  -5  16 1756.52 358.302  28
  -1   5  16 1697.23 355.548   9
   1   5  17 6281.45 542.760   9
  -1   5  17 5463.06 523.399   9
  -1  -5  17 6439.12 555.652  28
   1  -5  17 6276.23 543.336  10
   1   5  18 2228.64 352.213   9
  -1  -5  18 2323.06 336.973  28
  -1   5  18 2034.69 345.045   9
   1  -5  18 1959.63 339.915  10
   1  -5  19 4287.77 415.473  10
   1  -5  19 4266.11 404.404  29
  -1  -5  19 4862.92 430.378  28
  -1  -5  19 3709.60 408.662  29
   1   5  19 3742.87 394.073   9
  -1   5  19 4108.80 411.709   9
  -1   5  20 2681.94 328.197   9
  -1  -5  20 2427.09 310.609  29
   1  -5  20 2166.65 297.823  29
   1   5  20 2059.48 299.504   9
   1   5  21 2456.54 285.773   9
  -1  -5  21 2807.04 292.182  29
   1  -5  21 2510.34 263.995  29
  -1   5  21 2261.25 276.119   9
   1   5  22 49.8930 132.992   9
  -1   5  22-5.98293 128.939   9
  -1  -5  22 135.270 151.840  21
  -1  -5  22 351.053 157.283  29
  -1  -6 -20 97.1302 124.200  25
  -1  -6 -20 54.5429 126.486  11
  -1   6 -20-0.70593 142.718  13
   1  -6 -20 148.869 136.727  11
   1  -6 -19 657.587 184.840  11
  -1  -6 -19 464.432 161.252  25
  -1   6 -19 276.017 161.191  13
  -1  -6 -19 647.803 188.224  11
  -1  -6 -18 2056.85 290.789  11
  -1   6 -18 1862.02 292.924  13
  -1  -6 -18 1676.87 253.959  25
   1  -6 -18 1738.72 271.903  11
  -1   6 -17 7537.33 565.361  13
  -1  -6 -17 7546.73 519.553  11
   1  -6 -17 8558.27 536.966  25
  -1  -6 -17 7611.98 507.995  25
   1  -6 -17 7596.44 520.453  11
   1  -6 -16 7268.85 540.141  11
   1  -6 -16 8238.90 569.744  25
  -1  -6 -16 8665.56 585.718  11
  -1   6 -16 8451.69 635.952  13
  -1  -6 -16 8263.91 577.831  25
  -1  -6 -15 429.520 241.789  25
  -1   6 -15 233.103 245.305  13
   1  -6 -15 156.706 209.628  11
  -1  -6 -15 108.286 213.371  11
   1  -6 -15 55.1302 209.148  25
  -1   6 -14 1800.31 372.818  13
   1  -6 -14 1012.80 282.025  11
   1  -6 -14 1475.11 323.708  25
  -1  -6 -14 1579.28 316.393  11
  -1  -6 -14 1418.47 319.462  25
   1  -6 -13 19930.5 989.326  25
   1  -6 -13 18693.2 930.211  11
  -1  -6 -13 17959.2 915.754  11
  -1   6 -13 18927.2 987.061  13
  -1  -6 -13 16590.0 889.573  25
  -1  -6 -12 3089.94 418.811  25
   1  -6 -12 3623.38 460.485  11
  -1  -6 -12 3697.52 441.531  11
   1  -6 -12 3826.87 474.064  25
  -1   6 -12 3544.00 463.135  13
   1  -6 -11 5277.58 526.560  11
  -1   6 -11 6059.16 566.688  13
  -1  -6 -11 5442.89 542.604  11
  -1  -6 -11 4865.65 515.007  25
   1  -6 -11 5988.24 581.170  25
  -1  -6 -10 3040.89 415.984  11
   1  -6 -10 3424.74 434.422  25
  -1   6 -10 3427.04 429.800  13
  -1  -6 -10 3228.81 420.521  25
   1  -6 -10 3399.27 442.024  11
   1  -6  -9 15359.6 820.028  11
  -1  -6  -9 14152.1 793.716  11
  -1  -6  -9 15005.6 818.910  25
   1  -6  -9 14999.7 827.165  25
  -1   6  -9 13799.0 779.707  13
  -1  -6  -8 39312.2 1241.14  11
  -1   6  -8 42313.9 1302.55  13
   1  -6  -8 41834.4 1297.68  11
  -1  -6  -8 40014.7 1291.00  25
   1  -6  -8 40134.0 1285.91  25
  -1   6  -7 43753.7 1289.42  13
   1  -6  -7 45921.5 1353.19  25
  -1  -6  -7 42759.3 1284.66  11
   1  -6  -7 46131.3 1310.19  11
  -1  -6  -7 42551.0 1300.63  25
   1  -6  -6 11807.6 667.013  11
   1  -6  -6 12106.3 682.905  25
  -1   6  -6 12623.7 692.580  13
  -1  -6  -6 11814.9 687.510  25
  -1  -6  -6 12340.1 678.812  11
   1  -6  -5 19091.0 832.444  25
   1  -6  -5 15825.9 1275.74  34
  -1  -6  -5 16599.6 778.130  25
  -1  -6  -5 16737.4 1340.55  34
  -1  -6  -5 17798.7 793.389  11
   1  -6  -5 18813.8 803.690  11
  -1  -6  -4 4589.70 728.666  34
  -1   6  -4 4915.92 723.332   5
   1  -6  -4 4814.46 722.429  34
   1   6  -4 4276.20 674.949   5
  -1   6  -3 5871.71 754.727   5
   1   6  -3 5395.95 730.709   5
  -1  -6  -3 6841.84 847.356  34
  -1   6  -2 37493.1 1836.61   5
   1   6  -2 35691.2 1789.29   5
   1   6  -1 8665.84 912.085  36
  -1   6  -1 9197.52 932.068   5
   1   6  -1 9082.65 911.373   5
   1   6   0 27071.5 1523.92   5
  -1   6   0 26075.3 1511.90   5
   1   6   0 27446.5 1559.97  36
   1   6   1 8794.52 892.808   5
  -1   6   1 7477.64 817.574   5
   1   6   2 37251.6 1805.93   5
   1   6   2 39138.6 1828.35   8
  -1   6   2 37856.0 1832.93   5
  -1  -6   3 3097.46 585.409  40
  -1   6   3 2808.00 534.946   5
   1   6   3 3592.77 583.054   5
   1   6   3 4408.12 681.595   8
  -1  -6   4 4366.27 699.962  40
   1   6   4 4385.73 700.372   8
   1   6   4 3718.37 611.264   5
  -1   6   4 3445.54 593.606   5
   1  -6   5 20398.5 868.576  27
   1   6   5 19481.2 1505.11   8
  -1  -6   5 21203.8 1511.63  40
  -1  -6   5 20727.9 877.963  27
   1  -6   5 18696.5 1446.96  40
  -1  -6   6 12146.9 699.123  27
   1  -6   6 14679.5 758.204  27
  -1  -6   7 44306.8 1332.70  27
   1  -6   7 44234.9 1322.07  27
  -1  -6   8 38616.1 1274.80  27
   1  -6   8 40718.5 1314.22  27
  -1   6   8 42804.1 1290.88   9
   1  -6   9 11919.5 758.612  27
  -1  -6   9 10681.3 716.573  27
  -1   6   9 12206.7 732.622   9
   1  -6  10 3714.04 492.000  27
  -1   6  10 4020.17 468.435   9
  -1  -6  10 4074.29 494.434  27
  -1   6  11 5647.86 542.770   9
  -1  -6  11 5323.86 566.106  27
   1   6  11 6386.12 558.303   9
   1  -6  11 5410.36 562.085  27
  -1  -6  12 3997.73 504.501  27
   1  -6  12 4316.83 513.772  27
  -1   6  12 5218.00 525.453   9
   1   6  12 5331.25 519.474   9
   1   6  13 19533.4 945.593   9
   1  -6  13 20106.5 924.620  28
  -1   6  13 20753.6 979.261   9
  -1  -6  13 19734.0 961.028  28
   1  -6  14 1743.24 337.743  10
   1  -6  14 1308.90 322.567  28
  -1   6  14 1434.55 318.719   9
   1   6  14 1740.40 339.019   9
  -1  -6  14 1527.25 331.618  28
   1  -6  15 81.6046 230.141  10
   1  -6  15-42.2811 246.150  28
  -1  -6  15-118.527 260.414  28
   1   6  15 154.895 209.261   9
  -1   6  15-113.774 215.950   9
  -1   6  16 7250.90 544.096   9
   1  -6  16 9642.59 598.858  28
  -1  -6  16 8937.78 619.148  28
   1  -6  16 10268.0 620.115  10
   1   6  16 8086.91 575.240   9
   1   6  17 5388.50 445.340   9
  -1   6  17 6369.04 489.260   9
   1  -6  17 6780.45 489.297  10
  -1  -6  17 6539.15 507.869  28
  -1   6  18 1480.08 256.490   9
  -1  -6  18 1927.03 288.835  28
   1   6  18 1889.75 282.344   9
   1  -6  18 1903.78 282.566  10
  -1   6  19 1056.63 213.982   9
   1  -6  19 1216.25 226.191  29
  -1  -6  19 1066.70 217.333  28
   1   6  19 1300.45 231.212   9
  -1  -6  19 690.694 214.640  29
  -1  -6  20-349.166 177.570  21
  -1  -6  20-57.8185 153.567  29
  -1   6  20 28.8017 133.852   9
   1   6  20-122.079 154.429   9
   1  -6  20-2.95460 141.234  29
  -1  -7 -18 49.2332 112.883  25
   1  -7 -18 128.593 121.931  11
  -1  -7 -18-43.2130 125.338  11
  -1  -7 -17 480.483 170.348  11
   1  -7 -17 311.309 132.668  25
   1  -7 -17 426.862 163.029  11
  -1   7 -17 589.021 195.621  13
  -1  -7 -17 301.901 144.044  25
   1  -7 -16 827.678 220.290  11
  -1  -7 -16 831.629 211.869  11
  -1   7 -16 714.855 235.883  13
   1  -7 -16 617.793 179.366  25
  -1  -7 -16 779.520 199.730  25
   1  -7 -15 3141.83 364.578  11
  -1  -7 -15 3045.93 349.551  11
   1  -7 -15 3645.32 379.013  25
  -1  -7 -15 2734.79 324.380  25
  -1   7 -15 2972.37 381.149  13
  -1  -7 -14 31.8884 189.776  11
  -1  -7 -14 142.448 190.969  25
  -1   7 -14-187.329 256.704  13
   1  -7 -14 98.2256 185.852  25
   1  -7 -14 313.505 209.688  11
   1  -7 -13 5672.26 514.365  11
  -1  -7 -13 5392.19 493.528  25
   1  -7 -13 6273.20 536.370  25
  -1  -7 -13 5645.88 500.822  11
  -1   7 -13 5967.82 540.936  13
  -1  -7 -12 18635.0 888.861  11
  -1  -7 -12 17426.6 881.268  25
   1  -7 -12 17578.0 869.979  11
  -1   7 -12 17833.6 908.285  13
   1  -7 -12 19268.4 933.601  25
  -1   7 -11 3379.73 430.886  13
  -1  -7 -11 3054.35 425.893  25
   1  -7 -11 2851.53 397.611  11
  -1  -7 -11 3103.07 422.023  11
   1  -7 -11 3230.15 429.105  25
  -1   7 -10 3892.53 465.125  13
   1  -7 -10 3367.08 449.971  25
   1  -7 -10 3267.44 413.482  11
  -1  -7 -10 3623.22 453.713  25
  -1  -7 -10 3710.18 450.276  11
   1  -7  -9 3319.66 417.348  11
  -1  -7  -9 4321.71 498.163  25
  -1   7  -9 4288.12 468.134  13
  -1  -7  -9 3892.61 450.652  11
   1  -7  -9 4292.25 483.885  25
   1  -7  -8 28752.3 1119.08  11
   1  -7  -8 30277.0 1161.83  25
  -1  -7  -8 28372.1 1134.28  25
  -1  -7  -8 27548.0 1100.75  11
  -1   7  -8 29252.0 1115.50  13
  -1  -7  -7 2644.70 403.954  25
   1  -7  -7 2638.08 389.814  25
   1  -7  -7 3107.51 396.834  11
  -1   7  -7 3157.95 418.812  13
  -1  -7  -7 3420.70 423.983  11
  -1  -7  -6 33747.0 1177.07  11
  -1  -7  -6 33429.4 1194.81  25
   1  -7  -6 36146.2 1228.60  25
  -1   7  -6 36567.6 1209.11  13
   1  -7  -6 35634.7 1176.55  11
  -1   7  -5 2535.89 366.126  13
   1  -7  -5 2732.60 355.715  11
  -1  -7  -5 1999.77 331.569  25
   1  -7  -5 2342.17 353.719  25
  -1  -7  -5 2073.50 319.187  11
  -1   7  -4 10088.1 639.811  13
   1  -7  -4 8589.89 589.737  11
  -1  -7  -4 8485.84 594.233  11
  -1  -7  -4 8904.51 607.786  25
  -1   7  -3 1028.93 254.789  13
  -1  -7  -3 1026.71 264.707  25
  -1  -7  -3 839.567 267.668  11
   1  -7  -3 1098.09 258.123  11
   1  -7  -2 23767.2 932.908  11
  -1   7  -2 25999.8 990.371  13
  -1  -7  -2 25454.0 1003.61  11
  -1   7  -1 2701.33 344.312  13
   1  -7  -1 1675.10 305.169  11
  -1  -7  -1 2472.11 365.320  11
   1  -7  -1 2410.79 363.946  27
   1  -7   0 632.563 240.175  27
  -1  -7   0 664.238 226.090  27
  -1  -7   1 1253.69 291.885  27
   1  -7   1 1490.82 291.081  27
   1  -7   2 26187.3 1028.47  27
  -1  -7   2 23628.1 992.617  27
   1  -7   3 334.759 193.972  27
  -1  -7   3 487.908 236.974  27
  -1  -7   4 8796.64 632.612  27
   1  -7   4 8425.29 615.910  27
  -1  -7   5 2784.28 390.323  27
   1  -7   5 3055.91 401.914  27
  -1  -7   6 36043.2 1250.37  27
   1  -7   6 35075.7 1231.21  27
   1  -7   7 2259.35 360.366  27
  -1  -7   7 2251.67 383.620  27
   1  -7   8 26786.6 1106.99  27
  -1  -7   8 26078.8 1105.27  27
  -1  -7   9 3298.55 453.066  27
   1  -7   9 3515.19 458.755  27
  -1  -7  10 3239.69 454.498  27
  -1   7  10 3462.66 408.324   9
   1  -7  10 3401.35 460.030  27
  -1   7  11 3006.62 392.438   9
  -1  -7  11 2618.40 423.795  27
   1  -7  11 2887.81 433.513  27
  -1  -7  12 16774.4 937.972  27
  -1   7  12 16974.5 828.024   9
  -1   7  13 5857.64 500.200   9
   1  -7  13 5577.62 486.448  28
  -1  -7  13 4713.64 483.530  28
   1  -7  14 89.8368 204.941  28
  -1   7  14-76.2883 204.708   9
  -1  -7  14 80.4984 232.527  28
   1   7  15 2846.16 328.021   9
  -1  -7  15 2866.71 363.645  28
   1  -7  15 2640.26 327.885  28
  -1   7  15 2503.93 325.713   9
   1  -7  16 485.642 179.994  28
   1   7  16 842.555 211.925   9
  -1  -7  16 772.038 240.033  28
  -1   7  16 599.859 187.806   9
   1   7  17 314.979 163.189   9
  -1  -7  17 500.282 196.925  28
  -1   7  17 298.203 159.158   9
  -1  -7  18-121.573 171.250  29
  -1   7  18-73.7938 127.692   9
   1  -7  18-189.491 154.004  29
  -1  -7  18 33.5992 136.299  28
  -1  -8 -16 3265.22 258.743  11
   1  -8 -16 2787.64 237.171  11
   1  -8 -15 2243.74 245.038  11
  -1  -8 -15 2335.70 255.946  11
   1  -8 -14 2593.74 284.513  11
  -1   8 -14 3375.01 327.447  13
  -1  -8 -14 2664.90 286.318  25
  -1  -8 -14 2612.71 290.363  11
   1  -8 -13 1531.18 253.059  11
  -1  -8 -13 1690.03 264.684  11
  -1  -8 -13 1958.59 272.289  25
  -1   8 -13 1835.65 279.461  13
  -1  -8 -12 337.313 185.833  25
   1  -8 -12 250.526 183.713  11
  -1   8 -12 93.4300 203.300  13
  -1  -8 -12 301.037 191.243  11
   1  -8 -11 1415.65 279.900  11
  -1  -8 -11 1103.76 258.770  11
  -1   8 -11 1071.33 268.142  13
  -1  -8 -11 1203.39 269.429  25
  -1   8 -10 11672.8 695.406  13
  -1  -8 -10 11707.4 701.834  25
   1  -8 -10 11394.2 667.157  11
  -1  -8 -10 12052.8 718.856  11
  -1  -8  -9 8413.32 613.031  11
   1  -8  -9 7130.12 553.692  11
  -1  -8  -9 6738.99 552.846  25
  -1   8  -9 7341.53 566.958  13
  -1   8  -8 10293.3 657.488  13
  -1  -8  -8 10884.4 706.410  25
   1  -8  -8 11028.5 672.722  11
  -1  -8  -8 10553.6 686.024  11
  -1   8  -7 1090.41 265.828  13
   1  -8  -7 1093.94 273.033  11
  -1  -8  -7 1301.32 302.452  25
  -1  -8  -7 1041.11 310.806  11
  -1   8  -6 16644.7 817.080  13
  -1  -8  -6 15223.3 796.110  11
   1  -8  -6 15233.0 784.401  11
   1  -8  -5 1583.66 317.507  11
  -1   8  -5 1510.77 284.720  13
  -1  -8  -5 1610.27 319.951  11
  -1  -8  -4 1084.00 283.212  11
  -1   8  -4 1140.04 265.171  13
   1  -8  -4 813.013 277.361  27
   1  -8  -4 905.936 252.975  11
   1  -8  -3 2036.02 349.286  27
  -1   8  -3 1556.91 302.862  13
  -1  -8  -3 1711.66 349.445  27
  -1  -8  -2 6109.89 559.068  27
  -1   8  -2 7324.77 546.167  13
   1  -8  -2 5853.30 535.926  27
   1  -8  -1 3740.13 435.862  27
  -1   8  -1 4721.86 457.144  13
  -1  -8  -1 4060.56 473.575  27
   1  -8   0 5841.81 520.679  27
  -1   8   0 6346.08 506.640  13
  -1  -8   0 5467.18 535.237  27
   1  -8   1 4188.47 462.584  27
  -1  -8   1 3941.95 468.262  27
  -1   8   1 3965.68 418.587  13
   1  -8   2 5558.09 525.419  27
  -1   8   2 5136.42 459.446  13
  -1  -8   2 4920.79 521.148  27
   1  -8   3 1417.32 302.992  27
  -1  -8   3 502.033 221.948  27
   1   8   3 1042.49 228.632  13
  -1  -8   4 869.869 283.436  27
   1  -8   4 531.554 237.053  27
   1  -8   5 1098.89 293.232  27
  -1  -8   5 904.817 306.108  27
   1  -8   6 13852.9 803.785  27
  -1  -8   6 13613.8 802.222  27
  -1  -8   7 933.194 291.308  27
   1  -8   7 947.291 287.382  27
   1  -8   8 12144.8 756.353  27
  -1  -8   8 10749.5 728.728  27
   1  -8   9 8442.12 641.351  27
  -1  -8   9 8595.92 660.197  27
  -1  -8  10 12964.4 793.469  27
   1  -8  10 11831.5 758.056  27
  -1  -8  11 1087.31 302.051  27
   1  -8  12 30.0747 219.353  28
  -1  -8  12 243.981 228.068  28
   1  -8  13 2360.34 295.690  28
  -1  -8  13 2281.10 327.302  28
   1  -8  14 3148.60 307.136  28
  -1  -8  14 3250.30 351.264  28
  -1  -8  15 2619.74 289.525  28
   1  -9 -12 1196.73 192.705  27
  -1  -9 -12 1236.60 209.691  27
  -1  -9 -11 815.216 210.565  27
   1  -9 -11 474.098 166.007  27
  -1  -9 -10 1978.62 286.270  27
  -1   9 -10 1649.66 243.411  13
   1  -9 -10 1924.00 275.220  27
  -1  -9  -9 2120.76 322.864  27
   1  -9  -9 1738.51 282.254  27
  -1   9  -9 1448.50 260.467  13
   1  -9  -8 10886.4 626.740  27
  -1  -9  -8 11242.9 645.690  27
  -1   9  -8 9719.51 550.549  13
  -1   9  -7 3418.73 352.259  13
   1  -9  -7 3996.00 417.309  27
  -1  -9  -7 4461.01 440.095  27
  -1  -9  -6 3870.30 425.220  27
   1  -9  -6 4243.45 440.853  27
  -1   9  -6 3462.20 362.111  13
  -1   9  -5 606.032 205.276  13
   1  -9  -5 584.205 234.603  27
  -1  -9  -5 669.426 249.791  27
   1  -9  -4 3092.02 387.580  27
  -1   9  -4 3568.79 362.846  13
  -1  -9  -4 3685.55 427.340  27
   1  -9  -3 3021.89 388.014  27
  -1  -9  -3 3901.35 442.059  27
  -1   9  -3 3770.26 373.201  13
  -1   9  -2 7503.16 501.711  13
   1  -9  -2 8212.57 589.686  27
  -1  -9  -2 9118.02 630.343  27
  -1  -9  -1 237.550 246.120  27
  -1   9  -1 353.481 192.821  13
   1  -9  -1 556.634 243.190  27
  -1  -9   0 5740.08 511.111  27
  -1   9   0 5178.64 423.414  13
   1  -9   0 5464.00 483.854  27
  -1   9   1 144.353 173.112  13
   1  -9   1 131.664 205.863  27
  -1  -9   1 96.2536 212.116  27
   1  -9   2 7517.15 550.334  27
  -1  -9   2 7686.34 585.555  27
  -1   9   2 7148.27 506.169  13
  -1   9   3 3394.30 366.180  13
   1  -9   3 4022.71 427.918  27
  -1  -9   3 4030.01 451.247  27
  -1  -9   4 2694.59 375.413  27
   1  -9   4 2502.46 362.869  27
  -1   9   4 2302.80 303.992  13
   1  -9   5 739.585 237.108  27
  -1  -9   5 411.573 219.544  27
  -1   9   5 716.349 238.275  13
   1  -9   6 3808.05 428.291  27
  -1   9   6 4346.99 415.316  13
  -1  -9   6 4291.39 451.169  27
   1  -9   7 3906.58 420.376  27
  -1  -9   7 4103.52 463.115  27
  -1   9   7 4025.21 397.971  13
   1  -9   8 9448.98 617.975  27
  -1   9   8 9410.50 571.331  13
  -1  -9   8 9008.44 620.955  27
  -1  -9   9 2167.73 344.491  27
   1  -9   9 2021.56 321.376  27
   1  -9  10 1475.22 247.500  28
  -1  -9  10 1346.91 262.857  28
  -1  -9  11 437.910 198.146  28
   1  -9  11 177.785 169.560  28
  -1  -9  12 1435.85 233.897  28
  -1 -10  -6 915.597 197.623  27
   1 -10  -5 6096.37 390.971  27
  -1 -10  -5 6436.61 423.381  27
   1 -10  -4 2902.03 296.471  27
  -1 -10  -4 2875.79 322.241  27
  -1 -10  -3 1748.33 260.879  27
   1 -10  -3 1322.07 221.759  27
  -1 -10  -2 1538.12 250.808  27
   1 -10  -2 1376.32 213.774  27
  -1 -10  -1-222.427 196.120  27
   1 -10  -1-178.886 168.978  27
  -1 -10   0 3969.79 364.313  27
   1 -10   0 3683.77 346.707  27
  -1  10   0 3352.98 283.341  13
  -1 -10   1 49.4566 179.747  27
   1 -10   1 72.0845 149.110  27
  -1  10   1 46.6042 148.747  13
  -1 -10   2 1433.89 254.565  27
   1 -10   2 1354.28 235.323  27
  -1  10   2 1290.80 200.219  13
   1 -10   3 2237.96 293.255  27
  -1 -10   3 1937.95 280.535  27
   1 -10   4 2765.11 307.252  27
  -1 -10   4 2932.74 331.129  27
   1 -10   5 6490.37 434.568  27
  -1 -10   5 6924.87 456.378  27
  -1 -10   6 923.899 220.944  27
  -2   0 -25 8994.26 440.568  13
  -2   0 -24 3048.39 327.202  13
   2   0 -24 2308.55 259.979  13
  -2   0 -23-88.7079 203.129  13
   2   0 -23-149.593 177.728  13
  -2   0 -22 305.597 218.272  13
   2   0 -22 543.537 206.359  13
  -2   0 -21 1448.38 318.240  13
   2   0 -21 1502.65 281.101  13
   2   0 -20 13299.6 787.138  13
  -2   0 -20 12064.3 759.910  13
   2   0 -19 31586.4 1181.47  13
  -2   0 -19 29919.3 1180.04  13
   2   0 -18 50240.4 1493.29  13
  -2   0 -18 41887.6 1384.77  13
  -2   0 -17 72745.1 1795.98  13
   2   0 -17 85286.6 1954.00  13
   2   0 -16 8622.61 630.556  13
  -2   0 -16 7222.44 594.894  13
  -2   0 -13 109618. 2898.23  44
  -2   0 -12 7609.51 791.610  44
  -2   0 -11 224186. 3851.96  44
  -2   0 -10 16912.6 1055.89  44
  -2   0  -9 2946.90 348.059  18
  -2   0  -9 1676.81 420.443  44
  -2   0  -8 32129.7 1327.69  44
  -2   0  -8 35458.4 1112.83  18
  -2   0  -7 50070.6 1560.46  44
  -2   0  -7 51250.0 1329.40  18
  -2   0  -7 51226.6 958.607  41
  -2   0  -6 77055.4 1806.41  44
  -2   0  -6 87445.2 1277.30  41
  -2   0  -5 647533. 4875.80  44
  -2   0  -5 630181. 3464.10  41
  -2   0  -4 809132. 3958.70  41
  -2   0  -4 855701. 5247.71  44
  -2   0  -3 134872. 1613.25  45
  -2   0  -3 125369. 1236.55  34
  -2   0  -3 135576. 1908.04  44
  -2   0  -3 125639. 1588.01  41
  -2   0  -2 7386.11 361.532  45
  -2   0  -2 7049.45 416.969  41
  -2   0  -1 222051. 1822.70   1
  -2   0   0 384517. 1825.88  37
  -2   0   0 386264. 2116.24   1
  -2   0   0 388002. 2499.29  46
  -2   0   1 218149. 1680.09   2
  -2   0   1 223414. 1746.88  20
  -2   0   1 227969. 1826.10  46
  -2   0   1 220355. 1650.16  17
  -2   0   1 214783. 1912.73   3
  -2   0   1 219815. 1358.99  37
  -2   0   2 4831.58 296.840  20
  -2   0   2 5090.21 397.628   3
  -2   0   2 5235.04 316.067   4
  -2   0   2 5488.18 321.924   2
  -2   0   2 4944.59 289.807  40
   2   0   2 4977.83 185.093   6
  -2   0   3 147462. 1520.36  40
  -2   0   3 135695. 1741.37   2
  -2   0   3 141497. 1633.45  20
  -2   0   3 131964. 1520.64  18
  -2   0   3 145311. 1768.46   4
  -2   0   4 883187. 3493.23  18
   2   0   4 880001. 4728.27  47
  -2   0   5 724301. 3848.16  40
  -2   0   5 638235. 3026.68   8
   2   0   5 671914. 4775.74  47
  -2   0   5 667935. 4842.41   4
  -2   0   6 71596.3 1128.97   8
  -2   0   6 72798.0 1789.77   4
   2   0   6 74820.0 1785.54  47
  -2   0   7 44145.9 973.569   8
  -2   0   7 44898.1 1542.36   4
   2   0   7 49742.5 1605.11  47
  -2   0   7 50381.3 1184.10  40
  -2   0   8 23258.8 1202.56   4
  -2   0   8 26106.2 921.256  40
   2   0   9 3570.64 549.688  38
  -2   0   9 2519.48 347.818  40
  -2   0   9 2245.15 490.030   4
   2   0  10 15034.5 1036.41  38
  -2   0  10 14537.5 1094.99   4
   2   0  11 213044. 3935.36  38
  -2   0  11 196073. 4062.81   4
   2   0  12 8188.17 909.433   4
   2   0  12 8098.31 835.928  38
  -2   0  12 7833.14 908.728   4
   2   0  13 100738. 2890.90  38
   2   0  13 99664.8 3163.17   4
   2   0  14 57734.1 2507.21   4
  -2   0  14 53475.8 2449.51   4
  -2   0  15 7944.04 1023.10   4
   2   0  15 7867.63 1001.65   4
   2   0  16 8127.97 583.283  10
  -2   0  16 7342.47 545.963  29
   2   0  17 84098.0 1813.58  10
  -2   0  17 82862.9 1766.87  29
  -2   0  18 37687.7 1232.22  29
  -2   0  19 26166.1 1022.78  29
   2   0  20 10581.8 738.232   9
  -2   0  20 12341.0 712.329  29
   2   0  21 1494.45 340.250   9
  -2   0  21 1243.44 289.178  29
   2   0  22 663.513 248.941   9
  -2   0  22 730.519 222.420  31
  -2   0  23 66.7950 153.921  31
   2   0  23-40.3050 198.917   9
  -2   0  24 2762.45 272.123  31
  -2   0  25 10711.9 462.371  30
  -2   1 -25 2413.10 262.309  13
  -2  -1 -25 2518.72 254.633  13
  -2  -1 -24 2053.38 274.702  13
  -2   1 -24 1905.94 275.773  13
   2   1 -24 1765.78 228.490  13
  -2   1 -23 5546.80 468.893  13
   2   1 -23 5447.70 405.878  13
   2  -1 -23 5243.92 426.228  13
  -2  -1 -23 5616.66 460.554  13
   2  -1 -22 212.107 188.912  13
  -2   1 -22 306.005 222.253  13
  -2  -1 -22 147.813 210.504  13
   2   1 -22 310.766 182.278  13
  -2   1 -21 4726.81 513.078  13
   2   1 -21 5560.07 482.682  13
   2  -1 -21 5190.48 486.112  13
  -2  -1 -21 5137.39 500.030  13
   2   1 -20 258.664 207.262  13
  -2   1 -20 284.254 252.701  13
   2  -1 -20-95.3895 225.135  13
  -2  -1 -20 16.5762 215.852  13
   2   1 -19 12012.8 742.485  13
  -2   1 -19 10576.7 714.069  13
  -2  -1 -19 10782.2 725.382  13
   2  -1 -19 11859.4 771.487  13
   2   1 -18 11160.1 731.304  13
  -2  -1 -18 9120.85 670.726  13
  -2   1 -18 8111.20 655.827  13
   2  -1 -18 10985.9 735.471  13
  -2   1 -17 23140.2 1052.94  13
  -2  -1 -17 23221.3 1006.45  13
   2  -1 -17 26936.7 1112.84  13
   2   1 -17 26213.3 1089.48  13
   2  -1 -16 12635.2 768.630  13
  -2   1 -16 9893.65 700.879  13
  -2  -1 -16 10711.9 688.961  13
   2   1 -16 12622.0 755.987  13
  -2  -1 -15 16756.6 1340.84  35
  -2   1 -14 3725.42 658.081  44
  -2  -1 -14 3667.20 662.729  35
  -2  -1 -13 2244.75 518.530  35
  -2   1 -13 1348.19 397.268  44
  -2   1 -12 32456.3 1632.69  44
  -2   1 -11 533.469 344.594  44
  -2   1  -9 4949.44 729.308   5
  -2   1  -8 91506.5 2665.82   5
  -2  -1  -8 115435. 2149.92  18
   2   1  -7 69416.9 2028.39   5
  -2   1  -7 73079.0 2203.04   5
  -2  -1  -7 73368.2 1925.24  35
   2   1  -6 10814.0 741.697   5
  -2   1  -6 10207.8 778.041   5
  -2  -1  -6 11976.6 754.943  35
  -2  -1  -5 68903.5 1608.54  35
   2   1  -5 62642.5 1540.65   5
  -2   1  -5 61068.5 1638.55   5
  -2  -1  -5 73113.4 1699.35  18
  -2  -1  -4 57449.8 1348.16  35
   2   1  -4 52711.8 1206.81   5
  -2   1  -4 54060.1 1319.16   1
  -2  -1  -4 54353.7 1309.06  45
  -2  -1  -3 28966.6 636.878  33
  -2   1  -3 33850.3 972.104   1
  -2  -1  -3 31914.7 899.535  46
  -2  -1  -3 34323.2 1137.89  18
  -2   1  -3 31008.7 591.921  45
   2   1  -3 34228.7 808.654   5
  -2  -1  -3 31312.1 937.287  45
  -2   1  -2 317325. 2452.06   5
  -2  -1  -2 321717. 2728.20  45
  -2  -1  -2 317769. 2679.85  46
   2   1  -2 325892. 2055.30   5
  -2   1  -2 322484. 2738.42   1
  -2   1  -1 642175. 3080.09   5
  -2   1  -1 616739. 3726.67  44
  -2  -1  -1 627782. 3669.11  46
  -2  -1  -1 587725. 3621.92  33
  -2   1  -1 647129. 3621.18   1
  -2   1  -1 619208. 3431.08  37
  -2  -1  -1 632625. 3225.44  19
   2   1  -1 607538. 2427.04   5
  -2   1   0 169630. 1777.90  44
  -2   1   0 168562. 1748.85  37
  -2   1   0 162225. 1218.37  35
  -2   1   0 174581. 1661.76  43
  -2   1   0 168082. 1452.80   5
  -2  -1   0 164373. 1629.96  19
  -2   1   1 642037. 3268.73  43
  -2   1   1 616200. 3196.03  19
  -2  -1   1 594028. 3135.20  43
  -2   1   1 656398. 2746.58  39
   2  -1   1 637277. 3323.54   6
  -2   1   1 637259. 2349.39   4
  -2   1   1 646296. 3435.41  37
   2  -1   2 328458. 2389.03   6
  -2   1   2 329075. 1798.50  46
  -2  -1   2 314665. 2752.36  18
  -2  -1   2 314230. 2397.08  43
  -2   1   2 323766. 2489.20  43
  -2   1   2 329459. 1717.92  20
   2   1   2 325690. 2569.28  36
  -2   1   2 323470. 2643.08   2
   2   1   3 30965.3 856.419  36
  -2  -1   3 34141.4 968.890   4
  -2  -1   3 33403.1 938.307  40
   2  -1   3 29520.7 669.150   4
   2  -1   3 31619.0 777.378   6
  -2   1   3 32741.5 913.329   2
  -2   1   3 32230.6 643.333  20
  -2  -1   3 30775.7 812.471  43
   2   1   3 30395.8 569.551   3
  -2  -1   4 53317.5 1233.18  40
  -2   1   4 52711.5 1251.65   2
   2  -1   4 49656.9 1086.71   4
  -2   1   4 51942.4 1366.52   3
  -2  -1   4 53801.2 1310.50   4
  -2   1   5 62736.1 1664.62   3
  -2  -1   5 66202.5 1558.12   4
  -2  -1   5 69180.4 1710.78  33
  -2  -1   5 63541.7 1447.08  39
  -2  -1   5 71138.9 1512.69  40
  -2   1   5 66809.7 1536.61   2
   2  -1   5 57867.6 1373.02   4
   2   1   6 14361.9 908.719  38
  -2   1   6 13506.6 851.698   3
   2  -1   6 13565.9 763.615   4
  -2  -1   6 14662.4 765.528  40
  -2  -1   6 13698.8 785.155  33
  -2  -1   6 12872.0 719.895  39
  -2  -1   6 13023.7 774.918   4
  -2  -1   7 69995.4 1759.69  33
   2   1   7 68219.4 2020.16  38
  -2   1   7 69750.8 1603.58   8
   2   1   7 70650.8 1965.73  47
   2  -1   7 72413.4 1877.81   4
  -2  -1   7 67606.7 1844.75   4
  -2   1   7 69661.1 2029.76   3
  -2  -1   8 97756.1 2379.00   4
   2   1   8 98030.5 2487.67  38
  -2   1   8 100636. 2563.07   4
  -2   1   8 95053.2 1987.65   8
   2   1   8 100905. 2531.46  47
  -2   1   8 92207.6 2218.13   7
  -2  -1   8 94934.3 2076.47  33
   2  -1   8 95064.6 2329.21   4
   2  -1   9 6318.00 684.196   4
   2   1   9 6459.23 730.116  47
  -2   1   9 5974.59 554.013   8
  -2   1   9 5809.86 702.253   4
  -2  -1   9 5998.32 581.448  33
  -2  -1   9 5717.03 673.952   4
   2   1   9 6590.39 739.204  38
   2   1  10 76275.9 2539.62  47
  -2  -1  10 68552.9 1883.83  33
  -2   1  10 69938.0 1888.03   8
  -2   1  10 74766.9 2466.84   4
  -2  -1  10 63986.9 2205.88   4
   2   1  10 69490.2 2263.19  38
   2  -1  10 76742.2 2351.12   4
   2  -1  11 523.216 307.174  38
   2  -1  11 508.950 329.654   4
  -2   1  11 515.345 345.307   4
   2   1  11 217.301 279.184  38
  -2  -1  11 278.633 246.522  33
  -2  -1  11 259.295 329.814   4
  -2  -1  11 484.721 272.040  40
   2   1  12 30411.7 1607.91  38
  -2   1  12 29149.5 1707.03   4
   2  -1  12 30779.3 1655.47   4
  -2  -1  12 28227.9 1626.75   4
   2  -1  12 30537.7 1539.76  38
   2  -1  13 1791.90 500.019   4
  -2  -1  13 1728.18 501.924   4
   2   1  13 1976.08 505.179  38
  -2   1  13 2098.94 555.592   4
  -2   1  14 3162.62 651.179   4
   2   1  14 3593.67 657.721  38
  -2  -1  14 3021.96 620.087   4
   2  -1  14 3466.58 656.550   4
  -2  -1  15 15655.0 1354.75  39
   2  -1  15 17296.5 1396.22   4
   2   1  15 14845.4 1288.67   7
  -2   1  15 17979.5 1488.26   4
   2   1  15 18605.0 1549.57   4
  -2  -1  15 16279.7 1427.28   4
  -2  -1  16 10481.2 654.528  29
   2  -1  16 10793.3 673.578  10
  -2   1  16 10894.6 661.720  29
  -2   1  16 11635.5 728.421   9
  -2  -1  17 23318.5 970.636  29
  -2   1  17 21672.7 918.968  29
  -2   1  17 23986.8 1029.77   9
   2  -1  17 21903.8 972.155  10
  -2  -1  18 10049.6 667.174  29
  -2   1  18 10640.7 703.074   9
  -2   1  18 9332.52 628.486  29
   2  -1  18 8580.83 625.508  10
  -2   1  19 11282.6 706.469  31
   2  -1  19 9954.25 655.102  10
   2   1  19 9793.41 746.064   9
  -2   1  19 11542.4 724.889   9
  -2  -1  19 11628.0 717.805  29
  -2  -1  20 13.5998 253.969  29
  -2   1  20 84.3568 197.730  31
   2   1  20 81.4867 243.733   9
   2  -1  21 3899.07 449.184   9
  -2   1  21 4314.65 410.365  31
   2   1  21 4354.59 463.231   9
  -2  -1  21 5020.89 468.825  29
   2   1  22 240.153 226.027   9
  -2   1  22 235.505 164.683  31
  -2  -1  22-96.3515 209.796  29
  -2  -1  23 6603.60 453.330  31
   2   1  23 5355.78 441.865   9
  -2  -1  24 2310.26 260.664  31
   2   1  24 1685.96 247.593   9
  -2   1  24 2657.83 292.109  30
  -2   1  25 2572.38 242.853  30
   2  -2 -24 151.572 149.550  11
  -2   2 -24 380.467 164.749  13
  -2  -2 -23 1788.38 288.622  13
   2   2 -23 1855.19 257.214  13
  -2   2 -23 1577.47 300.932  13
  -2  -2 -23 1399.39 222.987  11
  -2  -2 -22 2581.59 364.871  13
  -2  -2 -22 2356.44 294.869  11
   2   2 -22 3184.71 350.647  13
  -2   2 -22 2872.37 370.322  13
   2  -2 -21 8837.45 594.975  13
  -2  -2 -21 8034.13 576.422  13
  -2   2 -21 7701.63 596.112  13
   2   2 -21 8411.10 565.860  13
  -2  -2 -20 854.956 285.025  13
   2  -2 -20 1099.35 282.258  13
   2   2 -20 1185.35 285.621  13
  -2   2 -20 841.297 310.993  13
  -2  -2 -19 13874.8 789.039  13
   2  -2 -19 14228.8 820.228  13
   2   2 -19 14498.5 790.530  13
  -2   2 -19 14243.5 827.766  13
  -2  -2 -18 15217.8 818.272  13
   2  -2 -18 17797.5 902.280  13
  -2   2 -18 16033.4 867.688  13
   2   2 -18 15995.5 842.861  13
   2   2 -17 5777.32 526.086  13
   2  -2 -17 4796.49 522.473  13
  -2   2 -17 4884.94 525.238  13
  -2  -2 -17 5447.87 511.346  13
   2  -2 -16 28668.9 1151.55  13
  -2   2 -16 24622.8 1092.68  13
   2   2 -16 27686.5 1083.35  13
  -2  -2 -16 24685.2 1023.55  13
  -2  -2 -15 1003.53 272.907  13
  -2   2 -15 715.726 257.928  13
   2  -2 -15 928.975 265.632  13
  -2  -2 -14 5730.23 803.509  35
  -2   2 -14 7215.82 955.358   1
  -2   2 -14 7761.33 956.276  44
  -2   2 -13 34562.7 1946.20   1
  -2  -2 -13 32770.2 1774.51  35
  -2  -2 -12 6318.30 796.201  35
  -2   2 -12 6045.77 818.072   1
  -2  -2 -11 37652.7 1733.91  35
  -2   2 -11 36833.3 2131.75   5
  -2   2 -11 38827.0 1872.63   1
  -2   2 -10 54575.3 2454.78   5
   2   2 -10 53243.3 2285.43   5
  -2   2 -10 56535.9 2122.42   1
  -2  -2 -10 58329.6 2061.84  35
  -2   2  -9 11022.2 1050.92   5
   2   2  -9 11638.6 1014.56   5
  -2   2  -9 10853.6 895.880   1
  -2  -2  -9 11811.5 907.784  35
  -2   2  -8 11117.3 979.954   5
  -2  -2  -8 11559.7 848.165  35
  -2  -2  -8 11690.8 758.878  46
   2   2  -8 9442.69 842.210   5
  -2   2  -8 11214.5 845.273   1
  -2  -2  -7 51169.2 1742.76  45
   2   2  -7 52471.2 1753.62   5
  -2   2  -7 53415.0 1884.55   5
  -2  -2  -7 55558.7 1521.77  46
  -2   2  -7 53361.7 1683.20   1
  -2  -2  -7 54966.5 1655.48  35
  -2  -2  -6 31706.9 1098.62  46
  -2  -2  -6 32989.2 1209.72  35
  -2   2  -6 30458.2 1185.95   1
   2   2  -6 31197.2 781.595   1
  -2   2  -6 33592.3 1349.11   5
   2   2  -6 32504.7 1230.75   5
  -2  -2  -6 30282.2 1264.46  45
   2   2  -5 130444. 2179.37   5
  -2  -2  -5 131710. 2443.48  45
  -2   2  -5 128542. 2387.22   5
   2   2  -5 120815. 1217.64   1
  -2  -2  -5 126996. 2062.17  46
  -2   2  -5 126063. 2254.05   1
  -2  -2  -5 135179. 2278.39  35
  -2  -2  -5 122133. 1301.28   6
  -2   2  -4 129707. 2198.32   5
   2   2  -4 130472. 1964.05   5
  -2  -2  -4 123879. 1954.80  46
  -2  -2  -4 127868. 2261.95  45
  -2   2  -4 123539. 2110.39   1
   2   2  -3 208449. 2280.72   5
  -2  -2  -3 192014. 2647.11  34
  -2   2  -3 201312. 2562.99   1
  -2   2  -3 206128. 2609.84  37
   2   2  -3 204562. 1564.52  37
  -2   2  -3 205300. 2549.71   5
   2   2  -3 194264. 1342.01   8
  -2  -2  -3 207845. 2705.46  45
  -2   2  -2 576879. 4182.96   1
   2   2  -2 591037. 3606.84   5
  -2   2  -2 582979. 4044.62   5
  -2  -2  -2 581466. 4258.17  45
  -2   2  -2 571730. 4188.25  37
   2   2  -2 569283. 2425.51  37
  -2  -2  -1 130980. 1896.09  17
  -2  -2  -1 128889. 1434.65  19
  -2   2  -1 129893. 1956.68  37
  -2   2   0 20956.5 579.880  43
  -2  -2   0 20197.5 746.127  17
  -2   2   0 21858.1 803.014  37
   2  -2   1 141834. 2039.04   6
  -2  -2   1 141087. 1971.36  17
  -2   2   1 138416. 1674.15  47
  -2   2   1 145444. 1578.35  43
   2   2   1 144836. 2212.66  38
  -2   2   1 148564. 2051.07  37
   2   2   2 627328. 5022.28  38
  -2   2   2 598240. 3445.85  43
  -2   2   2 604713. 2788.03  44
  -2   2   2 582699. 3187.46  19
  -2  -2   2 555063. 3981.43  20
   2   2   2 601757. 4302.58  36
  -2   2   2 556072. 3941.10  47
  -2  -2   2 557589. 3110.48  43
   2  -2   2 601708. 4215.02   6
  -2   2   2 605035. 4258.47  37
  -2  -2   3 204903. 2490.98  16
  -2  -2   3 197969. 2494.79  20
  -2   2   3 188300. 2641.36  47
   2   2   3 196713. 2572.65  36
   2   2   3 199161. 3121.19  38
  -2  -2   3 198059. 1967.30  43
  -2   2   3 203267. 2593.53   2
   2  -2   3 202366. 2509.45   6
  -2   2   3 195146. 2558.46   8
  -2  -2   3 205724. 2685.83  40
  -2   2   3 199771. 1903.59  19
  -2  -2   4 115231. 2025.94  20
  -2   2   4 110078. 2222.11  47
  -2  -2   4 120433. 1955.57  16
  -2   2   4 117166. 2091.18   8
  -2   2   4 117206. 2036.96   2
   2  -2   4 114032. 1435.01   4
   2   2   4 119758. 2568.82  38
  -2  -2   4 122103. 2204.29  40
  -2  -2   4 112440. 1920.31  39
  -2   2   4 121119. 1117.91  20
  -2  -2   5 125506. 2071.22  16
  -2  -2   5 128430. 2411.62  40
   2   2   5 124122. 1800.10   3
  -2   2   5 124558. 2270.04   8
  -2  -2   5 121149. 2216.72  20
  -2   2   5 114838. 2464.75  47
   2  -2   5 121479. 1688.57   4
  -2  -2   5 118303. 2066.17  39
   2   2   5 130457. 2806.36  38
  -2   2   5 117202. 2159.09   2
  -2  -2   6 34794.6 1311.52   4
  -2   2   6 32402.0 1231.51   8
  -2   2   6 32967.0 1238.14   2
  -2   2   6 31918.8 1413.06  47
   2   2   6 32158.4 1035.87   3
  -2   2   6 31728.3 1305.84   3
   2   2   6 32539.8 1474.58  38
   2  -2   6 30817.6 975.156   4
  -2  -2   6 32224.4 1233.51  20
  -2  -2   6 29336.3 1098.69  39
  -2  -2   7 48914.5 1508.21  39
   2  -2   7 48102.8 1372.11   4
  -2   2   7 54638.8 1822.84   3
  -2   2   7 51284.8 1627.40   8
   2   2   7 55309.3 1969.22  38
  -2  -2   7 52426.7 1681.86  20
  -2  -2   7 51987.3 1688.17   4
  -2   2   8 9598.50 769.488   8
  -2   2   8 9025.05 829.108   3
   2  -2   8 10772.9 735.925   4
  -2   2   8 8802.31 804.858   7
   2   2   8 11615.2 928.644  47
  -2  -2   8 8716.51 762.407   4
   2   2   8 10781.3 955.144  38
  -2  -2   8 9235.58 728.439  39
   2  -2   9 11406.8 834.407   4
  -2  -2   9 12615.8 908.483  33
  -2   2   9 12019.3 883.729   8
  -2  -2   9 11751.2 935.575   4
   2   2   9 12307.0 1011.09  38
  -2   2   9 11423.7 997.091   3
  -2   2   9 12400.4 995.516   7
  -2  -2   9 11406.1 839.314  39
   2   2   9 12938.9 1032.71  47
  -2  -2  10 55433.1 1908.32  33
   2  -2  10 53264.1 1900.99   4
  -2  -2  10 49638.2 1837.90  39
  -2  -2  10 52938.4 2057.51   4
  -2   2  10 52775.3 1894.48   8
   2   2  10 59686.3 2256.35  38
   2   2  10 54262.1 2231.20  47
   2  -2  11 43310.0 1836.20   4
  -2  -2  11 42017.6 1806.38  39
  -2  -2  11 44304.0 1892.68  40
   2   2  11 45974.0 2051.89  38
   2   2  11 45812.1 2155.84  47
  -2  -2  11 43050.6 1712.95  33
  -2   2  11 45685.7 1831.90   8
  -2  -2  11 40786.0 1908.99   4
  -2   2  11 45457.4 2089.76   4
  -2  -2  12 3029.99 568.396  39
  -2  -2  12 4013.05 633.057  40
   2  -2  12 3301.13 574.668   4
   2   2  12 2786.61 598.492  38
  -2  -2  12 2830.54 586.326   4
   2   2  12 3055.13 622.648  47
  -2   2  12 2605.07 562.592   4
  -2   2  13 31165.9 1911.96   4
   2  -2  13 31562.5 1748.75   4
  -2  -2  13 28336.4 1641.85  39
  -2  -2  13 31416.7 1842.66   4
  -2  -2  13 30577.7 1668.86  40
  -2  -2  14 8713.09 1053.36  20
  -2   2  14 8282.25 1046.56   4
  -2  -2  14 8501.77 1023.60   4
  -2  -2  14 8391.20 950.404  39
   2   2  14 8382.10 978.890   7
  -2   2  15 576.419 247.593  31
  -2  -2  15 743.405 250.050  10
  -2   2  15 688.179 273.452   9
  -2  -2  15 1188.22 311.611  28
   2  -2  15 666.383 254.790  10
   2  -2  16 25959.4 1053.07  10
  -2  -2  16 24110.0 1001.58  29
  -2   2  16 25037.5 977.825  31
  -2  -2  16 26736.4 1061.29  28
   2  -2  16 25034.5 952.948  29
  -2   2  16 26282.6 1118.81   9
  -2  -2  17 4975.84 503.064  29
   2  -2  17 5247.14 471.705  29
  -2   2  17 5478.78 540.342   9
   2  -2  17 5499.99 544.086  10
  -2   2  17 4807.81 463.722  31
  -2  -2  17 5488.64 518.856  28
   2   2  17 5514.44 573.796   9
  -2   2  18 17506.4 819.165  31
   2  -2  18 16455.9 869.044  10
  -2  -2  18 18192.3 867.551  29
   2  -2  18 18392.8 822.376  29
   2   2  18 19158.9 989.289   9
  -2   2  18 18385.5 909.311   9
  -2   2  19 13550.8 779.751   9
   2  -2  19 13843.1 767.133  10
   2   2  19 12805.9 827.381   9
  -2   2  19 14199.9 740.690  31
   2  -2  19 14319.0 709.141  29
  -2  -2  19 14058.2 777.621  29
  -2   2  20 1608.50 312.430   9
   2  -2  20 1614.38 281.566  29
  -2  -2  20 1727.31 343.607  29
   2  -2  20 1152.26 269.548  10
   2   2  20 1267.22 331.534   9
  -2  -2  21 6824.17 514.251  29
   2   2  21 6536.64 545.280   9
  -2   2  21 6605.52 510.501   9
  -2   2  22 3392.45 373.565  30
  -2   2  22 2963.29 343.544   9
  -2  -2  22 3158.71 360.561  29
   2   2  22 2494.78 359.332   9
  -2  -2  23 1828.78 275.182  29
  -2   2  23 1591.70 262.517  30
  -2   2  23 1428.38 230.434   9
   2   2  23 1471.58 270.971   9
   2   2  24 394.179 176.526   9
  -2   2  24 350.104 156.211  30
  -2  -2  24-88.9369 177.023  31
  -2  -2  24 278.786 162.767  21
  -2   3 -24 366.240 153.814  13
   2  -3 -24-41.0711 130.081  11
   2  -3 -23 972.672 211.269  11
  -2  -3 -23 632.772 162.536  11
  -2   3 -23 946.340 226.484  13
   2  -3 -22 10049.5 561.352  11
  -2   3 -22 8970.75 567.877  13
  -2  -3 -22 8524.64 479.725  11
  -2  -3 -21 4610.62 400.023  11
   2   3 -21 4864.75 421.822  13
  -2   3 -21 4188.40 453.047  13
  -2   3 -20 2303.78 367.781  13
  -2  -3 -20 2652.46 369.622  13
   2   3 -20 3213.31 386.253  13
  -2  -3 -20 2240.53 319.708  11
   2   3 -19 1132.30 280.254  13
  -2  -3 -19 775.126 263.420  11
  -2  -3 -19 590.106 251.621  13
  -2   3 -19 923.300 294.826  13
   2   3 -18 8594.49 621.088  13
  -2  -3 -18 7379.52 576.740  13
   2  -3 -18 8066.76 653.039  13
  -2   3 -18 8451.80 652.210  13
  -2  -3 -18 7416.91 579.528  11
  -2  -3 -17 7235.42 574.773  13
   2   3 -17 7195.11 568.683  13
   2  -3 -17 7876.71 622.544  13
  -2   3 -17 8794.76 667.500  13
  -2   3 -16 1392.62 344.400  13
   2  -3 -16 2086.88 393.972  13
   2   3 -16 2382.95 379.322  13
  -2  -3 -16 1265.41 306.984  13
   2  -3 -15 2890.94 403.560  13
  -2  -3 -15 2161.81 359.070  13
  -2   3 -15 1993.75 366.818  13
  -2  -3 -14 15561.1 818.071  13
   2  -3 -14 18262.0 919.746  13
  -2   3 -14 15612.8 880.652  13
  -2   3 -13 2800.82 604.387   1
  -2  -3 -13 2286.80 573.890  45
  -2   3 -13 1775.09 566.478   5
  -2   3 -12 24528.8 1578.42   1
  -2   3 -12 25564.4 1948.99   5
   2   3 -12 23971.0 1782.65   5
  -2  -3 -12 25567.5 1663.97  45
  -2  -3 -11 4710.57 692.750  35
  -2  -3 -11 3808.04 689.620  45
  -2   3 -11 4397.27 679.604   1
   2   3 -11 3443.62 672.679   5
  -2   3 -11 4231.42 777.919   5
  -2  -3 -10 122816. 3046.90  35
  -2   3 -10 122445. 3742.29   5
  -2  -3 -10 116699. 3275.34  45
  -2   3 -10 110688. 2975.73   1
  -2   3  -9 33637.1 1817.92   5
  -2  -3  -9 32348.2 1677.46  45
   2   3  -9 31442.8 1661.63   5
  -2   3  -9 30725.8 1485.60   1
  -2  -3  -8 42044.3 1801.23  45
  -2   3  -8 40816.5 1613.74   1
   2   3  -8 41073.6 1730.27   5
  -2   3  -8 40603.4 1845.55   5
  -2  -3  -7 9250.83 833.343  45
   2   3  -7 10081.5 802.854   5
  -2   3  -7 9950.47 864.006   5
  -2   3  -7 9840.28 770.340   1
  -2   3  -6 34368.7 1476.55   5
   2   3  -6 31208.7 1278.71   5
  -2   3  -6 34547.2 1343.85   1
   2   3  -6 32704.8 1025.90  37
  -2  -3  -6 33812.3 1451.48  45
  -2  -3  -6 32882.7 1421.65  34
  -2   3  -6 32677.0 1338.15  37
  -2  -3  -5 27838.4 1251.09  45
  -2   3  -5 28855.1 1185.97   1
  -2  -3  -5 27479.6 1251.20  34
  -2  -3  -5 27973.2 1134.67  17
   2   3  -5 27298.4 856.977  37
  -2   3  -5 27659.8 1198.52  37
  -2   3  -5 28243.6 1245.46   5
   2   3  -5 25468.4 1088.25   5
  -2  -3  -4 65520.1 1852.30  34
   2   3  -4 60915.5 1571.84   5
  -2   3  -4 64327.9 1774.00   5
   2   3  -4 63665.4 1221.73  37
  -2  -3  -4 64329.8 1780.76  45
   2  -3  -4 60506.0 1769.79   6
  -2   3  -4 65609.5 1764.73  37
  -2  -3  -4 65558.0 1644.86  17
  -2   3  -3 59220.1 1641.35  37
  -2  -3  -3 58835.3 1622.57  45
   2   3  -3 62025.1 1155.46  37
  -2   3  -3 59481.2 1609.13   5
   2   3  -3 62561.6 1542.27   5
  -2  -3  -3 63238.9 1574.58  17
  -2  -3  -3 56705.0 1686.08  34
   2  -3  -3 58912.8 1705.29   6
  -2  -3  -2 61392.4 1667.37  34
  -2  -3  -2 64607.0 1543.40  17
   2  -3  -2 58683.2 1645.44   6
   2   3  -2 58854.6 1100.58   7
  -2   3  -2 66365.2 1695.80  37
   2   3  -2 60979.3 1484.04   5
  -2  -3  -2 59797.5 1442.36  40
   2   3  -2 63787.0 1164.60  37
  -2   3  -2 63691.6 1129.75  36
  -2   3  -2 64095.1 1601.73   5
   2   3  -2 62415.8 1255.85   8
  -2  -3  -1 44888.2 1257.67  17
   2  -3  -1 44565.9 1414.35   6
   2   3  -1 48049.8 1212.21   8
  -2   3  -1 46103.0 1379.20  37
  -2  -3  -1 44443.5 1378.76  34
  -2  -3  -1 40059.7 1188.46  40
  -2   3  -1 44301.5 1308.72   5
   2   3  -1 46337.8 1278.83   5
   2  -3  -1 40783.6 776.136  45
  -2  -3   0 16234.5 779.461  17
  -2  -3   0 15611.7 746.948  20
   2   3   0 16569.5 774.007   5
  -2  -3   0 14815.0 750.410  40
  -2  -3   0 16718.2 530.783  19
  -2   3   0 14458.0 751.281   5
  -2   3   0 16588.4 834.869  37
   2  -3   0 16464.3 868.976   6
  -2   3   1 44690.9 1309.63   5
  -2   3   1 46964.7 1383.42  37
  -2  -3   1 45562.3 1354.99  40
   2   3   1 45317.4 1376.64  36
  -2   3   1 45999.8 873.274  43
  -2  -3   1 46554.1 1274.95  20
   2  -3   1 45448.2 1404.85   6
  -2  -3   2 65261.3 1537.84  20
   2   3   2 69652.6 1735.82  36
  -2  -3   2 67354.9 1732.26  40
   2  -3   2 73318.6 1798.32   6
   2  -3   2 77440.0 1146.71  34
  -2   3   2 70107.8 1215.75  43
  -2  -3   3 55620.9 1478.35  20
   2   3   3 57304.0 1630.75  36
  -2   3   3 55726.3 1564.54  47
  -2   3   3 57127.2 1636.26   8
  -2   3   3 60291.9 1261.83  43
  -2  -3   3 57885.6 1670.29  40
  -2   3   4 53581.8 1671.79  47
  -2  -3   4 54284.1 1486.69  16
  -2  -3   4 55562.0 1717.82  40
  -2  -3   4 54649.9 1545.99  20
  -2   3   4 54372.1 1671.22   8
  -2   3   4 58366.8 1632.16   2
  -2   3   5 26983.7 1304.29  47
  -2  -3   5 28041.3 1169.61  20
  -2   3   5 29980.8 1222.72   2
  -2  -3   5 28022.7 1093.60  16
  -2  -3   5 29267.0 1313.63  40
  -2   3   5 28219.3 1267.20   8
  -2  -3   6 31634.7 1441.25  40
  -2   3   6 31846.4 1322.20   2
  -2   3   6 32490.1 1422.77   8
  -2  -3   6 30890.5 1189.30  16
   2   3   6 31580.2 1106.57   3
  -2  -3   6 30700.1 1287.39  20
  -2   3   6 28455.5 1415.92  47
  -2  -3   7 9788.64 853.025  40
  -2   3   7 8927.15 790.017   3
  -2   3   7 8869.18 858.450  47
  -2  -3   7 8980.60 766.408  20
  -2   3   7 9565.71 831.328   8
   2   3   7 8723.62 650.585   3
  -2   3   7 9775.42 791.409   2
  -2  -3   7 9931.94 731.385  39
  -2   3   8 47146.4 1867.06   8
  -2   3   8 43169.7 1941.00  47
  -2  -3   8 43726.2 1714.51  20
  -2   3   8 42180.4 1779.34   3
  -2  -3   8 40103.0 1505.68  39
  -2  -3   8 45050.3 1862.75  40
  -2  -3   9 33983.0 1687.27  40
  -2   3   9 33479.2 1638.89   8
  -2  -3   9 30574.7 1396.65  39
  -2   3   9 33689.3 1688.33   3
  -2  -3   9 34560.5 1619.56  20
   2   3   9 31126.6 1671.23  47
   2   3  10 110046. 3299.67  47
  -2  -3  10 98863.5 2640.98  39
  -2   3  10 111586. 3076.36   8
  -2  -3  10 105956. 2987.14  20
  -2   3  10 103230. 3099.14   3
  -2  -3  10 107226. 3069.89  40
  -2  -3  11 4681.29 715.393  33
  -2  -3  11 4638.19 687.997  20
  -2  -3  11 4107.78 605.654  39
  -2  -3  11 4391.91 724.571  40
  -2   3  11 4219.20 710.612   3
  -2   3  11 4690.28 705.497   8
   2   3  11 4121.59 727.907  47
  -2   3  12 27329.6 1630.16   8
  -2  -3  12 26534.4 1636.95  40
  -2  -3  12 25386.9 1639.63  20
  -2  -3  12 23722.8 1455.47  39
   2   3  12 27984.0 1854.51  47
   2   3  12 25820.5 1726.70   7
  -2  -3  12 26304.4 1590.03  33
   2   3  13 3182.67 723.825  47
  -2   3  13 2892.82 657.516   4
  -2  -3  13 2347.17 580.083  20
  -2  -3  13 2742.55 627.897  40
   2   3  13 1953.46 536.216   7
  -2  -3  14 16830.2 859.320  32
   2   3  14 15826.6 905.089   9
  -2  -3  14 17300.1 869.667  28
  -2  -3  14 16840.7 826.864  10
  -2   3  14 17226.2 904.643   9
   2   3  15 2325.17 411.794   9
  -2   3  15 2624.66 421.412   9
   2  -3  15 2541.87 391.693  10
  -2  -3  15 2432.59 378.055  10
  -2  -3  15 3057.91 427.546  28
   2   3  16 1642.41 379.098   9
   2  -3  16 1390.68 334.003  10
  -2   3  16 1988.90 390.491   9
  -2  -3  16 2201.95 382.773  28
  -2   3  17 8690.59 627.032  30
   2   3  17 8095.10 665.602   9
   2  -3  17 7873.86 643.330  10
  -2  -3  17 7943.27 615.195  28
  -2  -3  17 7579.10 595.908  29
  -2   3  17 8477.96 670.729   9
  -2  -3  18 7380.08 584.692  28
  -2  -3  18 6577.25 564.364  29
  -2   3  18 7188.14 598.452   9
   2  -3  18 7222.43 545.149  29
   2   3  18 7544.86 645.876   9
   2  -3  18 6540.61 580.310  10
  -2   3  18 6637.00 569.750  30
  -2  -3  19 1253.88 307.386  29
   2  -3  19 1287.18 281.660  29
   2  -3  19 1084.31 303.740  10
  -2   3  19 1244.66 308.896   9
   2   3  19 889.518 305.609   9
  -2   3  19 1555.96 324.811  30
   2  -3  20 3488.25 371.970  29
   2   3  20 3700.79 445.364   9
  -2   3  20 3247.53 381.855  30
   2  -3  20 3341.68 404.122  10
  -2   3  20 3485.83 398.024   9
  -2  -3  20 3658.17 423.115  29
   2   3  21 5415.39 494.224   9
   2  -3  21 6202.74 433.491  29
  -2  -3  21 5632.60 483.202  29
  -2   3  21 5881.74 476.704   9
  -2   3  21 5581.28 458.919  30
  -2   3  22 9006.97 517.120   9
   2   3  22 8183.82 533.076   9
  -2  -3  22 8991.79 523.212  29
  -2   3  22 9569.86 528.983  30
   2   3  23 1093.50 231.374   9
  -2  -3  23 817.008 199.706  29
  -2   3  23 898.812 189.215  30
  -2   3  23 824.224 188.436   9
  -2  -3  24 320.510 147.557  29
  -2  -3  24 211.534 139.678  31
  -2  -3  24 116.462 138.504  21
   2   3  24 181.753 149.306   9
   2  -4 -23 4791.13 319.223  11
  -2   4 -23 4493.82 330.429  13
   2  -4 -22 3335.98 315.598  11
  -2   4 -22 3062.32 333.482  13
  -2  -4 -22 2866.88 275.305  11
   2  -4 -21 2129.13 290.299  11
  -2  -4 -21 3069.43 313.309  11
  -2   4 -21 2878.21 346.343  13
  -2   4 -20 12535.3 724.879  13
  -2  -4 -20 13022.5 640.937  11
   2  -4 -20 12205.5 650.194  11
  -2  -4 -19 4103.32 415.590  11
   2  -4 -19 3423.71 406.003  11
  -2   4 -19 3978.86 449.076  13
  -2   4 -18 3818.51 494.125  13
  -2  -4 -18 3584.84 412.088  11
   2  -4 -18 4301.93 452.421  11
  -2   4 -17 13168.2 849.831  13
   2  -4 -17 10675.4 695.208  11
  -2  -4 -17 12104.2 732.346  11
  -2  -4 -16 8527.43 626.804  11
  -2   4 -16 7704.21 666.732  13
   2  -4 -16 7335.69 595.601  11
  -2  -4 -15 32815.9 1206.26  11
  -2  -4 -15 31128.8 1186.96  13
  -2   4 -15 33491.1 1296.25  13
  -2  -4 -14 2611.34 407.036  13
  -2   4 -14 2442.82 408.008  13
  -2  -4 -14 2667.49 386.517  11
  -2   4 -13 17706.3 946.977  13
  -2  -4 -13 16502.9 880.111  13
  -2  -4 -13 17446.3 877.347  11
  -2  -4 -12 6530.42 548.292  11
   2   4 -12 4064.38 767.765   5
  -2   4 -12 5299.58 822.441  37
  -2   4 -12 6036.20 557.865  13
  -2  -4 -11 20456.9 1527.18  45
   2   4 -11 18007.7 1528.20   5
  -2   4 -11 19096.7 1690.91   5
  -2  -4 -11 21116.7 1514.60  34
  -2   4 -11 17459.0 1397.33  37
   2  -4 -10 7930.02 897.540   6
  -2  -4 -10 11058.5 1100.93  45
  -2   4 -10 10621.4 1192.92   5
   2   4 -10 8029.91 989.072   5
  -2   4 -10 8975.46 954.035  37
  -2  -4 -10 11097.0 1085.68  34
  -2   4  -9 9840.18 959.092  37
   2  -4  -9 11017.8 1022.01   6
  -2  -4  -9 10618.8 1041.10  34
   2   4  -9 10181.6 1019.97   5
  -2   4  -9 11207.8 966.707   1
  -2   4  -9 10784.9 1106.20   5
  -2  -4  -9 10540.0 1047.41  45
  -2   4  -8 18366.0 1229.53  37
  -2  -4  -8 20071.9 1364.69  45
  -2   4  -8 18900.2 1367.54   5
   2  -4  -8 17916.4 1248.89   6
  -2  -4  -8 18559.3 1321.16  34
   2   4  -8 16823.5 1212.06   5
  -2   4  -7 8392.49 864.246   5
   2  -4  -7 7087.89 769.869   6
  -2   4  -7 7628.25 779.089  37
   2   4  -7 7762.61 768.817   5
  -2  -4  -7 7970.13 852.690  45
  -2  -4  -7 7678.79 838.710  34
  -2   4  -6 39487.8 1670.24  37
  -2  -4  -6 39809.4 1706.69  45
   2   4  -6 40016.4 1641.77   5
  -2   4  -6 42203.5 1795.80   5
  -2  -4  -6 41786.7 1812.02  34
   2  -4  -6 38769.7 1717.72   6
  -2  -4  -6 42767.6 1556.02  17
  -2  -4  -5 22315.4 1087.84  17
   2   4  -5 21455.7 1147.99   5
  -2   4  -5 21915.2 1213.11  37
  -2   4  -5 22124.3 1232.90   5
   2  -4  -5 25626.3 1340.13   6
  -2  -4  -5 21825.7 1230.26  45
  -2  -4  -5 21442.8 1277.99  34
   2   4  -4 23378.4 1160.05   5
  -2   4  -4 24684.9 1256.07  37
  -2   4  -4 25630.3 1284.19   5
   2  -4  -4 22529.2 1250.35   6
  -2  -4  -4 25394.4 1127.90  17
  -2  -4  -3 35137.9 1293.21  17
   2  -4  -3 32777.4 1472.05   6
  -2  -4  -3 35039.5 1498.91  34
  -2   4  -3 35556.7 1441.85   5
   2   4  -3 34917.9 1371.22   5
  -2   4  -3 36502.9 1483.25  37
  -2   4  -2 70499.2 1967.11   5
   2  -4  -2 71689.7 2105.60   6
   2   4  -2 69942.2 1882.76   5
  -2   4  -2 68248.7 1961.89  37
  -2  -4  -2 67946.7 2023.50  34
  -2  -4  -2 65843.3 1733.74  40
  -2  -4  -1 16903.3 1026.73  34
   2  -4  -1 18554.1 1073.17   6
  -2   4  -1 17732.1 967.746   5
   2   4  -1 19398.4 988.927   5
  -2  -4  -1 16364.8 895.518  40
  -2   4  -1 17458.4 983.043  37
   2   4   0 7370.02 659.540  36
   2   4   0 8114.63 647.443   8
   2   4   0 8093.99 649.134   5
   2  -4   0 8381.62 589.346  34
  -2  -4   0 7234.60 635.010  40
   2  -4   0 7628.24 708.316   6
  -2   4   0 6735.33 611.620   5
  -2   4   0 7315.62 653.975  37
  -2  -4   1 20721.5 969.030  20
   2   4   1 17123.4 1007.10  36
   2   4   1 17035.4 949.162   5
  -2  -4   1 20832.4 1064.04  40
   2   4   1 17309.0 982.762   8
  -2   4   1 20323.3 1031.00   5
   2  -4   1 16448.5 1022.70   6
   2   4   1 16433.3 952.476   7
  -2   4   1 20662.1 1072.31  37
  -2  -4   2 68544.2 2002.05  40
  -2  -4   2 65747.7 1754.05  20
   2   4   2 61420.4 1941.62   8
   2   4   2 63505.7 2007.64   7
  -2   4   2 64787.6 1856.63   5
  -2   4   2 69085.5 1900.15   2
   2   4   2 57215.6 1820.27  36
   2   4   3 40748.6 1579.94  36
   2   4   3 42756.3 1724.83   8
  -2  -4   3 42353.7 1456.67  20
  -2  -4   3 42086.3 1635.10  40
  -2   4   3 40306.5 1515.59  47
   2   4   3 40494.1 1723.63   7
  -2   4   3 45431.4 1576.72   2
  -2  -4   4 24683.0 1145.50  20
  -2   4   4 28115.4 1282.57   2
  -2  -4   4 26311.3 1171.38  16
  -2   4   4 23197.7 1243.20   8
  -2  -4   4 25741.0 1326.94  40
   2   4   4 26169.0 1486.71   7
  -2   4   4 23570.3 1241.54  47
  -2  -4   5 21956.3 1280.47  40
  -2  -4   5 21964.9 1095.05  16
   2   4   5 20818.4 1366.59   7
  -2   4   5 20548.4 1240.50  47
  -2  -4   5 21002.5 1103.32  20
  -2   4   5 20859.9 1242.61   8
  -2   4   5 22723.6 1193.09   2
  -2  -4   6 40889.6 1807.67  40
  -2   4   6 43032.0 1693.39   2
  -2  -4   6 38335.5 1551.84  20
   2   4   6 40177.6 1971.20   7
  -2  -4   6 42138.5 1532.76  16
  -2   4   6 41346.2 1866.82  47
  -2   4   6 42133.5 1803.84   8
  -2   4   7 8823.56 820.898   2
  -2   4   7 8693.10 853.094   3
   2   4   7 8437.28 948.209   7
  -2   4   7 9057.63 886.180   8
  -2   4   7 10046.1 990.088  47
  -2  -4   7 8054.83 774.726  20
  -2  -4   7 8220.53 865.169  40
  -2  -4   8 18649.4 1208.26  20
   2   4   8 19368.8 1450.21   7
  -2   4   8 19447.5 1417.85  47
  -2   4   8 19677.4 1312.82   3
  -2   4   8 20048.7 1352.90   8
  -2  -4   8 18405.5 1340.88  40
   2   4   9 12618.1 1211.84   7
  -2  -4   9 12117.1 1042.40  20
  -2   4   9 13725.7 1264.73  47
  -2   4   9 13711.3 1150.71   3
  -2  -4   9 13994.8 1206.34  40
   2   4   9 11961.7 1135.97  47
  -2   4   9 14050.2 1186.17   8
  -2   4  10 9022.10 981.561   8
   2   4  10 9911.25 1098.77  47
  -2  -4  10 9023.38 955.245  20
  -2  -4  10 8571.53 999.707  40
   2   4  10 10954.2 1174.80   7
  -2   4  10 8793.02 990.149   3
  -2  -4  11 23365.0 1626.15  40
  -2  -4  11 22573.6 1541.78  20
  -2   4  11 23163.3 1650.36   3
   2   4  11 22502.8 1703.20  47
   2   4  11 23122.8 1700.20   7
  -2   4  11 23010.9 1575.76   8
   2   4  12 7311.74 627.590   9
  -2   4  12 6923.26 904.596   8
  -2  -4  12 6528.15 549.271  28
  -2  -4  12 6791.51 934.748  20
  -2   4  12 7053.63 589.712   9
  -2  -4  12 7015.52 940.868  33
  -2  -4  12 6078.73 583.467  27
  -2  -4  13 16567.9 862.799  32
  -2   4  13 15105.8 836.891  30
  -2  -4  13 16211.7 871.961  28
  -2   4  13 18294.9 944.573   9
   2   4  13 18336.4 967.120   9
  -2  -4  14 2881.47 439.198  28
  -2   4  14 2941.40 428.622  30
  -2   4  14 3155.87 439.696   9
  -2  -4  14 3344.88 438.539  32
   2   4  14 2847.26 428.133   9
  -2  -4  15 30812.5 1132.46  10
   2   4  15 30987.9 1248.30   9
  -2  -4  15 29095.1 1157.77  28
  -2   4  15 28559.1 1174.68   9
  -2  -4  15 29023.7 1182.58  32
  -2   4  15 26772.8 1121.37  30
   2  -4  15 31244.7 1236.67  10
  -2  -4  16 8261.15 647.691  28
  -2   4  16 7969.19 638.340   9
  -2   4  16 7754.04 613.154  30
   2   4  16 7290.68 624.951   9
   2  -4  16 7143.29 625.235  10
  -2   4  17 10624.0 692.678  30
   2   4  17 11243.6 742.787   9
   2  -4  17 10431.1 710.734  10
  -2  -4  17 11039.9 717.229  28
  -2   4  17 10130.9 703.638   9
  -2   4  18 4231.30 442.868  30
   2  -4  18 3566.67 433.445  10
  -2  -4  18 3785.62 437.875  29
  -2  -4  18 4908.02 493.337  28
  -2   4  18 4051.68 466.026   9
   2   4  18 3661.28 454.981   9
  -2   4  19 3564.85 385.574  30
  -2  -4  19 4267.60 438.764  28
   2  -4  19 4182.50 440.943  10
   2  -4  19 4435.10 416.660  29
   2   4  19 3808.48 437.246   9
  -2   4  19 3771.04 416.752   9
  -2  -4  19 4216.55 440.319  29
  -2   4  20 12829.4 643.452  30
  -2   4  20 13224.0 688.368   9
  -2  -4  20 13819.5 690.830  29
   2  -4  20 13829.5 637.945  29
   2   4  20 13216.0 718.112   9
   2  -4  20 13808.1 707.559  10
   2  -4  21 2279.93 273.590  29
  -2  -4  21 2083.30 310.300  29
  -2   4  21 2004.30 296.176   9
   2   4  21 2217.03 331.934   9
  -2   4  21 1614.80 238.551  30
  -2   4  22 3169.42 310.789   9
  -2  -4  22 3594.30 328.933  29
   2   4  22 2911.73 314.743   9
   2   4  23 4269.33 315.422   9
  -2  -4  23 4866.13 325.326  29
  -2  -4  23 4958.45 322.520  21
  -2   4  23 4668.29 308.174   9
   2  -5 -22 2299.12 225.601  11
  -2   5 -22 2265.80 241.879  13
  -2  -5 -21 5052.48 330.819  11
   2  -5 -21 5367.48 365.949  11
  -2  -5 -21 4772.04 329.918  25
  -2   5 -21 5220.76 385.007  13
   2  -5 -20 13785.9 611.366  11
  -2   5 -20 14282.2 696.388  13
  -2  -5 -20 13460.9 600.863  25
  -2  -5 -20 14517.6 600.588  11
  -2   5 -19 4220.71 450.935  13
  -2  -5 -19 4097.93 376.754  11
   2  -5 -19 5083.27 427.019  11
  -2  -5 -18 3263.11 370.557  11
  -2   5 -18 3860.03 436.602  13
   2  -5 -18 3975.12 408.821  11
  -2   5 -17 5182.34 549.845  13
   2  -5 -17 4716.90 473.518  11
  -2  -5 -17 4566.39 441.528  11
  -2  -5 -16 5264.84 498.254  11
   2  -5 -16 4412.06 467.430  11
  -2   5 -16 5884.27 583.976  13
  -2   5 -15 1051.23 320.556  13
   2  -5 -15 1227.27 299.448  11
  -2  -5 -15 1234.41 297.174  11
   2  -5 -14 10099.9 709.841  11
  -2   5 -14 9294.37 725.724  13
  -2  -5 -14 10610.3 705.281  11
  -2   5 -13 16983.4 966.049  13
  -2  -5 -13 17196.5 891.006  11
   2  -5 -13 16472.7 885.424  11
   2  -5 -12 59116.4 1652.77  11
  -2   5 -12 58657.8 1672.65  13
  -2  -5 -12 59325.9 1590.81  11
  -2  -5 -11 11536.0 719.205  23
   2  -5 -11 11556.7 730.106  11
   2  -5 -11 12420.6 759.201  25
  -2   5 -11 10159.1 706.354  13
  -2  -5 -11 10283.7 690.840  11
  -2  -5 -10 50848.6 1438.81  23
  -2   5 -10 46481.6 1425.03  13
   2  -5 -10 48846.3 1403.35  25
   2  -5 -10 47042.4 1390.74  11
  -2  -5 -10 48105.8 1399.39  11
  -2   5  -9 111.621 249.121  37
   2   5  -9 661.530 400.802   5
   2  -5  -9 191.873 218.284   6
  -2  -5  -9 937.870 446.851  45
  -2  -5  -8 2733.39 598.733  34
  -2   5  -8 3272.70 612.544  37
   2  -5  -8 3566.43 630.515   6
  -2   5  -8 2788.55 583.173   5
   2   5  -8 3566.49 643.151   5
   2   5  -7 11507.6 1060.20   5
  -2   5  -7 12695.9 1097.89  37
  -2   5  -7 11179.2 1088.81   5
   2  -5  -7 11026.1 1058.81   6
  -2  -5  -7 13127.9 1194.92  34
  -2   5  -6 36238.8 1787.86  37
  -2  -5  -6 36342.2 1874.03  34
   2   5  -6 35670.2 1760.53   5
  -2   5  -6 35871.9 1843.54   5
   2  -5  -6 34873.6 1808.09   6
  -2   5  -5 31399.1 1649.41   5
   2  -5  -5 28301.0 1588.30   6
  -2   5  -5 33192.9 1679.51  37
   2   5  -5 30895.8 1582.85   5
  -2  -5  -5 32729.0 1721.63  34
   2   5  -4 20727.6 1257.06   5
  -2  -5  -4 18535.2 1296.97  34
  -2   5  -4 19430.9 1256.25  37
  -2   5  -4 18671.4 1236.00   5
   2  -5  -4 19166.2 1291.77   6
  -2   5  -3 11382.9 940.067   5
   2   5  -3 10289.6 873.441   5
   2  -5  -3 10617.0 952.028   6
  -2  -5  -3 11327.7 985.566  34
  -2   5  -3 12025.9 968.018  37
   2  -5  -3 11208.9 914.942  34
   2  -5  -2 52374.4 1834.61  34
   2   5  -2 50664.9 1877.92   5
  -2   5  -2 51492.3 1940.38  37
  -2   5  -2 49497.3 1892.24   5
   2  -5  -2 50905.4 2040.34   6
   2   5  -2 49793.6 1934.17  36
   2   5  -1 62562.1 2155.19  36
  -2   5  -1 68694.6 2180.41   5
   2   5  -1 66330.0 2116.15   5
   2  -5  -1 66126.4 2314.76   6
  -2   5  -1 69134.0 2231.64  37
  -2  -5  -1 68576.4 2062.12  40
  -2  -5   0 36327.4 1534.63  40
  -2   5   0 35222.5 1559.56   5
   2   5   0 38557.9 1530.95   8
   2   5   0 36145.5 1565.10   5
   2   5   0 33013.9 1582.49  36
   2   5   1 59540.9 2118.36  36
  -2   5   1 57639.4 2003.37   5
   2   5   1 61908.3 2069.04   5
  -2  -5   1 60324.3 2029.47  40
   2   5   1 64772.6 2092.44   8
   2   5   2 43155.8 1832.77  36
  -2   5   2 47134.5 1828.11   5
  -2  -5   2 49807.8 1917.79  40
  -2   5   2 51652.0 1851.22   2
   2   5   2 48158.7 1910.70   8
   2   5   2 44296.3 1749.35   5
   2   5   3 7811.50 828.653   8
  -2   5   3 7745.38 758.050   2
  -2  -5   3 6349.60 700.150  40
  -2   5   3 6508.26 690.734   5
   2   5   3 6864.97 717.943   5
  -2  -5   4 16875.1 1217.69  40
  -2   5   4 17708.8 1134.89   2
  -2  -5   4 17060.4 1063.18  16
   2   5   4 16294.8 1272.70   7
  -2   5   4 16492.1 1129.80   5
   2   5   4 15636.1 1209.88   8
   2   5   5 36896.1 1981.55   7
   2   5   5 34593.3 1852.00   8
  -2   5   5 36686.2 1659.77   2
  -2  -5   5 37708.6 1579.44  16
  -2  -5   5 36930.6 1838.47  40
  -2  -5   6 37587.9 1921.20  40
  -2   5   6 38313.1 1760.53   2
   2   5   6 35578.6 2005.59   7
   2   5   6 37136.7 2005.92   8
  -2  -5   7 11815.0 1126.65  40
   2   5   7 11483.0 1200.54   7
  -2   5   7 10558.9 1065.91   8
  -2   5   7 11785.1 1073.86   3
   2   5   7 11055.2 1150.16   8
  -2   5   7 10167.5 959.080   2
   2   5   8 3411.76 676.514   7
  -2  -5   8 3987.63 701.308  40
  -2   5   8 3496.84 663.045   3
  -2   5   8 3667.73 686.047   8
   2   5   8 3517.76 695.769   8
   2   5   9 291.927 407.908   7
  -2   5   9 366.761 329.255   8
  -2  -5   9 557.046 390.821  40
   2   5   9 798.753 400.532  47
  -2   5   9 376.385 349.856   3
   2  -5  10 43579.2 1399.44  27
  -2   5  10 46166.6 1411.31   9
  -2  -5  10 44468.8 1274.69  32
  -2   5  10 46128.6 1380.95  30
  -2  -5  11 11295.0 773.048  27
  -2  -5  11 13828.6 757.485  32
   2   5  11 11766.7 775.474   9
  -2   5  11 12972.3 809.668   9
   2  -5  11 11493.0 771.945  27
  -2   5  11 13073.0 791.491  30
  -2   5  12 57783.6 1632.46  30
   2  -5  12 53684.3 1671.29  27
   2   5  12 57331.0 1653.83   9
  -2   5  12 59539.3 1669.84   9
  -2  -5  12 57782.4 1534.87  32
  -2  -5  13 16608.0 902.076  28
  -2   5  13 18197.8 948.275   9
   2   5  13 17963.9 949.949   9
  -2  -5  13 16279.9 858.454  32
  -2   5  13 16471.8 904.257  30
  -2  -5  14 8735.58 677.471  28
  -2   5  14 8733.23 661.912  30
  -2   5  14 8679.12 679.686   9
   2   5  14 8797.32 662.917   9
  -2  -5  14 8956.16 658.970  32
  -2   5  15 1345.96 339.604   9
  -2  -5  15 1005.30 289.710  32
   2   5  15 861.855 264.045   9
   2  -5  15 1290.92 339.316  10
  -2  -5  15 1009.24 327.976  28
  -2   5  15 1222.64 293.165  30
   2  -5  16 4989.21 507.160  10
  -2   5  16 4246.45 449.219  30
  -2  -5  16 4858.08 523.633  28
  -2   5  16 4660.19 501.841   9
   2   5  16 4922.68 503.644   9
   2  -5  17 4474.47 468.354  10
  -2   5  17 4191.70 462.615   9
   2   5  17 4316.30 457.980   9
  -2   5  17 4331.33 429.788  30
  -2  -5  17 4879.67 499.546  28
  -2   5  18 4676.41 417.368  30
   2   5  18 4009.46 426.163   9
  -2  -5  18 4526.34 460.166  28
  -2  -5  18 4296.68 456.435  29
  -2   5  18 4476.08 454.920   9
   2  -5  18 4612.85 455.821  10
  -2   5  19 4502.21 428.353   9
   2   5  19 4579.10 426.171   9
   2  -5  19 4335.47 380.322  29
  -2  -5  19 4484.25 424.148  28
  -2  -5  19 4828.24 424.745  29
   2  -5  19 4580.19 422.985  10
  -2   5  20 13124.7 619.939   9
   2   5  20 12781.0 615.658   9
  -2  -5  20 13415.0 626.855  29
   2  -5  20 13687.2 574.473  29
   2  -5  20 13323.1 619.178  10
  -2  -5  21 5680.07 377.220  21
   2   5  21 5146.50 368.313   9
   2  -5  21 5321.61 323.875  29
  -2  -5  21 5653.80 383.077  29
  -2   5  21 5231.14 376.408   9
  -2  -5  22 1965.83 225.502  29
  -2  -5  22 2108.54 231.177  21
   2   5  22 1389.53 194.456   9
  -2   5  22 1697.35 209.411   9
  -2  -6 -20 593.437 148.687  25
  -2   6 -20 499.451 162.572  13
  -2  -6 -20 489.973 143.726  11
   2  -6 -20 684.179 156.731  11
  -2  -6 -19 4395.79 327.028  11
  -2  -6 -19 3747.29 317.592  25
  -2   6 -19 3888.59 355.759  13
   2  -6 -19 3990.60 320.354  11
  -2  -6 -18 1695.43 245.658  11
  -2   6 -18 1589.23 290.465  13
  -2  -6 -18 1400.82 238.567  25
   2  -6 -18 1170.32 219.196  11
   2  -6 -17 2542.16 315.339  11
  -2  -6 -17 2437.13 318.223  25
  -2  -6 -17 2735.21 325.162  11
  -2   6 -17 2788.71 369.882  13
   2  -6 -16 859.665 231.053  11
  -2  -6 -16 742.418 227.026  25
  -2  -6 -16 1024.04 259.850  11
  -2   6 -16 591.535 259.447  13
  -2  -6 -15 3877.14 414.847  11
  -2   6 -15 4222.65 494.689  13
  -2  -6 -15 3693.73 416.140  25
   2  -6 -15 3296.95 410.285  11
  -2   6 -14 4945.79 558.154  13
  -2  -6 -14 5677.22 507.001  11
  -2  -6 -14 4952.06 489.876  25
   2  -6 -14 5552.96 507.741  11
   2  -6 -13 411.912 210.276  25
  -2  -6 -13 5.30716 222.944  25
  -2   6 -13 231.570 239.893  13
  -2  -6 -13 203.960 227.512  11
   2  -6 -13 441.006 236.326  11
   2  -6 -12 9037.19 658.462  11
  -2  -6 -12 9905.30 672.705  23
   2  -6 -12 9848.72 711.145  25
  -2  -6 -12 7423.82 617.123  25
  -2   6 -12 7216.13 631.912  13
  -2  -6 -12 8250.02 630.422  11
  -2  -6 -11 163.559 211.481  25
   2  -6 -11 503.377 245.175  11
  -2  -6 -11 199.084 211.784  11
  -2  -6 -11 436.498 250.300  23
  -2   6 -11 412.600 267.767  13
   2  -6 -11 569.119 252.320  25
   2  -6 -10 5799.73 547.316  25
  -2  -6 -10 5327.26 497.596  11
  -2  -6 -10 5972.29 572.615  23
  -2  -6 -10 4711.30 490.438  25
  -2   6 -10 5077.42 525.368  13
   2  -6 -10 5159.32 509.436  11
  -2  -6  -9 34831.8 1192.54  11
   2  -6  -9 37395.7 1280.24  25
  -2  -6  -9 37682.4 1322.26  23
   2  -6  -9 33899.7 1183.30  11
  -2   6  -9 35173.3 1226.33  13
  -2  -6  -9 31339.3 1203.22  25
   2  -6  -8 5294.32 490.466  11
  -2  -6  -8 6562.29 558.856  25
  -2   6  -8 6282.82 540.008  13
  -2  -6  -8 6327.73 598.691  23
  -2  -6  -8 6183.26 537.281  11
   2  -6  -8 5194.07 508.061  25
   2  -6  -7 17490.2 817.372  11
   2  -6  -7 17812.3 849.810  25
  -2  -6  -7 16146.8 822.722  25
  -2  -6  -7 17711.9 895.222  23
  -2   6  -7 17066.9 830.393  13
  -2  -6  -7 15950.2 800.510  11
   2  -6  -6 7234.93 526.399  11
  -2  -6  -6 5721.93 494.326  11
   2  -6  -6 7237.06 547.463  25
  -2  -6  -6 6246.77 511.119  25
  -2   6  -6 6689.23 536.641  13
  -2  -6  -6 6896.27 575.852  23
   2  -6  -5 6866.45 519.523  25
  -2   6  -5 6368.92 826.314  37
  -2  -6  -5 7234.12 526.935  11
  -2   6  -5 7573.99 539.799  13
   2  -6  -5 7050.15 501.598  11
  -2  -6  -5 7509.42 536.132  25
  -2  -6  -5 7655.35 580.478  23
   2   6  -5 5998.19 787.395  36
  -2   6  -4 3013.91 569.480  37
  -2   6  -4 3865.04 394.135  13
   2   6  -4 2453.96 533.126  36
  -2  -6  -4 3269.25 364.289  25
   2  -6  -4 2083.23 512.040   6
   2   6  -4 2601.59 532.353   5
  -2  -6  -4 3487.07 371.156  11
  -2   6  -3 2688.11 534.692  37
   2   6  -3 2582.60 557.836  36
   2   6  -3 3019.24 565.471   5
  -2   6  -3 2647.01 531.113   5
  -2   6  -2 8595.19 915.212   5
   2   6  -2 7385.60 848.343  36
   2   6  -2 6759.57 793.814   5
  -2   6  -1 18124.6 1284.58   5
   2   6  -1 19062.5 1305.97   5
   2   6  -1 18093.9 1319.19  36
   2   6   0 16416.4 1258.46  36
   2   6   0 16091.8 1187.12   5
  -2   6   0 17130.8 1255.63   5
   2   6   1 14265.5 1188.61  36
   2   6   1 14356.5 1130.92   5
  -2   6   1 16670.6 1224.91   5
   2   6   2 7938.39 845.404   5
  -2   6   2 7393.68 826.910   5
  -2  -6   2 6634.71 778.498  40
  -2  -6   3 2579.17 554.430  40
   2   6   3 1969.83 447.301   5
  -2   6   3 2171.34 471.581   5
   2   6   3 3229.26 607.725   8
  -2  -6   4 3339.95 375.724  27
   2   6   4 3744.45 644.592   8
  -2  -6   4 2451.88 516.941  40
   2   6   4 3337.03 582.413   5
   2  -6   5 6049.77 497.523  27
  -2  -6   5 6265.16 506.838  27
  -2   6   6 6965.65 499.746   9
   2  -6   6 7067.27 537.927  27
  -2  -6   6 6522.15 539.482  27
  -2   6   7 15851.0 782.814   9
  -2  -6   7 14717.3 805.466  27
   2  -6   7 14678.5 779.645  27
  -2  -6   8 4716.88 483.400  27
   2  -6   8 5697.30 539.982  27
  -2   6   8 4657.11 462.107   9
  -2   6   9 37547.9 1258.11  30
  -2  -6   9 32964.1 1229.65  27
   2  -6   9 32743.1 1232.64  27
  -2   6   9 36228.2 1251.86   9
   2  -6  10 3892.10 490.827  27
  -2   6  10 5151.32 528.937  30
  -2  -6  10 4210.54 494.988  27
  -2   6  10 5595.56 531.195   9
  -2   6  11 709.200 264.580   9
   2  -6  11 158.483 243.496  27
  -2  -6  11 323.442 255.910  27
  -2  -6  12 6789.72 649.763  27
  -2   6  12 7980.08 639.029   9
   2  -6  12 6070.01 603.521  27
  -2  -6  13 188.618 278.780  28
  -2   6  13 390.148 259.168   9
   2   6  13-57.8740 214.268   9
  -2  -6  14 4869.67 523.537  28
   2   6  14 4699.67 484.931   9
  -2   6  14 4704.63 491.392   9
   2  -6  14 5210.97 511.207  10
  -2  -6  15 3833.19 463.121  28
   2  -6  15 3954.25 441.492  10
  -2   6  15 4190.65 461.346   9
   2   6  15 3140.98 393.243   9
   2  -6  16 1219.23 297.527  10
  -2  -6  16 1345.36 323.271  28
  -2   6  16 1081.65 266.343   9
   2   6  16 782.446 242.123   9
  -2   6  17 1944.71 301.544   9
   2   6  17 2348.19 325.172   9
  -2  -6  17 2761.34 376.289  28
   2  -6  17 2754.79 343.985  10
  -2   6  18 1509.98 262.879   9
  -2  -6  18 1660.31 279.386  28
   2   6  18 1474.40 256.955   9
  -2  -6  18 1508.46 265.596  29
   2  -6  18 1639.41 268.738  10
   2  -6  19 3610.19 298.884  29
  -2  -6  19 4009.32 353.895  29
   2   6  19 3319.14 304.049   9
  -2   6  19 3514.11 323.603   9
  -2  -6  19 4389.75 345.883  21
  -2   6  20 451.950 156.702   9
  -2  -6  20 724.120 182.704  29
   2   6  20 472.506 143.739   9
  -2  -6  20 455.515 172.603  21
  -2  -7 -18 4115.73 283.214  11
  -2  -7 -18 3346.10 262.868  25
  -2   7 -18 3446.76 291.523  13
   2  -7 -18 3172.01 258.111  11
  -2  -7 -17 588.121 170.839  11
  -2  -7 -17 584.848 160.992  25
   2  -7 -17 810.854 183.100  11
  -2   7 -17 640.624 201.134  13
  -2  -7 -16 5251.56 394.144  11
  -2   7 -16 5950.47 457.244  13
  -2  -7 -16 5231.60 396.433  25
   2  -7 -16 5239.35 389.633  11
  -2  -7 -15 1090.06 243.378  11
  -2  -7 -15 730.442 218.986  25
   2  -7 -15 1309.44 258.776  11
  -2   7 -15 1135.96 268.120  13
  -2  -7 -14 1867.70 297.625  25
  -2   7 -14 2099.05 341.056  13
   2  -7 -14 2441.77 325.970  25
  -2  -7 -14 1993.96 314.305  11
   2  -7 -14 2329.56 320.974  11
  -2  -7 -13 1841.70 336.224  25
   2  -7 -13 1756.40 305.124  11
   2  -7 -13 1882.92 317.666  25
  -2   7 -13 1866.45 341.255  13
  -2  -7 -13 1737.73 314.834  11
   2  -7 -12 12985.9 766.121  25
  -2   7 -12 11681.0 745.125  13
  -2  -7 -12 11067.7 690.837  11
   2  -7 -12 11323.2 683.251  11
  -2  -7 -12 12092.5 747.701  25
  -2  -7 -11 5603.05 551.453  25
  -2   7 -11 6919.14 598.729  13
   2  -7 -11 5502.16 526.358  11
  -2  -7 -11 6554.41 546.088  11
   2  -7 -11 6394.60 577.382  25
  -2  -7 -10 12995.7 791.721  25
   2  -7 -10 14184.0 779.205  11
  -2  -7 -10 13365.8 779.303  11
  -2   7 -10 14433.9 826.429  13
  -2  -7  -9 1225.05 314.442  11
   2  -7  -9 2022.68 364.055  25
  -2   7  -9 1506.30 320.017  13
  -2  -7  -9 1443.81 326.210  25
   2  -7  -9 1447.49 315.424  11
  -2  -7  -8 4200.77 486.339  25
   2  -7  -8 4301.25 448.949  11
  -2   7  -8 4421.50 464.115  13
  -2  -7  -8 4154.64 460.159  11
   2  -7  -8 4880.69 499.722  25
  -2  -7  -7 14283.4 783.023  11
   2  -7  -7 15638.0 838.922  25
  -2  -7  -7 14336.7 806.728  25
   2  -7  -7 15480.9 801.232  11
  -2   7  -7 16074.6 825.236  13
  -2  -7  -6 20293.9 945.530  25
  -2  -7  -6 20653.4 919.101  11
   2  -7  -6 19970.8 885.792  11
  -2   7  -6 21053.1 930.075  13
   2  -7  -5 3015.97 379.559  11
  -2   7  -5 2760.04 390.172  13
  -2  -7  -5 2735.26 398.486  25
  -2  -7  -5 2394.54 364.993  11
  -2  -7  -4 73610.4 1716.86  25
  -2   7  -4 78181.7 1746.04  13
   2  -7  -4 78521.5 1677.06  11
  -2  -7  -4 72173.5 1690.82  11
  -2  -7  -3 15244.7 811.250  11
  -2  -7  -3 15773.4 797.595  25
  -2   7  -3 15721.6 804.278  13
   2  -7  -3 16138.9 770.931  11
  -2  -7  -2 8421.29 590.533  25
  -2  -7  -2 8580.16 611.851  11
  -2  -7  -2 9280.72 594.228  32
  -2   7  -2 9516.14 614.276  13
   2  -7  -2 9970.12 615.257  11
   2  -7  -1 2475.29 360.432  27
  -2   7  -1 2475.15 339.310  13
   2  -7  -1 2289.19 306.139  11
  -2  -7  -1 2595.26 341.650  32
   2  -7   0 46.6909 242.281  27
  -2  -7   0 186.547 223.486  32
  -2  -7   0 88.5596 230.033  27
   2  -7   1 2332.19 331.342  27
  -2  -7   1 2114.86 334.818  27
  -2  -7   1 2115.10 308.164  32
  -2  -7   2 10145.6 668.376  27
   2  -7   2 8999.13 609.312  27
   2  -7   3 18242.1 864.828  27
  -2  -7   3 17952.7 902.545  27
  -2  -7   4 72831.0 1766.09  27
   2  -7   4 71056.5 1698.00  27
  -2  -7   5 1482.36 319.809  27
   2  -7   5 1606.53 328.843  27
  -2  -7   6 17212.7 880.525  27
   2  -7   6 17332.0 878.401  27
   2  -7   7 15657.6 850.358  27
  -2  -7   7 14685.8 834.210  27
   2  -7   8 4430.82 489.972  27
  -2   7   8 4455.06 450.343   9
  -2  -7   8 3966.59 488.648  27
  -2  -7   9 837.229 287.283  27
  -2   7   9 1332.89 299.704   9
   2  -7   9 917.362 295.822  27
  -2  -7  10 14492.5 881.296  27
  -2   7  10 16789.3 834.877   9
   2  -7  10 14175.8 864.869  27
  -2   7  11 5181.60 496.566   9
   2  -7  11 4526.32 524.738  27
  -2  -7  11 4661.31 535.237  27
  -2  -7  12 10758.7 719.895  28
  -2   7  12 11497.0 688.943   9
   2  -7  13 975.596 263.289  28
  -2   7  13 1196.71 277.519   9
  -2  -7  13 1217.23 333.180  28
  -2  -7  14 1852.77 340.999  28
  -2   7  14 2402.17 324.377   9
  -2  -7  15 1005.06 275.066  28
  -2   7  15 984.265 235.723   9
  -2   7  16 4818.24 379.475   9
  -2  -7  16 5413.92 438.730  28
  -2  -7  17 842.457 210.235  29
  -2   7  17 980.784 200.081   9
  -2  -7  17 977.872 226.896  28
  -2  -7  18 3305.55 283.460  28
  -2   7  18 3008.00 257.012   9
   2  -7  18 2837.60 245.297  29
  -2  -7  18 3393.37 284.851  29
  -2  -8 -15 5644.78 359.587  25
  -2   8 -15 6293.91 385.349  13
  -2  -8 -15 6615.86 379.792  11
  -2  -8 -14 423.516 177.158  11
   2  -8 -14 302.599 148.404  11
  -2  -8 -14 263.421 146.267  25
  -2   8 -14 306.732 172.089  13
  -2  -8 -13 905.458 213.314  25
   2  -8 -13 975.474 214.732  11
  -2   8 -13 780.166 217.494  13
  -2  -8 -13 950.714 220.761  11
  -2  -8 -12 1296.98 262.144  11
  -2  -8 -12 1396.69 264.497  25
   2  -8 -12 958.133 222.362  11
  -2   8 -12 1526.89 285.499  13
  -2  -8 -11-67.5043 213.588  11
  -2  -8 -11 156.539 187.457  25
   2  -8 -11 154.021 163.402  11
  -2   8 -11 240.929 199.589  13
  -2  -8 -10 195.342 226.687  25
  -2   8 -10 50.2134 197.134  13
   2  -8 -10 131.099 183.494  11
  -2  -8 -10 103.848 201.067  11
   2  -8  -9 8437.71 587.689  11
  -2  -8  -9 9171.24 629.820  25
  -2   8  -9 8935.86 619.697  13
  -2  -8  -9 9519.34 636.868  11
  -2  -8  -8 5532.12 501.764  11
   2  -8  -8 5342.23 484.382  11
  -2  -8  -8 5430.31 509.634  25
  -2   8  -8 5634.22 498.729  13
  -2   8  -7 7492.24 572.718  13
  -2  -8  -7 6941.95 564.374  25
  -2  -8  -7 6449.99 564.370  11
   2  -8  -7 8727.70 584.917  11
  -2  -8  -7 7199.98 541.825  32
   2  -8  -6 23185.8 943.647  11
  -2   8  -6 23380.8 956.474  13
  -2  -8  -6 23249.6 933.740  32
  -2  -8  -6 21767.7 941.577  11
  -2  -8  -5 9434.93 655.338  11
  -2  -8  -5 9935.12 627.607  32
   2  -8  -5 11859.7 734.877  27
  -2   8  -5 10284.6 655.484  13
   2  -8  -5 9868.62 627.417  11
   2  -8  -4 8051.24 558.207  11
  -2  -8  -4 10034.8 623.934  32
   2  -8  -4 8550.89 628.109  27
  -2  -8  -4 9602.31 687.119  27
  -2   8  -4 9769.54 635.840  13
   2  -8  -3 6858.55 550.863  27
  -2  -8  -3 5780.89 559.134  27
  -2  -8  -3 7082.57 521.073  32
  -2   8  -3 6343.60 517.925  13
  -2  -8  -2 8283.58 629.145  27
  -2  -8  -2 9470.58 596.506  32
  -2   8  -2 9085.00 607.299  13
   2  -8  -2 7806.72 586.411  27
  -2  -8  -1 16283.6 874.235  27
  -2   8  -1 16656.5 808.456  13
   2  -8  -1 14978.1 792.787  27
  -2   8   0 671.201 254.766  13
   2  -8   0 664.539 242.031  27
  -2  -8   0 873.049 291.116  27
   2  -8   1 19830.3 912.659  27
  -2  -8   1 17561.7 908.253  27
  -2   8   1 17536.7 823.794  13
  -2   8   2 8124.43 578.697  13
   2  -8   2 7307.50 583.946  27
  -2  -8   2 7785.58 624.550  27
   2  -8   3 5908.98 520.878  27
  -2  -8   3 5950.06 551.484  27
   2  -8   4 9352.08 656.818  27
  -2  -8   4 7553.20 599.584  27
  -2  -8   5 9505.95 690.943  27
   2  -8   5 9529.46 664.065  27
   2  -8   6 23068.1 1015.67  27
  -2  -8   6 22546.9 1019.50  27
  -2  -8   7 5961.95 569.469  27
   2  -8   7 6355.93 549.755  27
   2  -8   8 5260.55 518.519  27
  -2  -8   8 4732.22 514.112  27
   2  -8   9 8104.94 628.218  27
  -2  -8   9 8551.03 653.890  27
   2  -8  10 174.409 244.768  27
  -2  -8  10 321.539 245.088  27
  -2  -8  11 179.815 233.819  28
  -2  -8  12 511.297 241.729  28
  -2   8  12 394.358 181.457   9
  -2   8  13 809.800 194.895   9
  -2  -8  13 1194.73 287.261  28
  -2   8  14 257.298 140.189   9
  -2  -8  14 531.756 232.244  28
  -2  -8  15 5690.16 394.163  28
  -2  -9 -12 3408.21 297.625  27
  -2   9 -11 2556.47 263.015  13
  -2  -9 -11 3193.51 325.976  27
   2  -9 -11 2532.04 268.426  27
   2  -9 -10 7981.54 479.284  27
  -2  -9 -10 9071.93 532.642  27
  -2   9 -10 7907.41 467.230  13
   2  -9  -9 5756.62 437.910  27
  -2  -9  -9 6840.26 497.169  27
  -2   9  -9 6038.48 435.015  13
  -2   9  -8 3706.99 366.259  13
  -2  -9  -8 4679.95 435.043  27
   2  -9  -8 4104.74 391.037  27
   2  -9  -7 8394.35 556.709  27
  -2  -9  -7 7896.19 560.271  27
  -2   9  -7 7270.94 492.426  13
   2  -9  -6 9286.80 592.937  27
  -2  -9  -6 10138.5 629.594  27
  -2   9  -6 8572.28 531.559  13
  -2   9  -5 3723.01 372.520  13
  -2  -9  -5 4109.69 449.500  27
   2  -9  -5 4431.09 426.778  27
   2  -9  -4 8189.89 557.757  27
  -2  -9  -4 8682.58 595.690  27
  -2   9  -4 7576.06 511.221  13
  -2  -9  -3 101.108 201.247  27
   2  -9  -3 96.1774 207.865  27
  -2   9  -3-125.076 182.244  13
   2  -9  -2 4300.40 417.440  27
  -2  -9  -2 3570.14 408.101  27
  -2   9  -2 3612.04 369.884  13
   2  -9  -1 1884.17 298.903  27
  -2  -9  -1 1953.34 327.780  27
  -2   9  -1 1745.30 281.067  13
  -2  -9   0 1401.25 298.057  27
   2  -9   0 1375.59 264.237  27
  -2   9   0 1520.51 260.784  13
  -2   9   1 1891.15 281.183  13
   2  -9   1 2156.06 315.089  27
  -2  -9   1 1937.81 332.315  27
   2  -9   2 3716.74 391.594  27
  -2  -9   2 4418.16 456.223  27
  -2   9   2 4185.86 388.732  13
  -2   9   3 87.7961 194.981  13
   2  -9   3 209.944 192.782  27
  -2  -9   3 73.8052 217.546  27
   2  -9   4 7729.38 545.464  27
  -2  -9   4 8146.54 596.008  27
  -2   9   4 8305.89 547.061  13
   2  -9   5 4979.64 459.326  27
  -2   9   5 5043.07 441.283  13
  -2  -9   5 4634.55 476.763  27
  -2  -9   6 7548.23 567.999  27
   2  -9   6 7322.50 546.226  27
  -2   9   6 7475.15 519.803  13
  -2  -9   7 9320.08 636.955  27
   2  -9   7 8052.62 556.428  27
  -2   9   7 8955.13 558.695  13
  -2   9   8 4435.03 399.921  13
  -2  -9   8 4141.31 441.575  27
   2  -9   8 4112.14 410.730  27
  -2  -9   9 5766.98 461.661  28
  -2  -9   9 6689.07 520.814  27
  -2   9   9 6348.02 454.234  13
   2  -9  10 8666.73 452.329  28
  -2   9  10 8827.86 505.691  13
  -2  -9  10 9016.71 536.658  28
  -2  -9  11 2901.77 321.347  28
  -2   9  11 3090.24 303.852  13
  -2  -9  12 2115.52 271.574  28
  -2 -10  -5 7239.40 436.523  27
  -2 -10  -4 295.158 159.692  27
   2 -10  -3 2161.93 251.014  27
  -2 -10  -3 2877.26 302.729  27
   2 -10  -2 737.787 191.629  27
  -2 -10  -2 795.816 210.812  27
  -2  10  -2 731.519 169.868  13
  -2  10  -1 799.522 173.687  13
   2 -10  -1 787.106 192.628  27
  -2 -10  -1 881.926 211.049  27
  -2  10   0 1075.53 198.818  13
   2 -10   0 664.113 185.204  27
  -2 -10   0 1059.32 219.781  27
  -2  10   1 900.105 185.860  13
   2 -10   1 740.207 192.111  27
  -2 -10   1 858.721 222.263  27
   2 -10   2 387.293 168.853  27
  -2 -10   2 469.499 191.884  27
  -2  10   2 540.518 168.838  13
  -2 -10   3 2852.93 313.761  27
  -2  10   3 2822.89 268.749  13
   2 -10   3 3006.27 296.228  27
  -2 -10   4 117.166 156.556  27
  -2 -10   5 7166.40 455.739  27
  -3   0 -25 70.5048 127.633  13
  -3   0 -24 26.9756 155.966  13
  -3   0 -23 9.20402 185.156  13
   3   0 -23 85.2152 139.858  13
   3   0 -22-89.6496 185.236  13
  -3   0 -22-322.978 230.274  13
   3   0 -21-69.4156 189.226  13
  -3   0 -21-286.709 247.163  13
   3   0 -20-103.033 238.193  13
  -3   0 -20-299.821 262.615  13
   3   0 -19-184.229 238.126  13
  -3   0 -19-113.997 278.454  13
  -3   0 -18 282.875 216.362  24
   3   0 -18 136.017 211.200  13
  -3   0 -18 44.9860 240.293  13
  -3   0 -17-10.8953 236.958  13
   3   0 -17 80.5081 229.298  13
  -3   0 -17 337.424 218.611  24
   3   0 -16 247.247 229.256  13
  -3   0 -16 262.765 229.600  24
  -3   0 -16 240.805 211.107  13
  -3   0 -15-1076.99 414.318  45
  -3   0 -15 142.820 194.988  13
  -3   0 -14 365.554 339.147  45
  -3   0 -13 221.229 292.118  44
  -3   0 -12-8.45876 308.187  44
  -3   0 -11 564.622 353.888  44
  -3   0 -10 431.322 305.737  44
  -3   0  -9 692.486 275.630  18
  -3   0  -9 538.364 320.188  44
  -3   0  -8 698.445 360.395  44
  -3   0  -8 59.9574 239.579  45
  -3   0  -8 217.995 239.856  18
  -3   0  -7 2111.52 452.474  44
  -3   0  -7 1545.56 266.323  41
  -3   0  -7 1897.74 363.229  18
  -3   0  -7 922.270 296.362  45
  -3   0  -6 83.5969 224.983  45
  -3   0  -6 315.701 203.930  41
  -3   0  -6 780.051 327.621  44
  -3   0  -5 572.457 134.137  34
  -3   0  -5 286.533 254.795  44
  -3   0  -5 539.857 277.248  35
  -3   0  -5 470.101 233.158  41
  -3   0  -5 605.594 229.995  45
  -3   0  -4 39.9789 207.497  41
  -3   0  -4 472.245 194.059  45
  -3   0  -4 385.952 260.506  44
  -3   0  -3 170.546 185.361   1
  -3   0  -3 189.102 221.701  41
  -3   0  -2 604.840 186.158   1
  -3   0  -2-7.59456 219.639  41
  -3   0  -1 461.263 144.384  16
  -3   0  -1 177.774 81.5239   3
  -3   0  -1 342.193 157.642   1
  -3   0  -1 518.182 263.961  41
  -3   0   0 96.3798 95.0261  37
  -3   0   0 860.274 169.196   1
  -3   0   0 131.376 139.574  16
  -3   0   0 172.836 123.537   3
  -3   0   0 1119.77 235.478  46
  -3   0   1 281.041 143.897   2
  -3   0   1 611.131 123.029  37
  -3   0   1 198.099 169.086  46
  -3   0   1 502.347 184.644   3
  -3   0   1 255.489 125.463  17
  -3   0   2 17.5828 175.391   3
  -3   0   2 281.586 125.426  17
  -3   0   2 580.948 166.676   2
  -3   0   2 383.741 157.518  20
  -3   0   2 232.146 163.735  39
   3   0   2 349.869 100.084  36
  -3   0   3 331.038 152.164  20
   3   0   3 228.186 71.1398   6
  -3   0   3 323.531 193.429  39
  -3   0   3 338.375 171.577   2
  -3   0   3 245.634 140.261   4
  -3   0   4 123.046 181.969  39
  -3   0   4 70.0128 132.044  40
  -3   0   4 25.9170 136.201   4
  -3   0   4 211.958 152.191  18
  -3   0   4 145.008 162.090  20
  -3   0   4 456.270 244.077  41
  -3   0   5 623.299 259.481  39
  -3   0   5 780.140 177.115  18
  -3   0   5 314.965 185.848  20
   3   0   5 1142.93 243.072  47
  -3   0   5 701.762 214.017   4
  -3   0   5 664.837 260.313  41
  -3   0   6 211.320 207.829  20
  -3   0   6 187.854 151.107  40
  -3   0   6 409.642 231.097   4
  -3   0   6 238.602 104.426  18
   3   0   6 333.152 208.193  47
  -3   0   7 2226.69 300.047  40
  -3   0   7 892.211 281.839  20
  -3   0   7 1310.44 333.391   4
   3   0   7 1792.93 360.133  47
  -3   0   8 629.042 330.379   4
   3   0   8 214.596 258.920  47
  -3   0   8 79.8759 243.896  20
  -3   0   8 342.750 190.379  40
  -3   0   9 656.509 327.129   4
   3   0  10 531.225 326.863  38
  -3   0  10 367.308 303.664   4
   3   0  11 392.669 355.745  38
  -3   0  11 457.158 363.857   4
   3   0  12-26.5646 318.269  38
  -3   0  12 5.35066 327.316   4
   3   0  13 287.609 334.899  38
  -3   0  13-186.800 317.952   4
   3   0  13 447.770 352.482   4
   3   0  14 6.10129 334.662   4
   3   0  14-21.8399 322.215  38
  -3   0  14-55.8316 368.876   4
  -3   0  14 165.379 300.520  20
  -3   0  15 38.8655 182.823  29
   3   0  15 450.473 369.824   4
  -3   0  15 450.453 425.085  20
   3   0  16 129.933 184.708  10
  -3   0  16-134.992 249.062  29
  -3   0  17-62.5512 223.626  29
   3   0  17 41.7309 238.257  10
   3   0  18-54.6315 229.412  10
  -3   0  18-36.4133 257.706  29
  -3   0  19-249.460 260.945  29
  -3   0  20-137.018 233.621  29
  -3   0  21-101.712 225.717  31
   3   0  21-101.745 244.906   9
  -3   0  22 90.6230 204.253  31
   3   0  22-102.615 194.881   9
  -3   0  23-198.875 190.310  31
   3   0  23-70.5193 181.768   9
   3   0  24 2.12409 148.110   9
  -3   0  24 302.408 165.658  31
  -3   0  25 153.254 130.501  30
   3  -1 -25 2403.64 228.611  11
  -3   1 -25 1734.62 209.481  13
  -3  -1 -24 7922.05 455.114  13
  -3   1 -24 7548.20 460.675  13
  -3   1 -23 2197.90 329.583  13
  -3  -1 -23 2598.47 330.431  13
   3  -1 -22 2532.85 338.471  13
  -3  -1 -22 2034.29 341.848  13
  -3   1 -22 1877.40 324.990  13
   3  -1 -21 11681.6 670.584  13
   3   1 -21 10744.6 624.203  13
  -3  -1 -21 11349.3 691.834  13
  -3   1 -21 10140.0 675.964  13
  -3   1 -20 2433.29 414.146  13
  -3  -1 -20 2529.70 396.686  13
   3  -1 -20 2712.95 394.172  13
   3   1 -20 2771.64 364.778  13
  -3  -1 -19 29437.1 1133.05  13
   3   1 -19 31093.8 1122.49  13
  -3   1 -19 29357.1 1156.36  13
   3  -1 -18 17145.8 906.448  13
   3   1 -18 17393.1 860.607  13
  -3  -1 -18 15130.4 836.492  13
  -3   1 -18 14678.1 869.722  13
   3  -1 -17 24566.5 1085.61  13
   3   1 -17 23671.2 1008.67  13
  -3   1 -17 19359.7 967.676  13
  -3  -1 -17 20395.4 958.184  13
  -3  -1 -16 13307.5 774.182  24
  -3  -1 -16 11280.5 727.658  13
  -3   1 -16 11813.3 776.778  13
  -3  -1 -15 20533.9 949.121  24
  -3   1 -15 19410.1 1503.83  44
  -3  -1 -15 18064.6 873.543  13
  -3   1 -15 18855.7 956.403  13
  -3   1 -14 62348.8 2735.57   1
  -3  -1 -14 62087.8 2544.87  45
  -3   1 -14 66009.5 2588.32  44
  -3  -1 -14 62085.0 2533.46  35
  -3  -1 -13 43285.5 2061.56  35
  -3  -1 -13 46227.2 2116.80  45
  -3   1 -13 49618.6 2189.70  44
  -3  -1 -12 63866.1 2419.56  35
  -3  -1 -12 66114.7 2420.36  45
  -3   1 -12 69637.4 2499.89  44
  -3   1 -11 41050.7 1884.31  44
  -3  -1 -11 39746.1 1845.26  35
  -3  -1 -11 40315.4 1823.43  45
  -3  -1 -10 94208.1 2711.30  35
  -3   1 -10 96924.9 2750.20  44
  -3  -1 -10 95722.2 2645.94  45
  -3  -1  -9 40972.3 1658.34  45
  -3   1  -9 41917.5 1771.83  44
  -3  -1  -9 42392.5 1756.82  35
  -3  -1  -8 21361.3 1139.65  45
  -3  -1  -8 20248.2 956.116  34
  -3   1  -8 21050.2 1336.90   5
  -3  -1  -8 25213.7 1137.79  18
  -3   1  -8 21954.7 1242.85  44
  -3  -1  -8 21067.6 1186.31  35
  -3  -1  -7 39279.3 1501.59  35
  -3   1  -7 41907.1 1573.51   1
  -3   1  -7 36715.4 1632.54   5
  -3  -1  -7 38038.5 1233.10  34
  -3   1  -7 39798.5 1579.36  44
  -3   1  -7 38409.0 1176.24  45
  -3  -1  -7 41264.4 1490.05  45
  -3  -1  -7 44815.5 1497.31  18
  -3   1  -6 138714. 2646.05   1
  -3  -1  -6 137502. 2587.95  35
  -3  -1  -6 131690. 2165.65  34
  -3  -1  -6 150971. 2699.20  18
  -3  -1  -6 131409. 2463.73  45
  -3   1  -6 127113. 2769.61   5
  -3   1  -6 132486. 2759.78  44
  -3   1  -6 132324. 1959.58  45
   3   1  -6 146431. 2791.75   5
  -3  -1  -5 22361.6 973.075  45
  -3  -1  -5 24835.3 1120.55  18
  -3   1  -5 21639.2 1047.21   5
  -3  -1  -5 24347.5 1044.81  35
  -3  -1  -5 22304.3 866.164  34
  -3   1  -5 21230.7 719.273  45
  -3   1  -5 22254.1 1105.52  44
  -3   1  -5 23655.9 1043.94   1
   3   1  -5 24060.4 1032.58   5
  -3   1  -4 84857.5 1815.99   1
  -3  -1  -4 78133.7 1738.52  46
  -3  -1  -4 76792.4 1504.16  34
  -3  -1  -4 82529.5 1733.38  45
  -3  -1  -4 83979.7 2012.02  18
  -3   1  -4 78095.4 1923.48  44
  -3  -1  -4 85119.9 1799.57  35
   3   1  -4 80261.2 1611.86   5
  -3  -1  -3 507034. 4048.82  45
  -3  -1  -3 485276. 4773.74  18
  -3   1  -3 520287. 4174.40   1
  -3   1  -3 491089. 4428.50  44
  -3  -1  -3 480848. 4131.94  46
   3   1  -3 496751. 3263.43   5
  -3  -1  -2 510105. 4080.87  46
   3   1  -2 512032. 2542.57   5
  -3   1  -2 506115. 4211.93  44
  -3  -1  -1 243740. 2036.06   1
  -3   1  -1 236131. 1994.85   5
  -3   1  -1 240851. 2408.89  37
  -3  -1  -1 240269. 2718.92  46
  -3   1  -1 238093. 2665.51  44
  -3   1  -1 243988. 2580.16   1
  -3   1  -1 223761. 2103.06  35
   3   1  -1 228273. 1375.15   5
  -3   1   0 468622. 3295.88  37
  -3   1   0 467107. 3554.16  19
  -3   1   0 476012. 3417.14  43
  -3  -1   0 471097. 3721.55  46
  -3  -1   0 460444. 2317.68   1
  -3   1   1 238173. 2416.26  43
  -3   1   1 237369. 2008.84  39
  -3   1   1 227904. 2420.20  19
   3  -1   1 236046. 2286.19   6
  -3   1   1 218902. 1636.38  17
  -3   1   1 229351. 2297.42  37
  -3   1   1 211643. 1638.12   5
  -3  -1   2 531974. 3925.07  40
  -3   1   2 518419. 2856.33  20
  -3   1   2 500789. 3450.53  37
  -3   1   2 498127. 3709.55   2
   3   1   2 524517. 3582.62  36
  -3   1   2 515466. 2788.90   4
  -3   1   2 521995. 3686.02  43
  -3   1   2 512190. 3061.01  46
  -3   1   2 535023. 3309.65  39
  -3   1   2 514555. 3684.75  19
   3  -1   2 517959. 3277.56   6
  -3  -1   3 511259. 3866.48  20
   3  -1   3 517943. 3250.84   6
  -3   1   3 503932. 2946.19  20
   3   1   3 496711. 3632.47  36
  -3   1   3 486063. 4205.30   3
  -3   1   3 499379. 3337.15   4
  -3   1   3 494674. 3894.04   2
  -3  -1   3 489073. 3727.21  43
  -3   1   3 474464. 4118.34  41
  -3   1   3 515454. 3609.56  39
  -3  -1   3 519583. 3937.44  40
  -3   1   3 501755. 3803.96  43
  -3   1   4 76243.7 1513.35   4
  -3   1   4 76712.6 1261.69  20
  -3  -1   4 78652.7 1697.53   4
  -3   1   4 72927.7 1602.95   2
  -3  -1   4 77576.0 1608.11  40
  -3  -1   4 72801.5 1869.40  33
  -3  -1   4 76909.9 1602.85  20
  -3   1   4 75390.7 1584.76  43
  -3   1   4 72576.2 1615.32  41
  -3  -1   4 76396.0 1643.86  39
  -3   1   4 75493.4 1796.09   3
  -3  -1   4 71305.3 1513.99  43
  -3  -1   5 27030.4 1005.93  40
  -3  -1   5 25348.9 1008.37  39
  -3   1   5 25532.5 995.735   4
  -3  -1   5 26367.7 1014.04  20
  -3   1   5 26456.4 828.874  20
  -3   1   5 27299.8 1200.73   3
  -3   1   5 24992.9 977.903  41
  -3  -1   5 24375.8 939.897  43
  -3   1   5 25108.9 1031.25   2
  -3  -1   5 25137.9 1038.62   4
  -3  -1   5 25580.9 1142.95  33
  -3  -1   6 122154. 2306.31  20
  -3   1   6 126605. 1988.56  20
  -3  -1   6 120414. 2296.31  39
  -3  -1   6 124261. 2382.90   4
  -3  -1   6 134227. 2320.45  40
  -3   1   6 121205. 2667.93   3
  -3   1   6 119340. 2114.14  41
  -3  -1   6 121688. 2502.87  33
  -3   1   6 122103. 2377.49   4
   3   1   6 113547. 2699.05  38
  -3  -1   7 32850.7 1339.31   4
  -3   1   7 36773.0 1187.55  20
  -3   1   7 31203.5 1486.17   3
  -3  -1   7 32332.7 1290.88  39
  -3   1   7 33542.7 1375.76   4
   3   1   7 33981.9 1367.10  47
   3   1   7 32697.7 1519.08  38
  -3  -1   7 33042.1 1301.06  20
  -3  -1   7 36407.8 1291.75  40
  -3   1   7 33124.2 1136.84  41
  -3  -1   7 31713.0 1324.24  33
  -3   1   8 22507.3 1220.66   4
  -3  -1   8 20724.6 1125.79  33
   3   1   8 23083.9 1232.10  47
  -3  -1   8 24556.7 1128.59  40
   3   1   8 20861.6 1278.58  38
   3  -1   8 21961.6 1132.50   4
  -3  -1   8 23770.6 1178.36  39
  -3  -1   8 22098.8 1143.20  20
  -3  -1   8 21543.0 1164.99   4
  -3   1   8 21824.4 928.781   8
  -3  -1   9 45974.8 1736.84  39
  -3  -1   9 51916.5 1689.08  40
  -3  -1   9 46721.8 1750.18  20
  -3   1   9 44416.0 1370.60   8
  -3   1   9 48554.3 1880.56   4
  -3  -1   9 46645.1 1678.15  33
  -3  -1   9 47693.2 1837.55   4
   3   1   9 47292.4 1923.52  38
   3   1   9 51501.2 1964.42  47
   3  -1   9 50428.8 1816.40   4
  -3  -1  10 109615. 2544.86  40
  -3  -1  10 102181. 2529.84  33
   3   1  10 100545. 2852.40  38
  -3   1  10 100959. 2862.22   4
  -3  -1  10 99785.4 2706.96  20
   3   1  10 105572. 2988.86  47
   3  -1  10 108933. 2794.06   4
  -3  -1  10 98538.8 2666.31  39
  -3  -1  10 93898.9 2724.86   4
  -3  -1  11 45838.3 1749.03  40
  -3  -1  11 39646.7 1801.86  39
   3   1  11 42443.7 1928.72  38
  -3  -1  11 35869.6 1787.93   4
   3   1  11 41622.2 1981.03  47
  -3   1  11 42168.3 1973.30   4
   3  -1  11 44017.3 1885.24   4
  -3  -1  11 39727.0 1811.96  20
  -3  -1  12 59147.3 2314.86  39
  -3  -1  12 55045.3 2341.88   4
   3  -1  12 63982.9 2369.66   4
   3   1  12 62742.7 2421.15  38
   3  -1  12 62896.6 2418.64  38
  -3   1  12 62107.1 2476.75   4
  -3  -1  12 59625.7 2330.01  20
  -3  -1  13 44535.6 2114.17  39
  -3  -1  13 46836.6 2160.44  20
   3   1  13 48107.3 2216.33  38
  -3   1  13 45791.0 2227.74   4
  -3  -1  13 43884.3 2172.88   4
   3  -1  13 45495.7 2078.49   4
  -3  -1  14 58405.2 2501.12  20
  -3   1  14 58663.8 2609.43   4
   3   1  14 53857.9 2398.07  38
  -3  -1  14 54406.4 2512.53   4
  -3  -1  14 57072.5 2497.24  39
   3  -1  15 17529.1 841.672  10
  -3  -1  15 16604.1 788.448  29
  -3   1  15 15853.9 777.184  29
   3   1  15 16425.2 1380.65  38
  -3  -1  16 11585.1 710.798  29
   3  -1  16 12344.5 731.399  10
  -3   1  16 11349.4 673.197  29
   3  -1  17 20819.3 931.205  10
  -3   1  17 20214.0 892.354  29
  -3  -1  17 20734.2 928.996  29
   3  -1  18 15054.2 795.325  10
  -3   1  18 16130.5 827.775  31
  -3  -1  18 14682.2 793.235  29
  -3  -1  19 27246.3 1049.44  29
  -3   1  19 27533.4 1065.06  31
   3  -1  19 27709.7 1041.90  10
   3  -1  20 1727.59 314.792  10
   3   1  20 1687.68 375.381   9
  -3   1  20 2014.12 330.075  31
  -3  -1  20 2054.82 361.019  29
   3   1  21 9452.41 669.765   9
  -3  -1  21 10561.2 625.396  29
  -3   1  21 11560.4 647.705  31
   3  -1  22 1676.95 302.119   9
  -3  -1  22 2204.78 324.969  29
  -3   1  22 2666.65 339.439  31
  -3  -1  22 2576.66 306.088  21
   3   1  22 1686.02 321.970   9
   3   1  23 3245.72 344.347   9
  -3  -1  23 4265.53 377.370  31
  -3   1  23 4247.34 347.773  31
  -3   1  23 4298.56 393.448  30
  -3   1  24 11306.4 521.135  30
  -3  -1  24 10759.5 493.777  31
  -3  -1  25 2292.22 227.822  30
  -3   1  25 2145.69 217.997  30
   3  -2 -24 494.714 162.861  11
  -3   2 -24 176.022 151.167  13
  -3  -2 -23 850.299 206.838  13
  -3   2 -23 956.264 247.520  13
  -3  -2 -22 4399.29 420.084  13
  -3   2 -22 4875.88 437.943  13
  -3  -2 -21 5331.59 478.111  13
  -3   2 -21 4951.63 509.649  13
   3  -2 -20 2999.34 406.040  13
  -3  -2 -20 2463.21 371.915  13
  -3   2 -20 2286.76 400.531  13
   3  -2 -19 2430.90 382.548  13
  -3  -2 -19 1596.26 332.091  13
  -3   2 -19 1709.62 371.415  13
  -3   2 -18 36510.7 1300.30  13
  -3  -2 -18 34666.6 1219.34  13
   3  -2 -17 762.951 287.148  13
  -3  -2 -17 915.386 300.904  13
  -3   2 -17 861.252 315.074  13
  -3  -2 -16 7555.95 600.856  13
  -3   2 -16 7216.02 638.677  13
  -3  -2 -15 8103.79 618.138  13
  -3   2 -15 8156.27 660.846  13
  -3  -2 -14 1882.12 493.208  35
  -3   2 -14 1748.93 524.378  44
  -3  -2 -14 2166.79 640.279  45
  -3   2 -14 1703.93 512.963   1
  -3   2 -14 2140.54 361.079  13
  -3  -2 -13 13595.0 1176.94  35
  -3   2 -13 15284.2 1362.71   1
  -3   2 -13 14184.4 1268.60  44
  -3  -2 -13 14634.0 1286.00  45
  -3  -2 -12 35102.5 1694.19  34
  -3   2 -12 34632.4 1949.02   1
  -3   2 -12 36607.0 1930.58  44
  -3  -2 -12 35270.3 1826.74  35
  -3  -2 -12 37124.9 1938.42  45
  -3  -2 -11 1165.62 375.443  34
  -3  -2 -11 1283.51 392.596  35
  -3   2 -11 700.565 433.341   5
  -3   2 -11 653.291 443.341  44
  -3   2 -11 1461.58 482.454   1
  -3  -2 -11 1118.50 404.506  45
  -3  -2 -10 573.149 358.351  35
  -3  -2 -10 694.883 333.964  34
  -3  -2 -10 449.129 367.708  45
  -3   2 -10 450.009 349.120  44
  -3   2 -10 633.861 375.238   1
  -3   2 -10 150.397 340.237   5
   3   2  -9 57147.4 2264.95   5
  -3   2  -9 54356.6 2364.27   5
  -3  -2  -9 56951.7 1896.66  34
  -3   2  -9 55809.8 2081.07   1
  -3  -2  -9 55486.9 1872.69  46
  -3  -2  -9 59494.3 2140.71  45
  -3  -2  -9 57280.8 2017.69  35
  -3  -2  -8 25813.0 1229.94  34
  -3   2  -8 26251.1 1349.03   1
  -3   2  -8 26781.3 1545.15   5
  -3  -2  -8 27171.3 1277.60  46
  -3  -2  -8 27965.6 1417.31  45
  -3  -2  -8 27052.8 1327.85  35
   3   2  -8 23155.5 1335.12   5
  -3   2  -7 27608.8 1444.70   5
   3   2  -7 28938.2 1365.17   5
  -3  -2  -7 27795.1 1239.32  34
  -3   2  -7 28812.7 1322.40   1
  -3  -2  -7 26521.2 1244.99  35
  -3  -2  -7 28482.4 1348.90  45
  -3  -2  -7 26892.0 1228.66  46
  -3  -2  -6 18277.8 999.282  35
   3   2  -6 19707.8 1008.49   5
  -3  -2  -6 17990.3 965.606  34
  -3   2  -6 18457.9 1087.27   5
  -3   2  -6 18552.6 1010.95   1
  -3  -2  -6 18285.9 981.455  46
  -3  -2  -6 19178.6 1069.26  45
  -3  -2  -5 22717.3 1049.38  34
  -3  -2  -5 26198.6 1242.23  18
  -3  -2  -5 24778.5 1134.61  45
  -3   2  -5 23540.6 1088.25   5
   3   2  -5 26372.0 1035.48   5
  -3  -2  -5 23313.9 1059.19  46
  -3   2  -5 25648.8 1125.98   1
  -3  -2  -4 133595. 2797.68  18
  -3   2  -4 127403. 2352.30   1
  -3  -2  -4 122550. 2271.66  34
  -3  -2  -4 124558. 2284.24  46
   3   2  -4 131720. 2036.35   5
  -3   2  -4 127985. 2299.03   5
  -3  -2  -4 127643. 2413.68  45
  -3   2  -3 101332. 2004.77  37
  -3  -2  -3 100744. 1997.79  46
  -3   2  -3 104871. 2072.15   1
   3   2  -3 109696. 1656.93   5
  -3   2  -3 105976. 1939.98   5
  -3  -2  -3 98443.5 1964.51  34
  -3  -2  -3 108827. 2485.58  18
   3   2  -2 9148.23 451.051   5
  -3  -2  -2 7964.81 569.762  17
  -3   2  -2 8456.54 538.244   5
  -3  -2  -2 8767.91 737.812  18
  -3  -2  -2 7424.47 568.806  34
  -3   2  -2 8941.45 610.738  37
  -3   2  -2 8401.70 649.539  44
   3   2  -1 80825.8 1491.46  38
  -3   2  -1 82177.7 1692.67  37
  -3  -2  -1 84092.6 1725.54  17
  -3   2  -1 81263.2 1705.24  44
   3   2  -1 78369.1 1288.16   5
  -3  -2   0 524975. 4191.45  17
   3  -2   0 559268. 4413.64   6
  -3   2   0 531832. 4022.50  44
  -3  -2   0 503890. 4138.79  40
  -3   2   0 524937. 4193.06  37
  -3   2   0 532521. 3629.01  43
   3   2   0 522592. 3382.20   5
  -3  -2   0 517736. 4258.18  20
   3   2   0 543397. 4377.24  38
  -3   2   1 84932.2 1031.15  39
  -3   2   1 83080.4 1684.44  37
  -3  -2   1 80182.7 1654.99  17
  -3   2   1 79755.9 1438.39  43
  -3   2   1 82839.7 1445.46  44
  -3  -2   1 78581.8 1648.59  20
   3   2   1 85309.0 1916.01  38
  -3  -2   1 77082.5 1665.71  40
   3  -2   1 86847.5 1697.43   6
  -3  -2   2 10948.4 637.785  20
  -3   2   2 11307.5 572.782  19
   3   2   2 9789.68 616.575  36
  -3   2   2 11281.9 569.894  43
   3  -2   2 10606.7 605.155   6
  -3   2   2 11983.2 476.376  39
  -3   2   2 10850.4 446.803   4
   3   2   2 12270.9 821.312  38
  -3  -2   2 10462.9 649.938  40
  -3   2   2 10553.8 633.616  37
  -3   2   2 11673.0 695.226   2
  -3   2   3 103149. 1160.23  46
  -3  -2   3 103626. 1959.60  20
   3   2   3 101284. 1950.82  36
  -3   2   3 107667. 1728.28  19
   3  -2   3 104983. 1866.97   6
  -3   2   3 106956. 2057.67   2
  -3  -2   3 104707. 1724.34  43
  -3  -2   3 109132. 2101.07  40
  -3   2   3 109008. 1822.68  43
  -3  -2   3 108641. 2044.43  16
   3   2   4 117374. 2699.77  38
  -3  -2   4 128194. 2385.44  40
  -3   2   4 126034. 1968.31  19
  -3   2   4 134361. 2381.36   2
  -3  -2   4 124587. 2239.07  16
  -3   2   4 132255. 1231.72  20
  -3  -2   4 127567. 2284.54  20
   3   2   4 119920. 1373.41   3
  -3  -2   4 125116. 1971.77  43
  -3   2   4 131469. 2141.05  43
   3   2   4 121459. 2215.91  36
  -3   2   4 127213. 2311.93  41
   3   2   5 27490.8 1375.04  38
  -3   2   5 29085.0 1248.82   3
  -3  -2   5 28942.3 1161.09  20
  -3   2   5 28903.4 1165.56   2
   3  -2   5 25417.5 677.274   4
  -3  -2   5 27089.1 1094.55  16
  -3   2   5 26751.4 1081.07  41
  -3  -2   5 28171.5 1131.65  39
  -3  -2   5 27355.2 979.683  43
  -3  -2   5 27516.2 1177.46  40
   3   2   6 14224.6 1025.13  38
  -3   2   6 14623.8 809.418  41
  -3  -2   6 15410.8 938.885  40
  -3  -2   6 13794.9 829.885  39
  -3  -2   6 13653.5 979.226  33
  -3   2   6 14741.9 897.053   2
  -3  -2   6 14620.0 887.799  20
  -3   2   6 13670.5 942.658   3
  -3   2   6 14850.9 843.177   8
  -3  -2   6 14333.4 764.133  43
   3  -2   6 13703.1 597.860   4
  -3  -2   7 31599.2 1381.39  40
   3   2   7 28731.3 1512.47  38
  -3  -2   7 30584.5 1331.47  20
  -3   2   7 30424.9 1256.91   8
  -3   2   7 29485.5 1455.00   3
  -3   2   7 29051.7 1091.02  41
  -3   2   7 30123.7 1368.92   4
  -3  -2   7 29082.0 1435.93  33
  -3  -2   7 30353.3 1276.48  39
  -3  -2   7 29931.2 1157.74  43
  -3   2   8 31252.5 1491.86   4
  -3  -2   8 31382.9 1473.30  33
  -3  -2   8 28232.4 1302.53  39
  -3  -2   8 28837.0 1214.42  43
   3   2   8 30413.0 1564.30  38
  -3  -2   8 28583.9 1388.02   4
  -3  -2   8 30178.6 1398.04  20
  -3   2   8 29340.0 1539.68   3
  -3   2   8 30217.0 1312.56   8
  -3  -2   8 31202.4 1428.95  40
  -3   2   9 64476.3 2239.61   4
  -3  -2   9 59421.8 2108.64   4
   3   2   9 62725.9 2301.19  38
  -3  -2   9 64291.4 2150.92  20
  -3   2   9 60887.3 1916.62   8
  -3  -2   9 62273.8 2114.52  33
   3   2   9 63599.7 2245.08  47
  -3  -2   9 61601.7 2010.03  39
  -3   2   9 64548.3 2374.88   3
  -3  -2   9 67388.0 2179.66  40
  -3  -2   9 64091.4 1924.28  43
  -3  -2  10 306.749 311.314   4
  -3  -2  10 346.118 279.356  40
  -3   2  10 298.393 282.328   4
  -3  -2  10 198.479 283.434  33
   3   2  10 83.8541 277.225  38
  -3  -2  10 308.184 271.135  39
   3   2  10 27.6402 271.896  47
  -3  -2  10 87.1977 339.971  20
  -3   2  10 455.211 239.900   8
  -3  -2  11 572.461 320.917  40
  -3  -2  11 436.273 290.707  39
   3   2  11 625.246 355.421  38
  -3  -2  11 274.600 297.639  20
  -3   2  11 923.325 347.020   4
   3   2  11 700.072 346.871  47
  -3  -2  11 742.783 369.588  33
  -3  -2  11 519.659 341.032   4
  -3  -2  12 31534.1 1708.40  39
  -3  -2  12 32895.0 1815.14  20
   3   2  12 34651.0 1971.21  47
  -3  -2  12 32841.5 1836.07   4
  -3  -2  12 37897.6 1860.17  40
  -3   2  12 36527.2 1934.65   4
  -3  -2  12 36296.7 1733.76  33
   3   2  12 33702.1 1881.38  38
  -3  -2  13 14349.2 1221.22  39
  -3   2  13 16417.9 1376.95   4
  -3  -2  13 14142.0 1282.68   4
   3   2  13 16235.3 1442.08  47
  -3  -2  13 15120.2 1309.82  20
   3   2  13 15685.0 1324.02  38
   3   2  14 3149.75 701.576  38
  -3   2  14 2331.31 610.141   4
  -3  -2  14 1769.29 516.834   4
  -3  -2  14 2467.45 575.741  20
  -3  -2  14 2423.84 369.692  28
  -3  -2  14 2445.08 374.059  32
  -3  -2  14 1798.50 532.444  39
  -3  -2  15 9142.52 654.646  28
  -3   2  15 9130.88 671.830   9
  -3  -2  15 9242.93 621.973  29
   3  -2  15 8926.54 638.015  10
  -3   2  15 9628.14 636.118  31
   3  -2  16 6630.37 555.567  10
  -3   2  16 7371.73 572.040  31
  -3  -2  16 7679.69 588.453  29
  -3  -2  16 8489.64 641.245  28
  -3   2  16 7490.69 613.132   9
  -3  -2  17 834.706 299.065  29
  -3   2  17 704.362 253.512  31
   3  -2  17 615.332 258.950  10
  -3   2  17 635.219 279.311   9
  -3   2  18 38847.2 1225.80  31
  -3  -2  18 37063.3 1238.07  29
  -3   2  18 39791.5 1305.80   9
   3  -2  18 36756.2 1246.90  10
   3   2  18 36318.4 1368.02   9
   3  -2  19 1628.95 334.062  10
  -3   2  19 1659.09 329.849   9
  -3  -2  19 2107.39 361.263  29
   3   2  19 1896.97 385.791   9
  -3   2  19 2147.57 344.701  31
  -3   2  20 1847.76 305.747  31
  -3   2  20 1692.49 302.140   9
  -3  -2  20 1927.43 352.097  29
   3  -2  20 1923.78 321.147  10
   3   2  20 2452.09 399.369   9
  -3   2  21 5633.80 487.340  30
   3   2  21 5863.92 532.985   9
  -3  -2  21 6204.94 506.163  29
  -3   2  21 5747.95 458.385   9
  -3   2  21 5633.66 449.208  31
  -3   2  22 5175.11 388.651  31
  -3   2  22 5040.45 433.420  30
   3   2  22 4352.51 429.048   9
  -3  -2  22 5638.17 446.214  29
  -3   2  23 1419.49 251.093  30
  -3  -2  23 1095.04 231.646  29
  -3  -2  23 1436.73 241.507  21
   3   2  23 653.246 200.638   9
  -3  -2  23 1122.23 233.865  31
   3   2  24 180.805 161.122   9
  -3   2  24 238.225 141.397  30
  -3  -2  24 377.380 165.747  31
  -3  -2  24 165.861 143.053  21
  -3   3 -24-20.9661 127.414  13
   3  -3 -24 255.579 126.357  11
   3  -3 -23 2317.05 263.619  11
  -3   3 -23 1491.30 254.617  13
  -3   3 -22 2486.62 335.312  13
   3  -3 -22 2618.46 309.844  11
  -3   3 -21 2774.11 388.151  13
   3  -3 -21 2787.37 332.871  11
  -3  -3 -20 718.747 216.286  11
  -3  -3 -20 588.584 236.490  13
  -3   3 -20 573.173 265.980  13
  -3  -3 -19 787.721 233.292  11
  -3   3 -19 1139.12 303.608  13
  -3  -3 -19 809.901 265.514  13
  -3  -3 -18 3116.58 410.043  13
  -3   3 -18 3297.17 461.450  13
  -3  -3 -18 2750.48 372.061  11
  -3  -3 -17 11152.7 679.055  11
  -3  -3 -17 10334.5 682.802  13
  -3   3 -17 11375.5 775.643  13
  -3  -3 -16 51210.5 1435.81  11
  -3  -3 -16 51697.6 1465.05  13
  -3   3 -16 54029.9 1629.12  13
  -3   3 -15 1831.88 373.315  13
   3  -3 -15 1843.04 361.647  13
  -3  -3 -15 2131.63 363.435  11
  -3  -3 -15 2251.79 361.754  13
  -3  -3 -14 18919.9 876.231  11
  -3  -3 -14 18411.7 886.947  13
   3  -3 -14 18964.5 966.967  13
  -3   3 -14 18737.3 969.358  13
  -3   3 -13 24578.8 1077.19  13
  -3   3 -13 23375.7 1676.51   1
  -3  -3 -13 26730.0 1671.22  34
  -3  -3 -12 3088.22 584.561  34
  -3   3 -12 2523.66 571.786   1
  -3   3 -12 2672.05 700.527   5
  -3  -3 -12 3642.03 707.712  45
  -3   3 -12 3683.10 683.466  44
  -3   3 -11 18193.4 1608.60   5
  -3  -3 -11 17485.3 1389.45  45
   3   3 -11 18895.0 1503.53   5
  -3   3 -11 16981.1 1304.17   1
  -3  -3 -11 18126.6 1307.84  34
  -3  -3 -10 23151.7 1425.58  34
   3   3 -10 22236.7 1550.83   5
  -3   3 -10 22027.2 1670.12   5
  -3   3 -10 21461.1 1389.89   1
  -3  -3 -10 22404.6 1498.31  45
  -3  -3  -9 24465.5 1409.51  34
   3   3  -9 26486.0 1561.51   5
  -3   3  -9 27455.9 1737.73   5
  -3   3  -9 24940.5 1413.76   1
  -3  -3  -9 27959.2 1592.32  45
   3   3  -8 56849.2 2102.40   5
  -3  -3  -8 57978.1 2191.58  45
  -3  -3  -8 59553.6 2105.72  34
  -3   3  -8 58374.4 2315.50   5
  -3   3  -8 55205.2 1989.06   1
  -3   3  -7 31738.5 1450.31  37
  -3   3  -7 32174.5 1444.04   1
  -3  -3  -7 34197.5 1575.60  34
   3   3  -7 30072.5 1409.77   5
  -3   3  -7 34564.7 1655.70   5
  -3  -3  -7 35078.9 1629.05  45
  -3   3  -6 37753.4 1522.51  37
  -3  -3  -6 37376.4 1567.09  34
  -3  -3  -6 37738.9 1603.02  45
   3   3  -6 37008.3 1419.80   5
  -3   3  -6 39240.2 1627.91   5
  -3   3  -6 37360.4 1503.60   1
  -3  -3  -5 22922.9 1194.74  34
  -3   3  -5 23051.1 1155.71  37
   3   3  -5 23038.0 1041.16   5
  -3   3  -5 24383.1 1208.74   5
  -3  -3  -5 23154.6 1210.80  45
  -3   3  -5 23544.6 1168.33   1
  -3  -3  -5 23698.9 1152.85  17
  -3  -3  -4 70354.9 1986.00  34
  -3  -3  -4 75916.6 1970.25  17
   3   3  -4 68791.1 1677.52   5
  -3   3  -4 75813.7 2027.94  37
  -3   3  -4 72209.5 1941.46   5
  -3  -3  -3 36864.3 1344.18  17
  -3   3  -3 35918.5 1300.94   5
  -3  -3  -3 33569.5 1362.56  34
   3  -3  -3 33843.9 1388.25   6
  -3   3  -3 37881.1 1425.34  37
   3   3  -3 35995.5 1162.56   5
   3  -3  -2 18632.4 1004.11   6
  -3  -3  -2 16856.0 893.301  17
   3   3  -2 16853.4 671.391   8
  -3  -3  -2 17915.4 981.263  34
  -3   3  -2 17550.1 883.318   5
   3   3  -2 17908.8 805.286   5
  -3   3  -2 19696.0 1003.07  37
  -3   3  -1 38216.3 1356.25  37
  -3  -3  -1 35963.6 1264.71  17
  -3  -3  -1 34867.5 1231.85  40
  -3   3  -1 35486.1 1181.33   5
   3   3  -1 35081.9 1114.19   5
   3  -3  -1 36004.1 1367.65   6
  -3   3   0 145822. 2324.85  44
  -3  -3   0 146426. 2513.77  17
   3  -3   0 152450. 2736.23   6
  -3  -3   0 141961. 2487.96  40
  -3   3   0 149620. 2621.60  37
  -3   3   0 150728. 2392.20   5
   3   3   0 158481. 2339.40   5
  -3   3   1 35067.4 1300.30  37
  -3  -3   1 33839.7 1260.70  20
  -3   3   1 35753.2 1078.35  44
   3  -3   1 37695.4 1344.20   6
  -3  -3   1 35562.0 1278.49  40
   3   3   1 39475.6 1363.17  36
  -3   3   1 36236.7 961.952  43
  -3   3   1 34411.4 1150.36   5
  -3   3   2 14947.8 868.054   2
  -3   3   2 13913.0 830.485  37
   3   3   2 13829.3 831.290  36
   3  -3   2 12600.6 797.433   6
  -3   3   2 14562.0 648.680  43
  -3   3   2 14531.0 774.504   5
  -3  -3   2 13614.1 802.855  20
  -3  -3   2 13655.1 841.962  40
  -3  -3   3 31703.5 1304.28  40
   3   3   3 35679.5 1351.52  36
  -3   3   3 34895.1 1333.13   2
   3  -3   3 33297.6 1269.36   6
  -3  -3   3 31256.1 1213.03  20
  -3   3   3 30959.5 1206.48  47
  -3   3   3 35066.4 1073.07  43
  -3  -3   3 31446.9 1236.35  16
   3   3   3 36585.8 1558.03  38
   3   3   4 61815.5 2132.89  38
   3   3   4 65601.9 1872.36  36
  -3   3   4 65847.2 1867.26   2
  -3   3   4 60068.3 1806.92  47
  -3  -3   4 59745.8 1721.39  16
  -3  -3   4 59421.9 1716.83  20
  -3   3   4 64956.5 1563.49  43
  -3  -3   4 61724.4 1899.79  40
  -3  -3   5 26548.9 1322.73  40
   3   3   5 24415.3 1423.79  38
  -3   3   5 25530.5 1221.85   2
  -3  -3   5 24839.7 1171.05  20
  -3   3   5 25913.2 1073.94  43
  -3  -3   5 25799.7 1167.44  16
  -3  -3   6 35692.3 1565.19  40
  -3  -3   6 33528.8 1354.27  16
  -3  -3   6 33497.0 1422.66  20
  -3   3   6 34271.9 1520.55   3
  -3   3   6 35455.2 1486.95   2
  -3   3   6 34331.3 1327.72  41
   3   3   6 35060.0 1748.12  38
   3   3   7 37525.0 1856.11  38
  -3  -3   7 36832.3 1555.30  20
  -3  -3   7 37182.5 1662.98  40
  -3   3   7 36873.0 1653.06   3
  -3   3   7 37134.3 1588.68   2
  -3   3   7 33946.8 1512.88   8
  -3  -3   8 56550.9 2116.66  40
  -3   3   8 54599.6 1985.64   8
  -3  -3   8 55968.1 2009.73  20
  -3   3   8 54229.4 2112.19   3
   3   3   8 54653.5 2291.88  38
   3   3   9 26676.1 1647.12  38
  -3  -3   9 27375.9 1552.76  33
  -3  -3   9 25723.6 1373.24  39
   3   3   9 26382.2 1557.17  47
  -3   3   9 25199.6 1416.22   8
  -3   3   9 24794.5 1542.33   3
  -3  -3   9 26220.2 1519.97  40
  -3  -3   9 26014.4 1446.95  20
  -3  -3  10 17625.8 1207.93  39
  -3   3  10 19083.0 1370.00   4
  -3  -3  10 18308.6 1290.67  20
  -3   3  10 18152.3 1380.44   3
  -3   3  10 18797.0 1271.05   8
  -3  -3  10 19963.5 1358.53  33
  -3  -3  10 19350.4 1347.76  40
   3   3  10 18336.2 1375.77  47
  -3  -3  11 20303.9 1447.42  40
  -3  -3  11 18805.6 1377.94  20
  -3  -3  11 18651.4 1316.40  33
  -3   3  11 19268.8 1422.68   4
  -3  -3  11 16078.4 1206.02  39
  -3   3  11 18821.0 1290.85   8
   3   3  11 18212.5 1441.48  47
  -3   3  11 18987.4 1507.37   3
  -3  -3  12 3762.96 641.435  39
  -3  -3  12 4086.97 703.799  40
  -3   3  12 4145.38 751.623   4
  -3  -3  12 3609.49 688.637  33
   3   3  12 3665.70 713.559  47
  -3  -3  12 3868.43 696.175  20
  -3   3  13 26728.7 1784.78   4
  -3  -3  13 24315.0 1024.25  28
  -3   3  13 25553.0 1058.47   9
  -3  -3  13 25698.8 1699.17  40
  -3  -3  13 23709.6 995.605  32
  -3  -3  14 17777.7 903.611  32
  -3  -3  14 18382.1 922.572  28
  -3   3  14 17635.8 871.753  31
  -3   3  14 18801.9 936.974   9
  -3   3  15 2116.69 375.832  30
  -3  -3  15 1920.65 375.661  28
  -3  -3  15 2204.77 414.081  32
  -3   3  15 2144.65 396.347   9
   3   3  15 2015.65 387.181   9
  -3   3  15 1826.78 325.323  31
  -3   3  16 52540.2 1505.76  30
  -3  -3  16 49981.9 1450.13  29
  -3  -3  16 53949.9 1540.69  28
  -3   3  16 52619.0 1554.02   9
   3   3  16 52551.0 1600.42   9
   3  -3  16 52225.2 1524.95  10
  -3   3  16 52975.9 1460.79  31
  -3   3  17 10307.6 657.598  31
   3  -3  17 10884.1 728.915  10
  -3   3  17 9956.55 692.678  30
  -3   3  17 10335.9 715.537   9
   3   3  17 10614.4 771.754   9
  -3  -3  17 9921.34 680.871  29
  -3  -3  17 11265.4 724.360  28
   3   3  18 2177.83 392.652   9
  -3  -3  18 2038.05 374.695  29
  -3  -3  18 2600.85 404.771  28
  -3   3  18 2114.30 366.179   9
  -3   3  18 2535.72 363.320  31
  -3   3  18 2421.42 383.585  30
   3  -3  18 2015.85 366.166  10
   3  -3  19 851.432 281.312  10
  -3   3  19 654.324 242.772  30
  -3  -3  19 967.712 294.910  29
  -3   3  19 1040.14 279.541   9
   3   3  19 1136.86 316.148   9
   3  -3  20 436.856 214.846  10
  -3  -3  20 348.826 221.193  29
  -3   3  20 203.358 198.367   9
  -3   3  20 410.380 209.478  30
   3   3  20 258.820 238.971   9
  -3  -3  21 2769.31 344.219  29
   3  -3  21 2701.82 349.247  10
  -3   3  21 2989.88 341.780   9
  -3   3  21 2755.64 343.514  30
   3   3  21 2425.97 352.733   9
  -3   3  22 2275.98 292.299  30
  -3   3  22 2446.33 289.241   9
  -3  -3  22 2501.66 308.127  29
  -3  -3  22 2807.61 325.084  21
   3   3  22 2129.93 309.873   9
  -3   3  23 2266.60 257.640  30
  -3  -3  23 2483.12 276.953  29
  -3   3  23 2279.14 238.036   9
  -3  -3  23 2483.58 267.828  21
   3   3  23 1930.28 258.479   9
  -3  -3  24 282.620 143.163  31
   3   3  24 215.625 128.873   9
  -3   4 -23 471.049 159.170  13
   3  -4 -23 425.022 134.374  11
   3  -4 -22 1089.92 201.920  11
  -3   4 -22 1091.50 234.499  13
   3  -4 -21 3915.89 351.097  11
  -3   4 -21 3688.41 382.920  13
  -3  -4 -20 5284.09 394.725  11
  -3   4 -20 5199.64 474.310  13
   3  -4 -20 5286.82 429.416  11
   3  -4 -19 1273.89 272.808  11
  -3  -4 -19 1555.18 278.655  11
  -3   4 -19 1815.39 364.198  13
  -3  -4 -18 14532.1 731.019  11
   3  -4 -18 14269.2 755.550  11
  -3   4 -18 14353.7 872.279  13
   3  -4 -17 487.612 256.482  11
  -3   4 -17 404.633 280.863  13
  -3  -4 -17 200.956 200.159  11
  -3  -4 -16 9425.22 637.346  11
  -3   4 -16 9856.29 741.764  13
   3  -4 -16 8770.17 642.637  11
  -3   4 -15 2677.17 439.327  13
  -3  -4 -15 2965.29 393.262  11
  -3  -4 -14 1395.33 307.941  11
  -3   4 -14 1430.79 363.708  13
  -3   4 -13 5189.23 570.063  13
  -3  -4 -13 7142.94 554.342  23
  -3  -4 -13 6526.36 561.819  11
  -3  -4 -12 25376.7 1013.98  11
  -3  -4 -12 25131.0 1002.42  23
  -3  -4 -11 9551.81 1052.87  34
   3  -4 -11 6584.91 896.582   6
  -3  -4 -11 10609.5 1163.87  45
  -3   4 -11 7867.22 1100.58   5
  -3   4 -11 7377.31 944.523  37
  -3   4 -11 8807.12 643.265  13
  -3   4 -11 8418.36 987.934   1
  -3   4 -10 16772.2 1341.16  37
  -3  -4 -10 20345.5 1484.22  34
   3  -4 -10 19189.2 1462.15   6
   3   4 -10 17811.1 1450.93   5
  -3   4 -10 18915.5 1616.19   5
  -3  -4 -10 18656.4 1458.37  45
  -3   4 -10 18420.5 1368.29   1
  -3   4  -9 4390.06 663.457  37
   3   4  -9 4494.69 685.213   5
  -3  -4  -9 4038.50 685.012  34
  -3  -4  -9 4191.75 682.930  45
   3  -4  -9 3766.77 651.767   6
  -3   4  -9 4139.99 751.427   5
  -3   4  -8 13799.6 1115.92  37
  -3  -4  -8 15325.3 1227.35  45
  -3  -4  -8 15682.1 1247.04  34
   3   4  -8 14620.6 1154.92   5
  -3   4  -8 15411.1 1279.22   5
   3  -4  -8 14037.5 1165.37   6
  -3  -4  -8 16003.1 1159.22  17
  -3   4  -7 7511.54 807.624  37
  -3  -4  -7 6943.92 811.740  34
   3   4  -7 6590.48 724.483   5
  -3  -4  -7 7729.26 790.225  17
  -3   4  -7 6895.17 815.500   5
  -3  -4  -7 6327.92 798.532  45
   3  -4  -7 7668.23 843.925   6
   3   4  -6 29597.1 1415.89   5
   3  -4  -6 26492.1 1484.60   6
  -3   4  -6 27727.2 1498.31   5
  -3  -4  -6 28636.9 1535.33  34
  -3   4  -6 28274.3 1471.99  37
  -3  -4  -6 27579.2 1386.80  17
  -3  -4  -5 60804.5 1984.15  17
  -3  -4  -5 56621.7 2073.61  34
   3  -4  -5 53255.4 2039.33   6
  -3   4  -5 59183.2 2061.55   5
   3   4  -5 57821.3 1881.95   5
  -3   4  -5 58484.8 2063.31  37
  -3   4  -4 12951.0 962.913  37
   3  -4  -4 11905.4 952.466   6
  -3  -4  -4 12320.1 979.833  34
  -3   4  -4 12263.5 907.132   5
   3   4  -4 13267.0 876.235   5
  -3  -4  -4 13226.6 910.157  17
  -3  -4  -3 1763.37 440.128  34
  -3   4  -3 1439.02 359.323  37
  -3  -4  -3 1854.39 375.006  17
   3  -4  -3 1897.77 471.257   6
   3   4  -3 1030.12 286.082   5
  -3   4  -3 1752.34 381.862   5
  -3   4  -2 170332. 3302.76  37
   3  -4  -2 163428. 3323.53   6
  -3   4  -2 163520. 3052.06   5
   3   4  -2 167999. 2915.23   5
  -3  -4  -2 163304. 3040.12  17
   3  -4  -1 43431.1 1716.28   6
  -3  -4  -1 46339.9 1605.44  40
  -3   4  -1 47217.8 1743.48  37
  -3   4  -1 46625.6 1592.23   5
   3   4  -1 42330.3 1482.59   5
  -3   4   0 18712.8 1082.26  37
   3   4   0 18944.6 1090.23  36
  -3  -4   0 19819.4 1069.25  40
   3  -4   0 18590.8 1120.62   6
  -3   4   0 18036.1 996.257   5
   3   4   0 18567.0 982.869   5
   3   4   0 18708.6 968.453   8
  -3  -4   1 39226.1 1519.33  40
   3  -4   1 43064.1 1670.67   6
   3   4   1 42173.1 1622.49  36
  -3   4   1 40552.5 1476.99   5
   3   4   1 43645.3 1515.97   5
   3   4   1 42180.2 1561.27   8
  -3   4   1 42365.4 1611.31  37
  -3  -4   2 162496. 3153.32  40
   3   4   2 165895. 3204.43  36
  -3   4   2 173294. 3225.36   2
  -3   4   2 164842. 3015.22   5
  -3  -4   2 169975. 3091.52  20
   3  -4   2 165648. 3288.10   6
   3   4   3 1378.80 362.861  36
  -3  -4   3 1385.44 408.018  40
  -3  -4   3 1243.91 374.390  20
  -3   4   3 1181.00 311.575   5
  -3   4   3 987.228 330.844   2
  -3  -4   4 13730.8 936.881  20
  -3  -4   4 13712.0 938.976  16
  -3  -4   4 14333.8 1038.40  40
  -3   4   4 14060.3 978.151   2
  -3  -4   5 60569.7 1977.33  20
  -3   4   5 61443.2 2064.24   2
  -3  -4   5 60738.0 1959.16  16
  -3  -4   5 61918.7 2208.72  40
  -3  -4   6 27393.3 1532.17  40
  -3  -4   6 24910.3 1318.64  20
  -3  -4   6 26257.5 1319.87  16
  -3   4   6 27056.5 1431.91   2
  -3  -4   7 10894.8 1034.26  40
  -3  -4   7 10358.9 911.336  20
  -3   4   7 9699.60 947.790   3
  -3   4   7 11019.7 970.316   2
  -3  -4   8 20320.0 1444.28  40
  -3   4   8 18804.0 1351.14   3
  -3  -4   8 19551.4 1274.94  20
   3   4   9 3583.85 662.042  47
  -3  -4   9 3438.66 653.449  40
  -3   4   9 3789.82 688.588   3
  -3  -4   9 3717.13 618.571  20
  -3  -4  10 20195.4 1518.24  40
  -3  -4  10 20712.6 1424.58  20
  -3   4  10 20484.5 1544.52   3
   3   4  10 20160.4 1542.16  47
  -3  -4  10 19764.5 1511.38  33
  -3  -4  11 8698.79 1042.54  40
  -3  -4  11 8656.01 974.636  20
  -3  -4  11 8847.42 1066.48  33
   3   4  11 8781.08 1059.29   7
   3   4  11 9200.46 1110.83  47
  -3   4  11 8561.88 628.984   9
  -3   4  11 9123.06 1111.93   3
  -3  -4  11 8312.96 613.591  28
  -3  -4  12 20008.9 920.795  32
  -3   4  12 21773.8 966.790  31
  -3   4  12 20454.1 967.569   9
  -3   4  12 20344.6 955.874  30
  -3  -4  12 18932.5 919.587  28
   3   4  12 22300.3 1075.18   9
  -3   4  13 7295.41 589.024  31
  -3  -4  13 6346.08 575.295  28
  -3   4  13 6837.07 592.813   9
   3   4  13 6280.68 620.928   9
  -3   4  13 6602.48 584.259  30
  -3  -4  13 6724.91 587.848  32
  -3   4  14 1521.10 338.987  30
  -3  -4  14 978.902 316.694  28
  -3   4  14 1668.04 358.879   9
   3   4  14 1497.88 355.187   9
  -3  -4  14 1430.00 347.250  32
  -3   4  15 2075.52 363.051  30
  -3  -4  15 1995.60 393.433  28
  -3   4  15 2378.43 400.294   9
  -3  -4  15 2552.28 429.802  32
   3   4  15 1914.06 379.191   9
   3   4  16 10611.1 732.019   9
   3  -4  16 9844.23 724.680  10
  -3   4  16 9862.96 674.676  30
  -3  -4  16 10111.9 719.905  28
  -3   4  16 10227.5 704.755   9
  -3  -4  17 146.396 268.946  29
  -3   4  17 415.397 265.921  30
   3  -4  17 105.080 258.978  10
  -3  -4  17 769.982 337.252  28
  -3   4  17 370.909 247.112   9
   3   4  17 130.697 229.845   9
   3   4  18 14329.5 786.841   9
  -3   4  18 14041.0 753.204  30
  -3  -4  18 15382.6 804.862  28
  -3   4  18 14256.3 772.955   9
   3  -4  18 14073.8 776.930  10
  -3  -4  18 13909.2 769.952  29
   3  -4  19 1507.37 315.906  10
  -3   4  19 1784.45 292.192  30
  -3  -4  19 1851.06 328.608  29
  -3   4  19 2168.19 330.963   9
   3   4  19 1825.29 326.818   9
   3  -4  20 4625.14 428.101  10
  -3   4  20 4781.66 409.720  30
  -3  -4  20 5442.89 464.654  29
  -3   4  20 4430.53 423.535   9
   3   4  20 4884.70 452.228   9
   3  -4  21 2669.35 322.986  10
  -3   4  21 2949.87 307.696  30
  -3  -4  21 3325.80 352.272  29
  -3   4  21 2699.93 310.838   9
   3   4  21 2760.95 332.406   9
  -3  -4  21 3401.17 350.028  21
  -3  -4  22 902.540 218.310  29
  -3   4  22 931.233 191.551  30
  -3   4  22 971.063 194.886   9
   3   4  22 1029.24 227.932   9
  -3  -4  22 1007.84 219.011  21
  -3  -4  23 472.672 153.446  29
   3   4  23 162.956 135.862   9
  -3  -4  23-26.5072 148.989  21
   3  -5 -21 576.684 151.439  11
  -3  -5 -21 346.253 140.937  25
  -3   5 -21 212.816 147.058  13
  -3  -5 -20 942.501 215.123  25
  -3   5 -20 559.246 207.884  13
  -3  -5 -20 754.074 172.594  11
   3  -5 -20 887.956 201.920  11
  -3  -5 -19 1393.52 237.989  11
  -3   5 -19 1475.41 320.305  13
   3  -5 -19 1186.74 230.060  11
  -3   5 -18 2998.70 393.718  13
   3  -5 -18 3629.08 379.271  11
  -3  -5 -18 2621.78 315.908  11
   3  -5 -17 464.742 216.119  11
  -3   5 -17 549.246 288.897  13
  -3  -5 -17 410.405 207.189  11
   3  -5 -16 5058.58 478.712  11
  -3   5 -16 4081.15 502.791  13
  -3  -5 -16 3743.45 409.233  11
  -3  -5 -15 3416.59 398.126  11
   3  -5 -15 3638.31 429.214  11
  -3   5 -15 3257.93 460.007  13
   3  -5 -14 9477.96 667.975  11
  -3  -5 -14 9313.21 650.565  11
  -3   5 -14 9613.26 752.242  13
  -3  -5 -14 11157.4 661.680  23
  -3  -5 -13 3662.92 428.253  11
  -3   5 -13 3926.97 525.827  13
   3  -5 -13 3618.96 447.381  11
  -3  -5 -13 4180.01 440.957  23
   3  -5 -12 2094.98 364.136  11
  -3  -5 -12 1903.50 336.288  11
  -3  -5 -12 2562.19 376.855  23
  -3   5 -12 1796.01 365.863  13
  -3  -5 -11 8789.30 638.732  11
   3  -5 -11 8064.51 633.046  11
  -3   5 -11 9902.45 706.222  13
  -3  -5 -11 9657.40 650.068  23
  -3   5 -10 17705.0 866.333  42
  -3  -5 -10 17982.2 850.737  11
   3  -5 -10 17851.1 874.279  11
  -3   5 -10 17709.0 908.094  13
  -3  -5 -10 18313.4 887.053  23
  -3  -5  -9 919.128 271.044  11
   3  -5  -9 825.686 242.459  11
  -3  -5  -9 1040.22 295.787  23
  -3   5  -9 645.033 263.639  13
  -3   5  -9 759.450 245.688  42
  -3   5  -8 57058.1 2445.41  37
  -3   5  -8 59869.1 2690.47   5
   3   5  -8 54845.3 2434.92   5
   3  -5  -8 50406.2 2387.07   6
  -3   5  -7 8216.53 942.421  37
   3  -5  -7 7731.41 922.109   6
   3   5  -7 8700.37 946.662   5
  -3   5  -7 7415.17 917.604   5
  -3  -5  -7 8399.57 1016.67  34
  -3  -5  -6 61115.5 2467.93  34
   3   5  -6 59765.8 2297.87   5
   3  -5  -6 51923.4 2312.87   6
  -3   5  -6 61150.9 2415.69  37
  -3   5  -6 61279.5 2445.08   5
  -3   5  -5 1856.71 481.045  37
  -3  -5  -5 1759.38 480.746  34
   3  -5  -5 1415.38 425.144   6
   3   5  -5 1597.53 397.323   5
  -3   5  -5 1568.17 394.867   5
  -3   5  -4 31454.2 1656.56  37
   3   5  -4 29292.0 1506.93   5
  -3   5  -4 32884.4 1661.92   5
   3  -5  -4 27194.2 1597.70   6
   3  -5  -3 1275.25 374.394   6
   3   5  -3 1638.43 384.595   5
  -3   5  -3 1361.88 377.859  37
  -3   5  -3 965.789 334.277   5
  -3   5  -2 39034.1 1713.62   5
   3   5  -2 43205.4 1755.27   5
   3  -5  -2 38313.7 1838.28   6
   3   5  -2 40536.8 1831.99  36
  -3   5  -2 39366.0 1806.13  37
  -3   5  -1 8562.02 858.419  37
   3   5  -1 8808.51 868.881  36
   3  -5  -1 10310.9 969.704   6
  -3   5  -1 9867.44 866.079   5
   3   5  -1 9838.28 843.433   5
  -3  -5   0 62600.4 2120.35  40
   3  -5   0 60858.7 2280.42   6
   3   5   0 58031.1 2154.91  36
  -3   5   0 63957.2 2262.17  37
  -3   5   0 61514.7 2095.94   5
   3   5   0 61680.6 2044.94   5
  -3  -5   1 9525.52 881.983  40
   3   5   1 9151.12 878.909  36
  -3   5   1 8531.49 831.093   2
  -3   5   1 8782.49 811.171   5
   3   5   1 9365.48 822.250   5
  -3  -5   2 39874.5 1758.96  40
   3   5   2 34906.7 1701.99  36
  -3   5   2 41537.0 1776.79   2
  -3   5   2 37454.6 1671.20   5
   3   5   2 35852.2 1591.87   5
   3   5   2 37149.6 1695.39   8
  -3  -5   3 1780.42 483.954  40
  -3  -5   3 1710.39 411.823  16
  -3   5   3 1387.70 337.534   5
  -3   5   3 1933.69 466.247   2
   3   5   3 1491.48 415.186  36
   3   5   3 1096.65 308.596   5
   3   5   3 1245.07 419.317   8
  -3  -5   4 26256.2 1528.87  40
  -3   5   4 26409.8 1443.12   5
  -3   5   4 27833.4 1505.90   2
  -3  -5   4 26862.5 1433.21  16
  -3  -5   4 27317.8 1418.47  20
   3   5   4 27747.8 1638.47   8
   3   5   5 1714.38 457.660   8
  -3  -5   5 1573.46 443.595  40
  -3  -5   5 985.606 327.801  20
   3   5   5 1392.50 452.303   7
  -3  -5   5 1558.34 398.753  16
  -3   5   5 1556.72 400.307   5
  -3   5   5 1093.03 388.500   2
  -3  -5   6 55199.8 2126.81  20
   3   5   6 54502.0 2554.33   7
  -3  -5   6 56218.0 2381.04  40
  -3  -5   6 55081.0 2077.82  16
  -3   5   6 55076.6 2210.83   2
   3   5   6 52317.3 2427.41   8
   3   5   7 7586.20 983.821   7
  -3  -5   7 8674.41 885.281  20
  -3   5   7 8761.14 997.303   3
  -3   5   7 9368.68 984.475   2
  -3  -5   7 9575.56 1057.09  40
   3   5   7 8231.30 1017.80   8
  -3  -5   8 57667.5 2583.19  40
  -3  -5   8 52644.6 2199.23  20
   3   5   8 54902.0 2682.68   7
  -3   5   8 59903.0 2592.32   3
   3   5   8 53868.6 2612.80   8
  -3   5   9 1007.68 263.080  30
  -3  -5   9 195.741 414.597  20
  -3  -5   9 932.667 280.505  27
   3  -5   9 741.132 266.212  27
  -3   5   9 1113.03 275.545   9
  -3  -5   9 799.911 234.239  32
   3  -5  10 20251.7 993.183  27
  -3   5  10 19708.2 956.839  30
  -3  -5  10 19778.5 978.266  27
  -3  -5  10 19601.3 894.379  32
  -3   5  10 21148.5 976.427   9
   3  -5  11 7119.39 640.772  27
  -3   5  11 7128.26 610.531  30
  -3  -5  11 7017.69 631.690  27
  -3   5  11 7877.52 637.170   9
  -3  -5  11 7424.25 593.659  32
  -3  -5  12 2385.67 372.170  32
  -3  -5  12 2181.33 396.118  28
  -3  -5  12 2329.07 434.027  27
  -3   5  12 2452.92 395.646   9
   3   5  12 2529.49 409.963   9
  -3   5  12 2266.97 379.128  30
  -3  -5  13 3518.26 439.759  32
  -3   5  13 3001.38 425.537  30
  -3   5  13 3444.07 459.438   9
   3   5  13 3550.86 451.725   9
  -3  -5  13 3171.91 450.696  28
  -3  -5  14 9546.36 684.661  32
  -3   5  14 8472.22 653.109  30
  -3   5  14 8627.97 666.676   9
   3   5  14 8627.59 664.944   9
  -3  -5  14 7963.01 659.470  28
  -3  -5  15 3636.14 456.609  32
   3  -5  15 4225.24 489.234  10
   3   5  15 2910.04 410.077   9
  -3  -5  15 3978.15 498.046  28
  -3   5  15 3858.13 472.548   9
  -3   5  15 3719.60 442.081  30
   3  -5  16 3722.37 448.051  10
  -3   5  16 3835.32 433.793  30
  -3  -5  16 3621.70 468.840  28
  -3   5  16 4240.73 471.831   9
   3   5  16 3266.92 414.975   9
  -3   5  17 541.814 239.478  30
   3  -5  17 758.722 278.061  10
  -3   5  17 603.582 254.353   9
   3   5  17 685.480 255.525   9
  -3  -5  17 754.381 289.552  28
  -3   5  18 3273.25 368.046  30
  -3  -5  18 2821.80 378.464  29
  -3  -5  18 3307.41 393.383  28
  -3   5  18 3177.54 383.751   9
   3   5  18 2712.17 353.181   9
   3  -5  18 3190.51 342.329  29
   3  -5  18 3098.97 382.473  10
  -3   5  19 1269.88 241.078  30
   3  -5  19 1521.91 285.646  10
  -3   5  19 919.900 235.928   9
  -3  -5  19 897.383 250.780  29
   3   5  19 1286.67 264.993   9
  -3   5  20 555.989 176.292  30
  -3  -5  20 698.163 226.276  21
   3  -5  20 502.685 197.963  10
  -3   5  20 618.437 199.844   9
   3   5  20 514.633 191.041   9
  -3  -5  20 1103.67 257.362  29
  -3  -5  21 431.956 182.537  21
  -3  -5  21 429.640 178.787  29
  -3   5  21 340.216 150.541   9
   3   5  21 185.281 141.608   9
   3  -6 -20 8742.64 381.851  11
  -3  -6 -20 7455.54 371.758  25
  -3   6 -20 8129.41 422.227  13
  -3  -6 -19 4803.60 312.123  11
   3  -6 -19 4928.12 333.539  11
  -3   6 -19 5147.49 396.784  13
  -3  -6 -19 5216.10 357.644  25
  -3  -6 -18 2122.22 255.894  11
   3  -6 -18 2189.01 264.106  11
  -3  -6 -18 2238.32 282.012  25
  -3   6 -18 1799.85 304.742  13
   3  -6 -17 4437.39 390.047  11
  -3   6 -17 4448.41 448.282  13
  -3  -6 -17 4389.97 398.275  25
  -3  -6 -17 4636.54 387.888  11
  -3  -6 -16 4262.31 393.382  11
  -3   6 -16 4302.16 472.732  13
   3  -6 -16 3974.82 396.674  11
  -3  -6 -16 3724.29 407.821  25
  -3  -6 -15 7443.87 520.852  11
   3  -6 -15 5662.49 481.510  11
  -3   6 -15 6158.37 575.914  13
  -3  -6 -15 5809.05 516.443  25
  -3  -6 -14 3515.66 402.659  11
  -3  -6 -14 3856.65 405.449  23
   3  -6 -14 2817.16 373.522  11
  -3   6 -14 3187.62 466.907  13
  -3  -6 -14 3399.70 426.444  25
   3  -6 -13 3412.19 420.938  11
  -3  -6 -13 3007.05 419.897  25
  -3  -6 -13 3534.24 422.189  11
  -3   6 -13 3827.22 495.620  13
  -3  -6 -13 4458.86 455.907  23
   3  -6 -12 30810.4 1152.09  11
  -3  -6 -12 30451.4 1192.58  25
  -3   6 -12 33174.7 1281.38  13
  -3  -6 -12 32969.6 1171.72  11
  -3  -6 -11 1819.74 347.420  25
   3  -6 -11 1457.98 315.309  11
  -3  -6 -11 2318.30 361.254  23
  -3   6 -11 2179.47 387.981  13
  -3  -6 -11 1593.54 323.726  11
  -3  -6 -10 3780.41 459.771  25
  -3   6 -10 4409.64 484.265  13
  -3  -6 -10 4520.89 488.177  23
  -3  -6 -10 4567.92 486.040  11
   3  -6 -10 3370.20 422.821  11
  -3  -6  -9 25625.9 1035.98  11
   3  -6  -9 25858.7 1018.58  11
  -3   6  -9 27234.7 1060.97  42
   3  -6  -9 28744.5 1106.26  25
  -3  -6  -9 24660.3 1067.99  25
  -3   6  -9 26150.4 1093.01  13
  -3  -6  -9 27737.8 1115.79  23
  -3  -6  -8 1704.02 368.998  23
   3  -6  -8 1420.11 288.975  11
  -3   6  -8 1387.81 292.386  42
   3  -6  -8 433.717 196.287  25
  -3  -6  -8 986.410 279.768  25
  -3  -6  -8 1015.88 291.811  11
  -3   6  -8 1526.70 319.376  13
  -3  -6  -7 42037.6 1269.27  11
   3  -6  -7 44291.1 1319.20  25
  -3  -6  -7 42113.6 1330.62  25
   3  -6  -7 39627.0 1193.61  11
  -3   6  -7 42552.4 1310.14  13
  -3  -6  -7 42614.4 1373.22  23
  -3   6  -7 43981.3 1283.95  42
   3  -6  -6 19446.0 815.186  11
  -3  -6  -6 19015.9 847.528  11
  -3   6  -6 18738.8 830.884  42
   3  -6  -6 20595.4 889.805  25
  -3  -6  -6 18080.1 873.372  25
  -3   6  -6 19953.0 882.011  13
  -3  -6  -6 18731.8 915.540  23
  -3  -6  -5 11152.3 657.597  11
   3  -6  -5 12067.3 677.769  25
  -3  -6  -5 10957.4 678.638  25
  -3   6  -5 12005.5 682.974  13
  -3  -6  -5 11066.4 703.400  23
   3  -6  -5 10736.6 602.806  11
  -3   6  -5 12325.9 673.417  42
  -3  -6  -4 25298.6 964.311  11
  -3  -6  -4 25245.8 962.916  25
  -3   6  -4 26043.0 980.044  13
  -3   6  -4 25353.4 920.956  42
  -3  -6  -4 25267.1 1005.45  23
   3  -6  -4 25300.8 885.690  11
  -3  -6  -3 29555.8 1034.09  11
  -3  -6  -3 30955.3 1041.60  25
   3   6  -3 28882.5 1655.70   5
  -3   6  -3 33333.8 1096.13  13
  -3  -6  -3 29110.7 1052.96  23
   3   6  -2 39372.5 2014.43  36
  -3  -6  -2 45956.6 1274.16  11
   3   6  -2 41659.2 1960.29   5
  -3   6  -2 48800.5 1308.47  13
   3   6  -1 38991.6 1987.90  36
  -3   6  -1 40945.7 1963.18   5
  -3  -6  -1 45372.5 1251.47  11
   3   6  -1 41406.2 1936.89   5
  -3   6  -1 43618.1 2032.33   2
   3   6   0 567.774 287.023   5
   3   6   0 761.663 380.943  36
  -3   6   0 609.750 258.256   5
  -3   6   0 221.132 458.835   2
   3   6   1 37776.8 1969.21  36
  -3   6   1 41950.0 1963.42   2
  -3   6   1 42633.0 1985.15   5
   3   6   1 42553.6 1944.06   5
  -3  -6   1 42203.2 1979.36  40
  -3   6   2 43681.4 2022.08   2
  -3  -6   2 45705.8 2101.10  40
  -3  -6   2 48358.4 1339.57  27
   3   6   2 43955.2 1991.54   5
  -3  -6   3 29120.4 1717.16  40
  -3   6   3 27824.2 1628.09   2
  -3  -6   3 29740.8 982.820  32
  -3  -6   3 31872.2 1094.08  27
  -3  -6   3 29116.1 1647.27  16
  -3  -6   4 25466.2 917.975  32
  -3   6   4 25421.5 920.923   9
   3  -6   4 25746.9 971.174  27
  -3  -6   4 24858.9 978.244  27
  -3   6   5 10695.0 623.426   9
   3  -6   5 11072.4 662.063  27
  -3  -6   5 10748.7 660.595  27
  -3  -6   5 9935.16 596.985  32
  -3  -6   6 19824.6 842.206  32
   3  -6   6 21144.6 928.496  27
  -3  -6   6 19891.5 916.790  27
  -3   6   6 21666.3 910.479   9
  -3   6   7 42219.3 1283.61   9
   3  -6   7 43852.9 1368.07  27
  -3  -6   7 39506.1 1306.34  27
  -3  -6   7 40252.9 1192.14  32
   3  -6   8 1767.78 343.037  27
  -3  -6   8 1605.43 340.225  27
  -3  -6   8 1620.65 317.865  32
  -3   6   8 1859.13 349.067   9
  -3  -6   9 27346.9 1033.86  32
  -3   6   9 27859.4 1120.66  30
   3  -6   9 26956.8 1152.72  27
  -3  -6   9 26261.3 1122.98  27
  -3   6   9 28486.7 1111.29   9
  -3   6  10 3309.13 434.972  30
   3  -6  10 3758.03 488.372  27
  -3  -6  10 3529.17 479.982  27
  -3   6  10 3541.10 438.254   9
  -3  -6  10 3624.58 425.049  32
  -3   6  11 2601.84 404.815  30
   3  -6  11 2700.95 461.186  27
  -3  -6  11 2548.67 434.583  27
  -3  -6  11 2519.24 376.592  32
  -3   6  11 2559.88 390.447   9
  -3  -6  12 31172.1 1146.40  32
  -3   6  12 30639.2 1220.52  30
  -3  -6  12 28437.9 1172.05  28
  -3  -6  12 28659.1 1253.53  27
  -3   6  12 30224.6 1177.15   9
  -3  -6  13 2459.70 415.907  32
  -3   6  13 3125.92 429.401   9
  -3   6  13 3360.08 434.122  30
  -3  -6  13 3086.53 459.245  28
  -3  -6  14 2004.31 357.586  32
  -3   6  14 1577.40 323.160  30
  -3  -6  14 2153.79 388.450  28
  -3   6  14 1585.66 329.475   9
  -3   6  15 8073.59 578.607  30
   3   6  15 7656.98 562.400   9
  -3  -6  15 7986.93 623.577  28
  -3   6  15 7301.65 563.951   9
  -3  -6  15 6957.23 556.713  32
   3  -6  15 8384.61 605.261  10
  -3  -6  15 8017.87 563.452  21
  -3   6  16 4143.75 400.224  30
   3  -6  16 4526.55 446.350  10
  -3  -6  16 5061.00 429.963  21
   3   6  16 4293.80 408.928   9
  -3   6  16 4563.74 444.400   9
  -3  -6  16 4336.98 470.778  28
   3  -6  17 4814.39 432.700  10
  -3  -6  17 5402.77 476.788  28
  -3  -6  17 5318.48 453.209  29
  -3   6  17 4692.36 418.068   9
   3   6  17 4560.84 395.352   9
  -3  -6  17 5956.23 452.026  21
  -3  -6  18 1670.86 276.167  21
   3  -6  18 1976.79 278.470  10
  -3  -6  18 1728.03 271.897  29
   3  -6  18 1442.34 216.128  29
   3   6  18 1917.57 262.106   9
  -3  -6  18 1930.38 294.890  28
  -3   6  18 1643.49 262.053   9
  -3  -6  19 5487.00 379.237  29
  -3   6  19 4554.92 349.522   9
   3   6  19 4386.70 317.891   9
   3  -6  19 5346.01 371.432  10
  -3  -6  19 5260.95 357.312  21
  -3  -6  20 8864.64 405.476  29
  -3   6  20 7907.66 392.157   9
  -3  -7 -18 139.083 118.630  25
  -3  -7 -17 12181.1 478.295  11
  -3   7 -17 12514.4 567.931  13
  -3  -7 -17 11416.3 511.180  25
   3  -7 -17 11817.4 479.708  11
  -3  -7 -16 774.947 184.167  11
  -3  -7 -16 668.482 194.305  25
  -3   7 -16 570.767 218.392  13
   3  -7 -16 691.146 179.179  11
  -3  -7 -15 915.838 223.792  25
   3  -7 -15 631.063 194.239  11
  -3   7 -15 936.865 260.237  13
  -3  -7 -15 756.356 206.768  11
  -3  -7 -14 1131.48 257.574  11
  -3  -7 -14 745.387 231.877  25
   3  -7 -14 1183.25 240.798  11
  -3   7 -14 751.218 254.726  13
  -3  -7 -13 1812.65 297.462  11
  -3  -7 -13 1524.92 294.261  25
  -3   7 -13 1531.18 327.500  13
   3  -7 -13 1720.72 294.591  11
  -3  -7 -12 619.107 257.749  25
   3  -7 -12 645.702 239.102  11
  -3   7 -12 701.831 260.659  13
  -3  -7 -12 507.448 220.045  11
  -3  -7 -11 5532.86 493.379  11
  -3  -7 -11 4893.44 500.903  25
  -3   7 -11 5006.99 512.717  13
   3  -7 -11 4862.11 453.040  11
  -3  -7 -10 2700.56 377.126  11
  -3  -7 -10 2823.12 409.989  25
  -3   7 -10 2805.92 419.212  13
   3  -7 -10 2630.21 351.767  11
  -3  -7  -9 1932.30 358.117  25
  -3   7  -9 1887.86 348.223  13
  -3  -7  -9 2356.15 363.292  11
   3  -7  -9 2393.44 342.281  11
  -3  -7  -8 3386.78 406.895  11
  -3  -7  -8 2952.83 409.120  25
   3  -7  -8 2364.69 350.195  11
  -3   7  -8 2698.03 385.214  13
  -3  -7  -7 14385.3 785.989  11
   3  -7  -7 14389.3 737.736  11
  -3  -7  -7 14580.5 821.373  25
  -3   7  -7 15204.4 812.170  13
   3  -7  -6 2642.29 345.264  11
  -3  -7  -6 2011.84 347.038  25
  -3   7  -6 2648.29 364.630  13
  -3  -7  -6 2250.94 356.745  11
  -3  -7  -5 1088.95 279.883  11
   3  -7  -5 977.734 253.900  11
  -3  -7  -5 547.870 232.299  25
  -3   7  -5 537.660 228.659  13
   3  -7  -4 1539.34 274.901  11
  -3  -7  -4 1631.78 319.315  11
  -3  -7  -4 1723.06 321.035  25
  -3   7  -4 1849.57 323.869  13
  -3  -7  -3 15071.4 781.122  32
  -3  -7  -3 14553.7 768.811  25
   3  -7  -3 14665.4 716.836  11
  -3   7  -3 15033.8 781.703  13
  -3  -7  -3 13224.3 777.981  11
   3  -7  -2 16900.6 836.141  27
  -3  -7  -2 14259.4 775.065  25
  -3   7  -2 15243.2 781.937  13
  -3  -7  -2 15177.1 773.272  32
   3  -7  -2 16651.2 771.449  11
   3  -7  -1 2169.45 331.426  27
  -3   7  -1 1927.01 336.983  13
  -3  -7  -1 1463.31 313.521  27
  -3  -7  -1 2346.50 371.319  32
   3  -7   0 40106.8 1258.88  27
  -3  -7   0 39038.9 1199.43  32
  -3  -7   0 37239.2 1258.30  27
  -3   7   0 38334.0 1228.51  13
   3  -7   1 1959.02 313.996  27
  -3  -7   1 1772.26 352.845  27
  -3  -7   1 2247.85 343.321  32
  -3  -7   2 14866.4 753.108  32
   3  -7   2 14568.7 776.505  27
  -3  -7   2 14910.9 829.913  27
  -3  -7   3 14909.5 752.852  32
   3  -7   3 17355.0 852.351  27
  -3  -7   3 15422.7 842.852  27
  -3  -7   4 1488.94 303.528  32
   3  -7   4 1336.91 277.845  27
  -3  -7   4 867.971 259.104  27
  -3  -7   5 950.407 266.596  32
   3  -7   5 1484.96 347.855  27
  -3  -7   5 697.104 253.330  27
  -3   7   5 1015.88 224.099   9
  -3  -7   6 2933.76 374.190  32
  -3   7   6 3703.34 396.935   9
   3  -7   6 3682.24 456.849  27
  -3  -7   6 3368.48 445.902  27
  -3   7   7 13994.5 742.025   9
   3  -7   7 13874.0 814.630  27
  -3  -7   7 13047.6 799.217  27
  -3  -7   7 13814.9 731.544  32
  -3   7   8 3162.02 383.943   9
   3  -7   8 4014.72 474.767  27
  -3  -7   8 3278.29 439.309  27
  -3  -7   8 2852.74 366.032  32
  -3  -7   9 3128.69 451.489  27
  -3   7   9 3254.89 400.889   9
  -3  -7   9 3323.27 423.375  32
   3  -7   9 3530.23 451.399  27
   3  -7  10 2343.66 397.225  27
  -3   7  10 3448.83 411.986   9
  -3  -7  10 2672.82 429.575  27
  -3  -7  10 2647.82 373.068  32
  -3  -7  11 5386.94 551.937  28
  -3  -7  11 4843.16 541.815  27
  -3   7  11 5224.27 497.676   9
  -3  -7  12 717.682 285.596  28
  -3   7  12 839.403 256.727   9
   3  -7  13 1917.96 345.764  10
  -3   7  13 1398.02 279.359   9
  -3  -7  13 1740.13 351.829  28
  -3  -7  14 962.974 277.850  28
   3  -7  14 904.173 253.319  10
  -3   7  14 754.632 237.385   9
  -3  -7  15 935.316 273.844  28
   3  -7  15 752.122 224.965  10
  -3   7  15 754.498 213.858   9
   3  -7  16 514.238 175.960  10
  -3  -7  16 545.191 232.942  28
  -3   7  16 810.454 203.142   9
  -3   7  17 10629.3 488.630   9
  -3  -7  17 12523.4 540.518  29
   3  -7  17 11670.4 462.249  29
  -3  -7  17 11795.8 546.957  28
  -3  -7  18 63.7248 133.391  29
  -3   7  18 200.105 128.498   9
  -3   8 -15 6694.91 386.439  13
  -3  -8 -15 7088.89 379.991  25
  -3  -8 -15 6628.57 361.928  32
  -3  -8 -14 3978.66 317.580  11
  -3   8 -14 4241.59 356.499  13
  -3  -8 -14 3944.58 322.179  25
   3  -8 -14 3383.77 285.813  11
  -3  -8 -13 4548.73 373.310  11
   3  -8 -13 3727.34 329.911  11
  -3  -8 -13 4804.01 382.850  25
  -3   8 -13 4363.12 388.353  13
   3  -8 -12 2093.22 276.194  11
  -3  -8 -12 2488.03 311.822  11
  -3  -8 -12 1929.91 289.382  25
  -3   8 -12 2324.25 331.791  13
  -3   8 -11 11677.4 682.346  13
  -3  -8 -11 11925.3 662.187  25
   3  -8 -11 11225.6 593.773  11
  -3  -8 -11 12540.6 657.847  11
  -3  -8 -10 11739.6 700.628  25
  -3   8 -10 11384.2 674.532  13
  -3  -8 -10 12850.6 679.648  11
   3  -8 -10 11302.7 618.005  11
  -3  -8  -9 6204.25 524.663  25
  -3   8  -9 5790.78 500.017  13
  -3  -8  -9 6247.70 524.750  11
   3  -8  -9 5130.34 447.121  11
   3  -8  -8 12577.6 672.854  11
  -3  -8  -8 12245.0 706.170  11
  -3  -8  -8 11650.8 710.262  25
  -3   8  -8 11311.9 680.898  13
  -3  -8  -8 11944.7 678.541  32
  -3  -8  -7 2327.59 358.100  25
   3  -8  -7 2374.37 377.985  27
   3  -8  -7 2347.93 326.785  11
  -3   8  -7 2079.15 329.074  13
  -3  -8  -7 1835.67 326.082  11
  -3  -8  -7 2171.93 346.374  32
   3  -8  -6 2134.38 356.481  27
   3  -8  -6 1963.14 307.922  11
  -3   8  -6 2508.85 359.573  13
  -3  -8  -6 1799.75 334.713  11
  -3  -8  -6 2466.27 372.575  32
  -3  -8  -5 20327.3 947.951  27
   3  -8  -5 18891.7 875.107  27
   3  -8  -5 17052.3 771.169  11
  -3   8  -5 18546.7 863.923  13
  -3  -8  -5 19602.4 872.777  32
  -3   8  -4 12857.8 719.337  13
  -3  -8  -4 14223.3 752.524  32
   3  -8  -4 14383.2 770.704  27
  -3  -8  -4 13926.7 795.076  27
  -3  -8  -3 17807.6 816.924  32
  -3   8  -3 16752.5 816.819  13
   3  -8  -3 19618.4 891.938  27
  -3  -8  -3 17861.9 904.082  27
   3  -8  -2 1931.94 332.926  27
  -3  -8  -2 1380.14 319.317  27
  -3  -8  -2 2118.99 345.650  32
  -3   8  -2 2037.09 328.356  13
  -3  -8  -1 7274.81 545.096  32
   3  -8  -1 7984.89 585.226  27
  -3  -8  -1 6552.65 564.240  27
  -3   8  -1 6911.48 538.259  13
  -3  -8   0-136.032 241.159  32
   3  -8   0-24.3548 230.382  27
  -3   8   0 153.794 234.482  13
  -3  -8   0-14.4142 256.101  27
  -3  -8   1 8006.49 611.973  27
   3  -8   1 8890.66 606.640  27
  -3   8   1 9023.63 606.970  13
  -3  -8   1 9012.59 594.092  32
  -3  -8   2 2023.60 334.068  32
   3  -8   2 2565.67 358.148  27
  -3  -8   2 1971.10 343.169  27
  -3   8   2 2386.37 363.570  13
  -3  -8   3 20449.1 875.560  32
   3  -8   3 19906.8 918.223  27
  -3  -8   3 18868.1 931.746  27
  -3  -8   4 13501.9 798.985  27
  -3  -8   4 12855.2 708.634  32
   3  -8   4 13492.8 778.239  27
   3  -8   5 18483.0 900.934  27
  -3  -8   5 16841.9 887.515  27
   3  -8   6 1444.11 317.674  27
  -3  -8   6 1142.30 311.412  27
   3  -8   7 2340.87 379.191  27
  -3  -8   7 2363.65 382.876  27
   3  -8   8 12088.7 735.936  27
  -3  -8   8 12877.5 783.416  27
   3  -8   9 6555.82 563.949  27
  -3  -8   9 6783.17 593.949  27
  -3   8   9 6728.34 491.468   9
  -3  -8  10 11312.7 728.899  27
  -3   8  10 11832.3 625.424   9
  -3  -8  10 11256.5 706.328  28
  -3  -8  11 12121.2 702.960  28
  -3   8  11 11758.2 604.003   9
  -3  -8  12 1839.52 336.505  28
  -3   8  12 1696.99 264.272   9
  -3  -8  13 4605.77 426.936  28
  -3   8  13 3795.10 323.576   9
  -3  -8  14 3226.19 338.172  28
  -3   8  14 2642.30 257.893   9
  -3  -8  15 8211.67 445.257  28
  -3  -9 -11 12853.6 534.954  27
  -3  -9 -10 1474.61 219.490  32
  -3  -9 -10 1368.85 242.482  27
  -3   9 -10 1700.12 251.108  13
  -3  -9  -9 974.247 201.642  32
   3  -9  -9 1085.41 207.280  27
  -3  -9  -9 1226.23 247.853  27
  -3   9  -9 1505.06 250.674  13
  -3  -9  -8 223.945 197.946  27
   3  -9  -8 130.208 157.709  27
  -3   9  -8 33.7138 164.318  13
  -3  -9  -8 217.026 162.014  32
  -3  -9  -7 5247.27 399.015  32
   3  -9  -7 5534.78 427.401  27
  -3  -9  -7 5434.29 446.331  27
  -3   9  -7 5426.20 425.206  13
  -3  -9  -6 3514.00 390.114  27
   3  -9  -6 3638.91 372.809  27
  -3   9  -6 2982.90 334.658  13
  -3  -9  -6 2838.18 327.118  32
   3  -9  -5 6168.88 473.629  27
  -3  -9  -5 6102.17 512.712  27
  -3   9  -5 5695.25 442.978  13
  -3  -9  -5 5942.58 435.050  32
  -3  -9  -4 1012.44 238.620  32
   3  -9  -4 705.908 237.608  27
  -3  -9  -4 942.174 269.828  27
  -3   9  -4 958.012 233.202  13
   3  -9  -3 14295.5 698.512  27
  -3  -9  -3 13716.2 714.840  27
  -3   9  -3 13226.5 654.514  13
  -3  -9  -3 13942.6 640.439  32
   3  -9  -2 5772.48 465.213  27
  -3  -9  -2 4891.50 459.032  27
  -3   9  -2 4642.36 411.357  13
  -3   9  -1 1839.36 294.411  13
   3  -9  -1 1992.39 297.962  27
  -3  -9  -1 2127.95 332.334  27
  -3  -9   0 1672.42 308.498  27
   3  -9   0 1754.69 279.339  27
  -3   9   0 1651.21 265.049  13
   3  -9   1 2780.60 339.926  27
  -3  -9   1 2279.20 352.481  27
  -3   9   1 2166.32 299.334  13
   3  -9   2 5113.86 447.002  27
  -3  -9   2 5620.73 494.447  27
  -3   9   2 5032.07 442.022  13
   3  -9   3 14715.0 721.271  27
  -3  -9   3 15647.9 783.431  27
  -3   9   3 14282.2 691.822  13
   3  -9   4 913.018 241.066  27
  -3  -9   4 751.250 262.661  27
  -3   9   4 898.811 251.244  13
   3  -9   5 5570.42 461.784  27
  -3  -9   5 5389.10 484.238  27
  -3   9   5 5751.24 456.361  13
   3  -9   6 2815.31 356.274  27
  -3   9   6 3020.18 350.890  13
  -3  -9   6 3204.55 388.818  27
   3  -9   7 5074.93 435.617  27
  -3  -9   7 5852.69 494.381  27
  -3   9   7 5462.33 445.920  13
  -3  -9   8-54.6853 210.881  28
  -3  -9   8 72.2126 192.972  27
  -3   9   8 183.573 191.847  13
  -3  -9   9 1138.60 273.700  28
  -3   9   9 1000.27 231.003  13
  -3  -9  10 1164.86 257.055  28
  -3   9  10 1190.55 224.576  13
  -3  -9  11 11808.5 547.975  28
  -3   9  11 10848.1 493.666  13
  -3 -10  -2 67.4385 144.772  27
  -3  10  -2-172.677 154.890  13
  -3 -10  -1 5080.20 377.558  27
  -3  10  -1 4882.92 334.568  13
  -3 -10   0 1491.68 246.551  27
  -3  10   0 1704.57 231.324  13
  -3 -10   1 6026.84 405.347  27
  -3  10   1 5508.75 358.606  13
  -3 -10   2-180.919 170.173  27
  -3  10   2 374.684 166.773  13
  -4   0 -24 5535.67 364.713  13
  -4   0 -23 11556.6 589.073  13
  -4   0 -22 1448.97 294.986  13
  -4   0 -21 5924.68 519.636  13
  -4   0 -20 2344.62 377.498  13
  -4   0 -19 10565.2 722.079  13
  -4   0 -19 9481.68 651.226  24
  -4   0 -18 4541.54 498.966  13
  -4   0 -18 4621.79 483.885  24
  -4   0 -17 4482.21 513.043  13
  -4   0 -17 4323.47 493.329  24
  -4   0 -16 6745.59 589.936  13
  -4   0 -16 7175.36 589.105  24
  -4   0 -15 21763.4 1004.14  13
  -4   0 -15 23256.1 1020.28  24
  -4   0 -14 21822.3 1593.57  35
  -4   0 -13 5286.95 806.177  35
  -4   0 -13 4945.66 726.683  45
  -4   0 -12 584.107 358.075  35
  -4   0 -12 677.882 351.697  45
  -4   0 -11 27805.2 1625.26  35
  -4   0 -11 27112.8 1455.92  45
  -4   0 -10 2492.31 546.432  35
  -4   0 -10 1756.91 408.476  18
  -4   0 -10 1813.00 411.539  45
  -4   0  -9 322346. 4547.28  18
  -4   0  -9 315002. 4391.73  45
  -4   0  -8 99643.7 2523.17  18
  -4   0  -8 99065.2 2653.04  35
  -4   0  -8 103906. 2376.89  45
  -4   0  -7 182267. 3376.55  35
  -4   0  -7 182258. 3391.96  18
  -4   0  -7 183715. 2954.67  45
  -4   0  -7 185266. 2777.83  41
  -4   0  -6 22520.7 1146.53  35
  -4   0  -6 22879.6 1226.04  18
  -4   0  -6 21839.1 978.910  45
  -4   0  -6 24524.7 1019.98  41
  -4   0  -5 23741.7 1089.26  35
  -4   0  -5 23674.8 1081.09   1
  -4   0  -5 27016.7 1089.45  41
  -4   0  -4 100879. 2069.41  35
  -4   0  -4 98842.2 2025.02   1
  -4   0  -4 99745.1 2109.21  41
  -4   0  -3 48082.0 1349.54  35
  -4   0  -3 48980.9 1331.02   1
  -4   0  -3 48853.0 1489.43  41
  -4   0  -2 85807.2 1700.70  35
  -4   0  -2 89465.1 2010.12  41
  -4   0  -2 91114.8 1687.55   1
  -4   0  -1 55129.5 1066.94  37
  -4   0  -1 55246.3 1243.83   1
  -4   0  -1 53779.1 1549.61  41
  -4   0  -1 54935.0 1459.32  46
  -4   0   0 5603.48 335.227  37
  -4   0   0 5199.61 483.027  19
  -4   0   0 6417.87 519.210  46
  -4   0   0 6290.85 604.069  41
  -4   0   0 5173.40 387.805   3
  -4   0   0 5976.39 421.526  17
  -4   0   1 30911.0 1045.03  19
  -4   0   1 32960.7 1238.25  41
  -4   0   1 32799.5 1066.53  43
  -4   0   1 32348.1 1049.06  46
  -4   0   1 32490.7 926.643   2
  -4   0   1 29715.7 1011.37   3
  -4   0   1 33136.2 751.775  37
   4   0   2 95946.5 1325.87  36
  -4   0   2 92254.4 1821.86  19
  -4   0   2 89925.1 2061.08  18
  -4   0   2 94575.4 1665.98   2
  -4   0   2 90625.1 1770.01  43
  -4   0   2 91252.9 2056.87  41
  -4   0   2 93514.6 1655.53  20
  -4   0   3 55301.2 1567.20  18
  -4   0   3 54254.9 1630.88  41
  -4   0   3 54970.9 1418.56  43
  -4   0   3 56949.5 1384.46   2
   4   0   3 55315.7 828.376   6
  -4   0   3 56679.2 1318.67  20
  -4   0   3 58697.9 1435.87  39
  -4   0   4 96994.3 1940.88  39
  -4   0   4 98675.0 1832.15   4
  -4   0   4 91666.9 2133.16  41
  -4   0   4 94895.0 1751.90  20
  -4   0   4 91656.7 1905.86  43
  -4   0   4 95113.0 1931.80   2
  -4   0   5 20211.8 866.768  20
  -4   0   5 20606.6 909.724   4
  -4   0   5 17653.9 998.847  41
  -4   0   5 19011.6 926.978  39
  -4   0   5 19360.1 937.009  43
  -4   0   6 29436.1 1119.50  20
  -4   0   6 28287.1 1168.68   4
   4   0   6 27006.3 1085.96  47
  -4   0   6 27965.9 1188.58  39
  -4   0   6 29754.7 1213.96  43
  -4   0   7 172267. 3068.88  39
  -4   0   7 172661. 2863.74  20
  -4   0   7 175233. 3073.69   4
  -4   0   7 168594. 3018.34  43
   4   0   7 171729. 2980.34  47
  -4   0   8 101123. 2504.33  39
  -4   0   8 104193. 2371.61  20
  -4   0   8 102636. 2498.31  43
  -4   0   8 97864.6 2493.97   4
   4   0   8 98727.6 2439.28  47
  -4   0   9 310477. 4692.86   4
  -4   0   9 311523. 4632.46  39
  -4   0  10 1912.45 447.485  20
  -4   0  10 1807.75 460.813  39
  -4   0  10 2128.47 498.037   4
   4   0  11 38930.7 2025.43  38
  -4   0  11 36426.1 1703.92  20
  -4   0  11 35325.4 1809.90   4
  -4   0  11 34899.1 1748.43  39
   4   0  12 490.802 352.057  38
  -4   0  12 363.504 367.251   4
  -4   0  12 0.47823 333.768  39
  -4   0  12 87.6027 298.440  20
  -4   0  13 6898.05 888.613  39
  -4   0  13 6232.41 872.083   4
   4   0  13 6567.45 861.211   4
  -4   0  13 5557.02 787.473  20
   4   0  13 6696.98 906.511  38
  -4   0  14 23619.1 1647.42  39
   4   0  14 21397.8 1578.86  38
  -4   0  14 21755.3 1529.13  20
  -4   0  14 20948.9 1599.04   4
  -4   0  15 21203.4 915.385  29
  -4   0  16 6400.73 526.970  29
   4   0  17 6639.59 535.958  10
  -4   0  17 6274.79 534.798  29
  -4   0  18 3739.70 430.035  29
   4   0  18 3919.71 412.567  10
  -4   0  19 9170.21 618.669  29
  -4   0  20 2395.85 360.926  31
  -4   0  21 7792.87 553.618  31
  -4   0  22 892.584 240.016  31
   4   0  22 367.554 227.372   9
   4   0  23 9693.36 534.162   9
  -4   0  23 13978.5 610.760  31
  -4   0  24 6379.59 376.604  31
  -4   0  24 6936.72 407.161  30
  -4  -1 -24 3890.26 304.630  13
  -4   1 -24 4212.06 328.996  13
  -4  -1 -23 3599.62 337.913  13
  -4   1 -23 3295.11 341.111  13
  -4  -1 -22 769.776 226.373  13
  -4   1 -22 1110.57 274.315  13
  -4  -1 -21 398.909 231.606  13
  -4   1 -21 123.359 215.682  13
   4  -1 -20 1447.92 291.112  13
  -4  -1 -20 1442.54 321.071  13
  -4   1 -20 1312.28 338.980  13
   4  -1 -19 5419.20 508.483  13
  -4  -1 -19 3964.46 478.713  13
  -4   1 -19 4450.88 503.515  13
  -4   1 -19 3873.24 447.660  24
  -4   1 -18 284.136 232.536  24
   4  -1 -18 489.855 248.770  13
  -4  -1 -18 500.996 252.484  13
  -4   1 -18 329.980 246.419  13
  -4  -1 -17 702.847 276.439  24
  -4   1 -17 391.123 224.236  24
   4  -1 -17 178.507 222.370  13
  -4  -1 -17 466.014 245.079  13
  -4   1 -17 597.115 287.585  13
  -4  -1 -16 6360.74 567.448  13
  -4   1 -16 6173.87 595.543  13
  -4  -1 -16 6813.40 604.052  24
  -4   1 -16 6627.16 559.719  24
  -4  -1 -15 803.108 272.774  24
  -4   1 -15 104.920 208.140  24
  -4  -1 -15 205.464 250.578  13
  -4   1 -15 292.582 240.959  13
  -4  -1 -14 2232.42 519.900  45
  -4  -1 -14 3213.39 422.472  24
  -4   1 -14 2635.23 595.911  44
  -4  -1 -13 1583.09 482.894  45
  -4   1 -13 2243.22 598.025   1
  -4  -1 -13 1339.04 515.395  35
  -4   1 -13 1895.24 517.041  44
  -4   1 -12 16028.3 1376.29   1
  -4  -1 -12 15122.0 1242.65  35
  -4  -1 -12 14830.7 1210.12  45
  -4   1 -12 17261.4 1345.18  44
  -4  -1 -11 5208.65 745.497  35
  -4   1 -11 5508.96 780.711  44
  -4  -1 -11 5260.43 730.211  45
  -4   1 -11 4962.84 770.731   1
  -4   1 -10 34959.7 1817.93   1
  -4  -1 -10 32731.5 1685.69  35
  -4  -1 -10 33522.4 1634.73  45
  -4   1 -10 33894.0 1738.05  44
  -4  -1  -9 3168.83 558.985  35
  -4  -1  -9 2899.07 497.429  18
  -4   1  -9 3363.30 609.993   1
  -4  -1  -9 2405.81 476.631  45
  -4   1  -9 3164.61 609.281  44
  -4   1  -8 10554.6 712.595  45
  -4  -1  -8 10802.7 912.579  35
  -4  -1  -8 9846.73 722.724  34
  -4  -1  -8 11621.7 888.180  18
  -4   1  -8 10899.5 943.586   1
  -4   1  -8 11125.1 975.588  44
  -4  -1  -8 10395.5 860.865  45
  -4   1  -8 11806.3 785.154  41
  -4  -1  -7 1348.19 367.211  18
  -4   1  -7 1073.13 393.797   5
  -4   1  -7 1450.06 431.782   1
  -4  -1  -7 1247.17 291.229  34
  -4  -1  -7 1369.28 412.987  35
  -4  -1  -7 1327.04 372.262  45
  -4   1  -7 1020.70 258.808  45
  -4   1  -7 1092.76 433.294  44
  -4   1  -7 1179.23 354.346  41
  -4  -1  -6 180354. 3177.43  35
  -4  -1  -6 173892. 2629.38  34
  -4  -1  -6 186451. 3070.11  45
  -4   1  -6 176977. 3196.63   1
  -4   1  -6 166537. 3345.67   5
  -4  -1  -6 187222. 3380.33  18
  -4   1  -6 178650. 3422.35  44
  -4   1  -5 30120.4 1233.31  35
  -4   1  -5 30810.0 1261.39   1
  -4   1  -5 27870.8 1270.76   5
  -4  -1  -5 31582.5 1430.22  18
  -4   1  -5 32525.6 1413.03  44
  -4  -1  -5 31870.6 1286.14  35
  -4  -1  -5 29459.9 1271.83  46
  -4  -1  -5 32195.2 1233.44  45
  -4   1  -4 13019.5 793.911   5
  -4  -1  -4 14876.6 828.096  41
  -4  -1  -4 14253.3 977.694  18
  -4   1  -4 14054.3 814.434   1
  -4  -1  -4 13711.9 842.325  46
  -4   1  -4 12711.7 756.088  35
  -4  -1  -4 14590.4 842.422  35
  -4   1  -4 14663.4 922.965  44
  -4   1  -3 3921.84 419.001  35
  -4  -1  -3 5102.24 527.830  41
  -4  -1  -3 4528.91 501.888  46
  -4   1  -3 3375.93 469.025  44
  -4  -1  -3 4373.22 579.965  18
  -4   1  -3 3943.77 515.300  41
  -4   1  -3 3723.38 427.833   1
  -4   1  -2 4405.32 398.635  35
  -4   1  -2 6057.67 502.856   1
  -4   1  -2 4918.88 378.781   5
  -4  -1  -2 4589.03 499.912  46
  -4  -1  -2 5378.14 404.958   1
  -4  -1  -2 5035.43 610.139  18
  -4   1  -2 4995.60 423.399  37
  -4   1  -2 5617.19 589.595  41
  -4  -1  -2 5306.83 559.090  41
  -4  -1  -1 75350.1 1658.55  19
  -4  -1  -1 74457.0 1639.42  17
  -4  -1  -1 72924.8 2068.58  18
  -4   1  -1 71849.9 1190.40   5
  -4   1  -1 74281.2 1501.95  37
  -4  -1  -1 74180.0 1954.50  41
  -4  -1  -1 74178.3 1282.80   1
  -4  -1  -1 68590.3 953.282   2
  -4  -1  -1 78088.9 1805.33  46
  -4   1  -1 72671.9 1873.96  41
  -4  -1   0 8773.98 578.010  16
  -4  -1   0 8016.40 554.199  19
  -4   1   0 9322.86 543.894  37
  -4  -1   0 8190.83 365.578   2
  -4  -1   0 7723.60 379.637   1
  -4  -1   0 9651.29 805.079  41
  -4   1   0 8380.41 358.585   5
  -4  -1   0 7341.49 520.711  17
  -4  -1   0 8418.65 638.271  46
  -4  -1   0 8754.07 755.556  18
  -4   1   0 10014.8 750.871  41
  -4  -1   1 78299.3 2026.19  18
  -4   1   1 76427.2 1466.52  37
  -4   1   1 78108.3 1676.21  19
  -4  -1   1 75194.9 1605.00  19
  -4   1   1 75157.4 1208.89  17
  -4   1   1 78906.8 1543.87  46
  -4   1   1 74933.9 969.444   5
  -4  -1   1 75743.2 1655.86  16
  -4  -1   1 73596.0 1898.21  33
  -4  -1   1 74043.6 1562.65  17
  -4   1   1 77696.3 1617.55  43
  -4  -1   1 80627.3 1679.99  20
  -4   1   1 75581.3 1881.11  41
  -4   1   2 4316.51 370.869  37
  -4   1   2 4973.25 465.334  19
  -4  -1   2 5319.76 553.472  18
  -4  -1   2 3996.93 395.879  17
   4  -1   2 4005.56 333.660   6
  -4  -1   2 4556.79 436.786  20
  -4   1   2 3747.02 347.785  46
  -4   1   2 3941.00 422.351   3
  -4   1   2 3693.16 345.495  39
  -4  -1   2 3620.22 406.161  43
  -4   1   2 3478.59 217.128   5
  -4   1   2 3851.35 408.578   2
  -4   1   2 3982.46 276.571  17
  -4  -1   2 3652.94 529.881  33
  -4  -1   2 3791.45 427.654  16
  -4   1   2 3818.74 497.040  41
  -4   1   2 3882.42 410.003  43
   4   1   2 3939.01 353.874  36
   4   1   3 4492.20 389.977  36
  -4   1   3 4305.27 443.097  19
  -4  -1   3 4188.39 464.830  18
  -4   1   3 4728.00 342.671   4
   4  -1   3 4179.05 332.824   6
  -4  -1   3 3754.59 434.348  16
  -4   1   3 4259.37 441.592   2
  -4   1   3 4854.43 412.014  39
  -4   1   3 5076.63 470.162  43
  -4  -1   3 3769.99 409.799  43
  -4   1   3 4453.68 483.647   3
  -4  -1   3 4449.30 444.611  20
  -4   1   3 4599.98 366.491  46
  -4  -1   3 3540.07 496.250  33
  -4   1   3 4977.57 371.848  20
  -4   1   3 4208.14 506.914  41
  -4   1   4 14328.3 729.707  39
  -4  -1   4 12754.1 773.206  39
  -4  -1   4 13358.8 741.723  20
  -4  -1   4 12616.7 915.904  33
  -4   1   4 13744.1 785.345   2
  -4   1   4 14256.0 628.679  20
  -4   1   4 13392.9 859.564   3
  -4   1   4 13253.1 753.458  43
  -4  -1   4 14382.1 765.654  18
   4  -1   4 15725.5 622.564   6
  -4   1   4 12917.6 810.943  41
  -4  -1   4 13418.9 737.251  43
  -4   1   4 14057.4 662.024   4
  -4  -1   4 14788.2 799.716  40
  -4  -1   5 31240.2 1220.97  39
  -4   1   5 31135.7 1143.56  39
  -4   1   5 32401.2 988.153  20
  -4  -1   5 29416.6 1143.32  20
  -4  -1   5 30821.6 1432.84  33
  -4  -1   5 30089.7 1059.78  18
  -4   1   5 31802.5 1089.93   4
  -4   1   5 29864.1 1172.91  43
  -4   1   5 30666.6 1241.28  41
  -4  -1   5 30154.8 1153.11  40
  -4  -1   5 31071.4 1172.48  43
  -4   1   5 29199.5 1189.99   2
  -4   1   5 31055.1 1381.04   3
  -4  -1   6 173377. 2811.32  40
  -4   1   6 171553. 2847.92  39
  -4   1   6 181668. 2499.30  20
  -4  -1   6 169108. 2866.19  20
  -4   1   6 174851. 2781.30   4
  -4  -1   6 178649. 3039.43   4
  -4   1   6 175197. 2992.65  41
  -4  -1   6 172687. 2860.93  43
  -4  -1   6 170053. 3357.09  33
  -4   1   6 166485. 2986.99   2
  -4   1   6 162545. 3365.76   3
  -4   1   6 167514. 2886.60  43
  -4  -1   6 171579. 2986.04  39
  -4  -1   7 436.725 263.257  40
  -4  -1   7 599.060 343.279  33
  -4   1   7 479.130 206.911  20
  -4   1   7 288.672 263.431  41
  -4  -1   7 805.898 299.469  39
  -4   1   7 689.240 297.889   4
  -4  -1   7 799.410 302.673   4
  -4  -1   7 585.911 275.543  43
  -4   1   7 1433.07 371.398  43
  -4   1   7 514.635 302.793  39
  -4  -1   7 473.715 304.033  20
   4   1   7 1455.69 483.845  38
  -4  -1   8 13024.3 850.985  40
  -4  -1   8 12250.6 875.421  43
  -4  -1   8 12470.6 922.624  39
  -4   1   8 11425.8 760.273  20
  -4   1   8 12095.0 885.311   4
  -4  -1   8 12722.6 939.413   4
  -4   1   8 12062.4 821.153  41
  -4  -1   8 12532.8 910.788  20
   4   1   8 12444.1 1052.80  38
   4   1   8 13546.4 969.261  47
  -4   1   8 12210.5 919.872  39
  -4  -1   9 3281.66 536.906  39
  -4  -1   9 3065.16 491.060  43
  -4  -1   9 2963.26 469.152  40
  -4   1   9 3308.44 468.138  20
  -4   1   9 2731.97 494.871   4
   4   1   9 2891.20 577.165  38
  -4  -1   9 2888.86 539.637   4
   4   1   9 2617.63 484.270  47
  -4  -1   9 2904.15 509.573  20
  -4  -1  10 31110.1 1388.35  40
  -4   1  10 32888.4 1444.21  20
  -4  -1  10 29975.3 1547.03  39
  -4  -1  10 31004.3 1633.57   4
  -4  -1  10 30239.1 1505.74  43
  -4  -1  10 30880.8 1540.55  20
   4   1  10 35037.6 1747.92  47
   4   1  10 33363.9 1765.39  38
  -4   1  10 34789.3 1690.85   4
  -4   1  11 4148.98 609.011  20
  -4  -1  11 3753.62 609.103  43
  -4   1  11 4230.40 679.531   4
  -4  -1  11 3848.62 657.920   4
  -4  -1  11 3905.22 632.315  39
   4   1  11 4490.69 696.814  47
   4   1  11 4776.10 744.677  38
  -4  -1  11 4141.15 624.406  20
  -4  -1  12 14429.1 1192.14  39
  -4   1  12 15777.5 1277.35   4
  -4  -1  12 15876.9 1248.03  20
  -4  -1  12 15930.4 1313.79   4
   4   1  12 17597.3 1374.29  38
  -4  -1  12 17045.3 1266.65  43
  -4   1  13 2200.03 548.211  39
   4   1  13 1816.24 516.144  38
   4  -1  13 2191.86 571.750  38
  -4  -1  13 2163.91 518.791  20
  -4   1  13 2198.52 559.362   4
  -4  -1  13 2072.63 558.580  39
  -4  -1  13 1710.27 497.593  43
  -4  -1  13 2080.02 577.399   4
  -4  -1  14 2271.41 577.327  20
  -4  -1  14 2421.72 606.130  43
  -4   1  14 2881.39 354.026  29
  -4  -1  14 2497.17 357.352  28
  -4   1  14 2955.22 669.522   4
   4   1  14 2164.39 597.035  38
  -4  -1  14 2162.68 613.322   4
  -4   1  15 188.826 208.543  29
   4  -1  15 170.138 214.384  10
  -4  -1  15 318.957 228.538  29
  -4   1  16 6934.77 604.178  31
   4  -1  16 6790.22 550.415  10
  -4   1  16 6775.99 534.540  29
  -4  -1  16 7231.14 557.519  29
  -4   1  17 461.742 244.583  31
   4  -1  17 567.543 255.929  10
  -4  -1  17 533.370 263.829  29
  -4   1  18 488.756 253.482  31
   4  -1  18 696.600 257.742  10
  -4  -1  18 199.745 250.253  29
   4  -1  19 4330.67 447.513  10
  -4   1  19 4526.83 475.873  31
  -4  -1  19 4749.47 479.392  29
   4  -1  20 1128.12 262.930  10
  -4   1  20 1680.87 323.200  31
  -4  -1  20 1221.95 301.248  29
  -4  -1  20 1576.32 309.782  21
  -4  -1  21 559.492 231.135  21
  -4   1  21 686.105 235.037  31
  -4  -1  21 340.605 225.406  29
   4   1  21 419.299 254.303   9
  -4  -1  22 1081.92 251.107  31
  -4   1  22 1463.01 271.557  30
  -4   1  22 1060.98 239.629  31
   4   1  22 651.800 243.986   9
   4  -1  22 421.250 215.407   9
  -4  -1  22 1021.90 232.368  21
  -4   1  23 3829.25 361.714  30
  -4   1  23 3776.71 330.864  31
  -4  -1  23 3844.68 355.093  31
   4   1  23 2945.66 326.085   9
  -4   1  24 5711.99 372.281  30
  -4  -1  24 5657.02 362.094  31
  -4   1  24 5452.90 323.326  31
   4  -2 -24 2643.77 241.063  11
  -4   2 -24 2645.62 258.946  13
  -4   2 -23 10231.9 534.270  13
   4  -2 -23 10980.6 509.326  11
  -4  -2 -22 5607.11 425.644  13
  -4   2 -22 5705.70 466.512  13
  -4  -2 -21 5045.07 440.949  13
  -4   2 -21 4448.87 479.695  13
  -4  -2 -20 243.628 191.499  13
  -4   2 -20 158.722 226.982  13
  -4  -2 -19 12230.0 724.339  13
  -4   2 -19 11995.0 781.916  13
  -4  -2 -18 29557.9 1111.71  13
  -4   2 -18 29212.9 1191.04  13
   4  -2 -17 21309.6 1013.33  13
  -4  -2 -17 18839.0 901.099  13
  -4   2 -17 20035.9 999.042  13
  -4  -2 -16 35229.9 1221.52  13
  -4   2 -16 36525.2 1343.58  13
  -4   2 -16 36659.9 1243.24  24
  -4  -2 -16 34477.5 1185.54  23
   4  -2 -15 94688.5 2114.71  13
  -4  -2 -15 77939.9 1789.78  13
  -4   2 -15 77418.4 1969.64  13
  -4  -2 -15 88012.0 1968.83  24
  -4   2 -15 84656.2 1904.13  24
  -4  -2 -15 86322.0 1826.15  23
  -4  -2 -14 9123.36 640.294  13
   4  -2 -14 11633.5 746.622  13
  -4   2 -14 10133.2 737.680  13
  -4  -2 -14 10426.6 709.734  24
  -4  -2 -14 9522.52 641.430  23
  -4   2 -14 8950.30 643.515  24
  -4  -2 -13 12215.1 1171.62  35
  -4   2 -13 13407.2 1310.61   1
  -4  -2 -13 13923.5 1272.60  45
  -4   2 -13 15481.4 1385.00  44
  -4  -2 -12 9870.56 1019.44  35
  -4   2 -12 9936.06 1106.06   1
  -4  -2 -12 11229.9 1103.54  45
  -4   2 -12 13013.3 1239.66  44
  -4  -2 -11 19656.4 1382.92  35
  -4   2 -11 20605.8 1495.04   1
  -4   2 -11 22090.0 1533.51  44
  -4  -2 -11 19331.6 1404.85  45
  -4  -2 -10 25722.2 1515.58  35
  -4  -2 -10 25993.5 1399.76  34
  -4   2 -10 28628.3 1872.10   5
  -4   2 -10 26587.0 1606.92   1
  -4   2 -10 26085.9 1602.65  44
  -4  -2 -10 26195.9 1479.18  46
  -4  -2 -10 26120.6 1547.54  45
  -4   2  -9 82561.3 2725.62  44
  -4  -2  -9 81446.4 2352.62  34
  -4   2  -9 77764.4 2916.17   5
  -4  -2  -9 84427.7 2547.75  46
  -4   2  -9 80223.1 2598.80   1
  -4  -2  -9 81277.6 2553.66  35
  -4  -2  -9 82326.2 2583.30  45
  -4  -2  -8 47454.3 1735.60  34
  -4   2  -8 46230.7 2111.31   5
  -4  -2  -8 47590.3 1862.29  46
  -4  -2  -8 45411.8 1824.00  35
  -4   2  -8 45863.1 1867.97   1
  -4  -2  -8 47013.8 1870.19  45
  -4   2  -8 47540.4 2027.86  44
  -4  -2  -7 65630.7 2089.70  35
  -4   2  -7 66853.6 2346.94   5
  -4   2  -7 67334.4 2320.21  44
  -4  -2  -7 69304.4 2172.04  18
  -4  -2  -7 67715.9 2133.88  46
  -4   2  -7 64981.1 2102.15   1
  -4  -2  -7 66457.5 2108.89  45
  -4  -2  -7 61711.8 1885.81  34
  -4  -2  -6 48738.5 1626.00  34
  -4  -2  -6 50473.0 1854.85  18
   4   2  -6 54822.9 1799.51   5
  -4   2  -6 48467.0 1715.45   1
  -4   2  -6 50829.7 1940.94  44
  -4  -2  -6 48646.0 1735.97  46
  -4  -2  -6 49360.5 1759.81  45
  -4   2  -6 48375.7 1843.11   5
   4   2  -5 11611.3 753.583   5
  -4  -2  -5 9710.26 740.151  34
  -4  -2  -5 10844.5 911.068  18
  -4   2  -5 10784.4 812.078   5
  -4   2  -5 11307.8 822.318   1
  -4  -2  -5 10665.3 817.993  46
  -4   2  -5 11577.9 933.590  44
  -4   2  -4 299.082 209.470  37
  -4   2  -4 609.353 272.978   1
  -4  -2  -4 379.477 271.149  46
   4   2  -4 838.516 210.481   5
  -4   2  -4 761.816 250.052   5
  -4   2  -4 792.049 373.493  44
  -4  -2  -4 850.216 388.795  18
  -4   2  -3 150277. 2317.51  35
  -4  -2  -3 146648. 2441.70  33
  -4  -2  -3 161846. 2814.35  17
  -4   2  -3 154311. 2642.03  37
   4   2  -3 161193. 2043.23   5
  -4   2  -3 160611. 2520.28   5
  -4  -2  -3 146723. 3132.80  18
  -4   2  -3 163118. 2976.93  44
  -4  -2  -3 151148. 2797.41  46
  -4   2  -3 162888. 2815.86   1
  -4   2  -2 136872. 2463.91  37
  -4  -2  -2 133357. 2956.40  18
  -4  -2  -2 133091. 2369.95  33
  -4   2  -2 146535. 2230.77   5
   4   2  -2 144025. 1734.22   5
  -4   2  -2 139862. 2597.28  44
  -4  -2  -2 141667. 2544.30  17
   4   2  -2 143706. 1973.37  38
   4   2  -1 67420.0 1581.30  38
  -4   2  -1 68096.1 1675.06  37
  -4  -2  -1 69077.1 1601.41  19
  -4  -2  -1 64410.1 1741.65  33
  -4  -2  -1 65322.9 2045.44  18
  -4  -2  -1 64175.7 1067.49   1
   4   2  -1 64700.8 1110.97   5
  -4  -2  -1 67603.0 1734.07  17
  -4   2  -1 67782.8 1427.47   5
  -4   2  -1 66864.6 1701.47  44
  -4  -2   0 446002. 4752.39  33
   4  -2   0 482960. 4408.91   6
  -4  -2   0 464277. 4401.65  17
   4   2   0 474451. 4687.77  38
  -4  -2   0 463077. 5197.55  18
   4   2   0 454110. 3059.68   5
  -4   2   0 469584. 4311.08  37
  -4  -2   0 481387. 4139.71  19
   4   2   1 82122.9 2146.65  38
  -4  -2   1 92183.9 2015.79  20
  -4   2   1 86465.4 1891.78  37
  -4  -2   1 92380.9 1845.55  19
  -4  -2   1 90429.6 2230.23  18
   4  -2   1 85127.5 1815.38   6
  -4  -2   1 88364.0 2250.73  33
  -4  -2   1 84879.1 1887.95  17
  -4   2   1 89283.0 1770.55  43
  -4   2   2 159390. 1871.87  39
  -4  -2   2 146719. 2522.92  20
  -4   2   2 152660. 2618.40   2
   4   2   2 154726. 2530.79  36
  -4   2   2 156791. 2438.76  19
  -4  -2   2 140556. 2902.34  33
  -4   2   2 149916. 2456.83  37
  -4   2   2 153144. 1991.61  46
  -4  -2   2 146105. 2472.58  17
  -4   2   2 150057. 2833.88  41
  -4  -2   2 146247. 2591.10  40
  -4  -2   2 151369. 2621.46  16
   4  -2   2 150002. 2349.38   6
   4   2   2 146528. 3012.90  38
  -4   2   2 155409. 2342.88  43
  -4   2   3 161956. 2749.84   2
  -4   2   3 173170. 2176.71  39
  -4  -2   3 160113. 2748.95  16
  -4  -2   3 162618. 2702.38  20
   4   2   3 179057. 2761.49  36
  -4   2   3 172681. 2561.60  19
  -4  -2   3 156138. 3140.54  33
  -4  -2   3 157975. 2728.98  40
   4  -2   3 168824. 2472.03   6
  -4  -2   3 164830. 2501.33  43
  -4   2   3 160866. 1858.00  46
   4   2   3 157619. 3267.18  38
  -4   2   3 161200. 2460.11  43
  -4   2   3 163709. 2961.87  41
  -4  -2   4 1020.19 324.741  40
  -4   2   4 1011.61 255.383  39
   4   2   4 704.523 386.048  38
  -4  -2   4 578.994 247.827  20
   4  -2   4 426.885 197.426   6
  -4  -2   4 831.569 273.648  16
  -4   2   4 1135.54 293.495  19
  -4   2   4 1077.69 374.128  41
  -4   2   4 703.664 311.730   3
   4   2   4 495.567 217.460  36
  -4  -2   4 1001.73 434.072  33
  -4   2   4 749.813 269.914  43
  -4   2   4 796.608 299.227   2
  -4  -2   4 524.854 222.316  43
  -4   2   5 10636.2 679.298  39
  -4  -2   5 10791.1 771.210  20
  -4   2   5 10536.1 703.365  19
  -4  -2   5 8467.84 827.299  33
  -4   2   5 11144.0 658.558   4
  -4   2   5 10672.8 791.238   2
  -4  -2   5 9254.57 731.813  40
   4   2   5 9845.41 924.726  38
  -4   2   5 9668.95 775.585  41
  -4   2   5 10272.3 851.713   3
  -4  -2   5 9642.50 743.302  16
  -4   2   5 9233.88 688.458  43
  -4  -2   5 9921.29 678.760  43
  -4  -2   6 49670.5 1696.34  40
   4   2   6 49647.7 1996.60  38
  -4  -2   6 52413.2 1736.28  20
  -4   2   6 52108.3 1572.17   4
  -4   2   6 49921.1 1724.77   2
  -4  -2   6 50144.9 1916.68  33
  -4   2   6 50851.0 1906.24   3
  -4  -2   6 51515.2 1554.35  43
  -4   2   6 49383.8 1619.36  43
  -4   2   6 50450.9 1652.87  41
  -4  -2   7 83459.8 2280.73  40
  -4  -2   7 79874.1 2208.86  39
  -4  -2   7 78987.2 2227.36  20
  -4   2   7 82465.5 2158.94   4
  -4  -2   7 76861.8 2410.55  33
  -4  -2   7 80507.6 2045.36  43
   4   2   7 78365.9 2554.63  38
  -4   2   7 79317.6 2065.40  41
  -4   2   7 78155.1 2275.09   2
  -4   2   7 78246.6 2493.40   3
  -4   2   7 78018.4 2159.89  43
   4   2   8 46440.4 2030.66  38
  -4  -2   8 47945.4 1827.58  20
  -4   2   8 48999.9 1801.83   4
  -4  -2   8 48475.6 1970.33  33
  -4  -2   8 46514.1 1765.12  39
  -4   2   8 47045.6 2077.43   3
  -4  -2   8 48735.0 1830.15  40
  -4   2   8 49217.2 1639.88  41
  -4  -2   8 48185.5 1674.95  43
   4   2   9 82249.6 2756.62  38
  -4  -2   9 85099.3 2552.39  20
  -4  -2   9 85522.4 2654.80  33
  -4   2   9 87274.3 2559.46   4
   4   2   9 87297.8 2661.99  47
  -4   2   9 79538.1 2825.67   3
  -4  -2   9 84896.3 2503.71  40
  -4  -2   9 83016.2 2459.66  39
  -4  -2   9 87788.2 2381.13  43
  -4  -2  10 27400.3 1484.84  40
  -4  -2  10 28665.6 1538.67  39
  -4  -2  10 29168.6 1586.73  20
   4   2  10 28309.8 1619.24  47
  -4  -2  10 27466.9 1544.04  33
   4   2  10 25366.1 1602.35  38
  -4  -2  10 28725.2 1466.96  43
  -4   2  10 28807.0 1580.92   4
  -4  -2  11 25398.9 1487.08  40
  -4   2  11 25296.6 1546.83   4
  -4  -2  11 25831.6 1528.66  33
  -4  -2  11 23396.7 1384.25  43
   4   2  11 25186.7 1624.20  47
  -4  -2  11 23873.8 1513.01  20
  -4  -2  11 23954.4 1485.66  39
   4   2  11 22927.2 1575.42  38
  -4  -2  12 10089.4 1022.02  39
  -4  -2  12 10344.9 1060.76  20
  -4   2  12 11555.3 1131.74   4
  -4  -2  12 9068.58 1011.25   4
   4   2  12 9729.77 1065.10  38
  -4  -2  12 10694.5 1010.11  43
   4   2  12 11110.6 1147.37  47
  -4  -2  13 13670.0 1241.98  39
   4   2  13 15390.0 1370.95  38
  -4  -2  13 14330.0 1283.91  20
  -4  -2  13 13765.1 1288.86   4
  -4   2  13 15315.3 1315.24   4
   4   2  13 16652.0 1439.80  47
  -4  -2  14 8118.07 582.294  29
  -4  -2  14 7188.80 582.703  28
  -4   2  14 7074.78 566.847   9
  -4  -2  14 7290.95 607.670  32
  -4   2  14 7309.84 573.748  31
  -4   2  15 82688.4 1851.76  31
  -4  -2  15 81443.1 1779.76  29
  -4   2  15 83690.0 1872.75   9
  -4  -2  15 82035.3 1858.95  28
  -4  -2  16 35449.9 1198.24  29
  -4  -2  16 35747.1 1245.09  28
  -4   2  16 36323.7 1256.91   9
   4  -2  16 36790.2 1257.83  10
  -4   2  16 33843.0 1209.34  31
   4  -2  17 18256.6 891.031  10
  -4  -2  17 19327.2 899.059  29
  -4   2  17 18692.7 900.955   9
  -4   2  17 18356.7 877.190  31
  -4   2  18 29756.9 1103.01  31
  -4  -2  18 30472.3 1101.82  29
  -4   2  18 30780.2 1113.90   9
   4  -2  18 31044.2 1136.28  10
  -4  -2  19 15651.0 790.715  29
  -4   2  19 15489.3 770.454   9
   4  -2  19 13866.9 760.715  10
   4   2  19 14643.6 867.445   9
  -4   2  19 15655.1 779.573  31
  -4   2  19 15817.3 825.304  30
  -4   2  20 159.309 213.166  31
  -4   2  20 289.648 242.958  30
  -4  -2  20 165.217 240.616  29
   4  -2  20-49.9237 205.507  10
   4   2  20 26.5650 242.026   9
  -4   2  21 6048.99 493.360  30
   4  -2  21 4948.96 424.418  10
  -4  -2  21 6213.00 478.612  29
   4   2  21 5340.24 497.259   9
  -4  -2  21 6312.05 459.902  21
  -4   2  21 6049.09 459.626  31
  -4   2  22 5910.61 448.156  30
  -4  -2  22 5936.91 440.329  29
  -4   2  22 5970.77 415.056  31
   4   2  22 4558.29 418.561   9
  -4  -2  22 5749.12 408.469  21
  -4  -2  23 10599.9 523.556  31
  -4   2  23 9660.90 451.470  31
   4   2  23 8435.02 480.546   9
  -4  -2  23 9937.18 461.597  21
  -4   2  23 10099.7 511.415  30
  -4  -2  24 2973.02 264.395  31
   4   2  24 2306.05 238.955   9
  -4   2  24 2725.89 251.349  30
   4  -3 -23 1708.03 216.331  11
  -4   3 -23 1893.40 250.858  13
   4  -3 -22 640.719 185.773  11
  -4   3 -22 605.777 215.667  13
   4  -3 -21 1255.03 238.224  11
  -4   3 -21 1354.03 293.239  13
  -4   3 -20 637.618 264.376  13
  -4  -3 -19 22196.2 890.107  13
  -4   3 -19 19886.3 983.125  13
  -4  -3 -18 12026.7 700.004  13
  -4   3 -18 12467.9 797.456  13
  -4  -3 -17 4872.49 491.533  13
  -4   3 -17 4410.96 536.724  13
  -4  -3 -16 10525.3 676.738  13
  -4   3 -16 10420.7 781.755  13
  -4  -3 -16 11286.7 676.299  23
  -4  -3 -15 44835.0 1374.15  13
  -4   3 -15 44476.8 1526.34  13
  -4  -3 -15 47007.6 1346.99  23
  -4   3 -14 19606.5 1026.71  13
  -4  -3 -14 22243.6 946.830  23
  -4   3 -13 4648.41 526.541  13
  -4  -3 -13 5143.49 483.070  23
  -4  -3 -12 3556.12 649.051  34
  -4   3 -12 1816.48 629.316   5
  -4   3 -12 4067.62 735.045   1
  -4  -3 -11 1512.38 426.142  34
  -4   3 -11 1407.04 483.356  44
  -4   3 -11 1574.41 501.604   1
  -4   3 -11 1504.63 501.748   5
  -4  -3 -11 1451.00 500.765  45
  -4  -3 -10 25305.0 1523.27  34
  -4  -3 -10 29734.6 1741.30  45
  -4   3 -10 23116.2 1772.33   5
  -4   3 -10 24473.1 1550.46   1
  -4   3 -10 27042.1 1737.54  44
  -4  -3  -9 22473.9 1392.47  34
  -4   3  -9 21458.6 1602.68   5
  -4   3  -9 21998.4 1401.85   1
  -4   3  -9 23572.7 1594.51  44
  -4  -3  -9 22867.2 1480.50  45
  -4  -3  -8 29222.8 1509.65  34
  -4   3  -8 27176.1 1489.10  37
  -4   3  -8 26791.1 1470.20   1
  -4   3  -8 30727.5 1784.50   5
  -4  -3  -8 30663.3 1639.99  45
  -4   3  -8 32758.6 1788.11  44
  -4   3  -7 26319.0 1409.02  37
  -4  -3  -7 28519.6 1521.71  45
  -4   3  -7 28093.7 1577.39   5
  -4   3  -7 28844.3 1462.43   1
  -4   3  -7 30582.3 1675.03  44
  -4  -3  -7 29376.6 1494.05  34
  -4   3  -6 4709.61 609.199  37
  -4  -3  -6 5075.95 639.822  34
  -4   3  -6 5993.12 768.698  44
  -4   3  -6 5839.80 695.523   5
  -4   3  -6 4921.34 605.936   1
  -4  -3  -6 5844.47 679.521  17
   4   3  -5 24940.9 1112.38   5
  -4   3  -5 28186.9 1354.67   5
  -4   3  -5 25710.1 1304.08  37
  -4  -3  -5 28391.1 1374.67  17
  -4   3  -5 27214.4 1466.05  44
  -4  -3  -5 27165.6 1334.81  34
  -4   3  -4 118586. 2697.91  37
   4   3  -4 125128. 2280.30   5
  -4   3  -4 123124. 2636.96   5
  -4   3  -4 123288. 2921.84  44
  -4  -3  -4 127211. 2797.95  17
  -4   3  -3 97970.9 2402.06  37
  -4  -3  -3 97283.8 2215.13  33
  -4  -3  -3 101541. 2438.53  17
   4  -3  -3 92953.0 2411.58   6
  -4   3  -3 95043.1 2179.83   5
   4   3  -3 98731.2 1907.92   5
  -4   3  -3 99193.1 2496.40  44
  -4   3  -2 243.457 326.194  37
  -4  -3  -2 462.698 336.386  33
  -4   3  -2 898.869 288.815   5
  -4  -3  -2 866.167 356.226  17
   4   3  -2 650.458 214.237   5
   4  -3  -2 1190.32 377.684   6
  -4   3  -2 824.930 348.222  44
  -4   3  -1 93569.4 2265.20  37
  -4  -3  -1 88143.6 2355.68  33
   4  -3  -1 103419. 2416.22   6
  -4  -3  -1 98310.0 2281.96  17
  -4   3  -1 97143.7 2019.48   5
   4   3  -1 107904. 1898.75   5
  -4   3  -1 97104.8 2193.90  44
  -4   3   0 136936. 2426.07  44
   4  -3   0 129472. 2655.55   6
  -4   3   0 131439. 2630.76  37
  -4  -3   0 133310. 2627.81  17
  -4   3   0 128765. 2272.14   5
   4   3   0 140474. 2212.78   5
  -4  -3   0 128096. 2947.52  33
  -4   3   1 96018.3 2259.81  37
   4   3   1 95834.3 2246.51  36
   4  -3   1 89588.4 2163.58   6
   4   3   1 88859.4 2236.20  38
  -4   3   1 98136.2 1961.73   5
   4   3   1 92238.0 1822.19   5
  -4  -3   1 98087.2 2296.95  40
   4   3   2 674.084 349.311  38
  -4   3   2 466.502 246.704  37
  -4  -3   2 770.315 375.505  20
   4   3   2 505.588 267.237  36
  -4   3   2 443.300 195.368  43
   4  -3   2 614.695 254.528   6
  -4   3   2 721.045 301.030   2
  -4   3   2 202.432 177.665   5
  -4  -3   3 93321.7 2324.27  40
  -4  -3   3 97018.5 2320.28  20
   4   3   3 106536. 2438.45  36
  -4  -3   3 96260.9 2767.99  33
   4  -3   3 95733.6 2217.22   6
   4   3   3 98367.3 2677.54  38
  -4  -3   3 98883.4 2374.04  16
  -4   3   3 94983.7 1991.63   5
  -4   3   3 102108. 2435.97   2
  -4   3   3 99291.6 2006.92  43
  -4  -3   4 117566. 2610.29  20
  -4  -3   4 119336. 3170.95  33
  -4   3   4 118119. 2739.58  41
  -4  -3   4 119862. 2647.15  16
  -4   3   4 125925. 2779.63   2
   4   3   4 124187. 2699.96  36
  -4   3   4 120589. 2332.12  43
   4   3   4 118541. 3110.28  38
  -4  -3   4 114405. 2631.34  40
  -4  -3   5 25568.2 1311.32  40
  -4  -3   5 27614.1 1572.96  33
  -4  -3   5 26305.3 1281.18  20
   4   3   5 27534.3 1573.74  38
  -4  -3   5 25974.1 1275.01  16
  -4   3   5 26027.5 1166.58  43
  -4   3   5 28579.8 1377.05   2
  -4   3   5 27574.6 1343.88  41
   4   3   6 4018.96 676.951  38
  -4  -3   6 2448.50 430.083  20
  -4  -3   6 3715.33 530.270  16
  -4  -3   6 3603.85 563.620  40
  -4   3   6 3333.51 553.542   3
  -4   3   6 3831.75 552.953   2
  -4   3   6 3220.80 465.580  43
  -4  -3   6 3082.62 596.139  33
  -4   3   6 3475.63 523.721  41
  -4  -3   7 26569.4 1445.36  40
  -4   3   7 28963.0 1344.96  41
   4   3   7 28635.8 1688.84  38
  -4  -3   7 28054.6 1423.54  20
  -4  -3   7 28389.5 1620.00  33
  -4   3   7 28114.8 1457.10   2
  -4   3   7 26546.3 1533.06   3
  -4   3   7 27177.7 1343.08  43
  -4  -3   8 31331.7 1643.09  40
   4   3   8 33884.9 1856.67  38
  -4  -3   8 32826.1 1610.64  20
  -4  -3   8 32584.9 1750.05  33
  -4   3   8 33006.8 1769.22   3
  -4   3   8 33939.1 1568.84  43
  -4  -3   9 19817.3 1352.33  40
   4   3   9 17557.6 1391.66  38
  -4  -3   9 19365.1 1299.55  20
  -4  -3   9 18844.1 1345.60  33
  -4   3   9 18532.2 1404.82   3
  -4   3   9 20152.1 1284.44  43
  -4  -3  10 24390.9 1532.58  40
   4   3  10 26610.8 1726.13  38
  -4  -3  10 23908.0 1549.59  33
  -4  -3  10 25684.2 1562.54  20
  -4   3  10 23895.7 1486.11  43
  -4   3  10 22162.5 1629.64   3
   4   3  10 25608.7 1641.35  47
  -4  -3  11 775.780 329.890  40
   4   3  11 1540.61 567.675  38
  -4  -3  11 1190.87 406.493  20
  -4  -3  11 1994.50 616.620  33
   4   3  11 1127.99 393.633  47
  -4   3  11 892.792 340.845  43
  -4  -3  12 3773.75 682.458  20
  -4  -3  12 3920.46 436.235  32
  -4  -3  12 3318.16 418.586  28
  -4  -3  12 3146.72 595.572  40
   4   3  12 3360.88 707.769  47
  -4   3  12 3843.67 458.462  30
  -4   3  12 3797.19 712.742  43
  -4  -3  12 3158.91 636.883  33
  -4   3  13 4671.76 488.300  31
  -4   3  13 4464.32 505.155  30
  -4  -3  13 4523.48 483.978  28
  -4   3  13 4530.72 481.492   9
  -4  -3  13 4537.04 500.600  32
  -4  -3  14 19344.6 959.179  32
  -4   3  14 19114.6 941.245  31
  -4   3  14 19985.5 970.473  30
  -4  -3  14 19922.1 971.139  28
  -4   3  14 20655.3 963.995   9
  -4   3  15 40434.0 1399.62  30
  -4   3  15 41684.3 1339.65  31
  -4  -3  15 43078.9 1338.14  29
  -4  -3  15 42029.5 1382.29  28
  -4   3  15 44437.1 1407.18   9
  -4  -3  15 42938.0 1430.44  32
   4  -3  16 11641.2 755.554  10
  -4   3  16 12809.0 789.350  30
  -4  -3  16 12924.5 752.087  29
  -4   3  16 12904.7 768.266   9
   4   3  16 12289.8 826.859   9
  -4   3  16 11721.3 720.554  31
  -4  -3  16 12800.3 791.611  28
  -4   3  17 5166.28 483.066  31
   4  -3  17 5384.86 524.122  10
  -4   3  17 5374.90 541.494  30
  -4  -3  17 5130.44 516.833  29
  -4  -3  17 5410.05 543.399  28
  -4   3  17 5508.53 533.307   9
   4   3  17 5348.38 565.204   9
  -4   3  18 12143.6 696.722  31
  -4  -3  18 12380.0 715.624  29
  -4   3  18 11913.3 714.426   9
   4   3  18 13080.1 803.804   9
   4  -3  18 12190.4 738.075  10
  -4   3  18 11845.7 728.999  30
   4  -3  19 22378.6 938.128  10
  -4   3  19 20796.0 917.903  30
  -4  -3  19 22289.4 918.492  29
  -4   3  19 21051.6 866.968  31
  -4   3  19 22103.8 910.903   9
   4   3  19 22363.3 991.327   9
  -4   3  20 583.393 217.331  31
   4  -3  20 267.645 202.450  10
  -4   3  20 731.621 261.556  30
  -4  -3  20 554.563 233.756  29
  -4  -3  20 638.144 246.771  21
  -4   3  20 545.773 201.910   9
   4   3  20 585.732 246.705   9
  -4  -3  21 1297.95 270.879  21
  -4   3  21 1342.72 230.369  31
  -4   3  21 1513.83 268.226  30
  -4  -3  21 1601.87 291.706  29
   4  -3  21 1192.60 256.198  10
  -4   3  21 1060.48 224.322   9
   4   3  21 1281.83 273.581   9
  -4  -3  22 499.533 195.918  21
  -4   3  22 517.195 185.996  30
  -4  -3  22 483.899 201.132  29
  -4   3  22 424.029 163.476   9
   4   3  22 138.769 176.826   9
  -4  -3  23 2354.05 267.013  31
  -4  -3  23 2132.81 246.188  29
   4   3  23 1923.70 235.537   9
  -4  -3  23 2150.59 240.069  21
  -4   3  23 1941.08 233.295  30
   4  -4 -22 5480.51 337.426  11
  -4   4 -22 5095.85 375.502  13
   4  -4 -21 3526.82 319.964  11
  -4   4 -21 4115.90 389.813  13
   4  -4 -20 157.304 172.287  11
  -4   4 -20 60.8571 201.612  13
   4  -4 -19 8033.68 523.940  11
  -4   4 -19 8320.67 641.607  13
  -4   4 -18 8395.39 657.388  13
   4  -4 -18 8287.58 567.103  11
   4  -4 -17 29220.2 1077.17  11
  -4   4 -17 30294.0 1207.65  13
   4  -4 -16 492.476 230.755  11
  -4  -4 -16 872.887 269.171  23
  -4   4 -16 601.545 311.207  13
   4  -4 -15 13436.1 780.540  11
  -4   4 -15 12798.5 860.218  13
  -4  -4 -15 13317.5 729.591  23
   4  -4 -14 4782.44 514.015  11
  -4  -4 -14 4395.91 455.118  23
  -4   4 -14 3086.22 467.597  13
   4  -4 -13 11294.9 735.643  11
  -4   4 -13 11797.5 820.102  13
  -4  -4 -13 13349.6 755.154  23
   4  -4 -12 722.563 270.896  11
  -4  -4 -12 341.569 220.720  23
  -4   4 -12 618.110 274.371  13
   4  -4 -11 7704.46 584.281  11
  -4   4 -11 7525.18 611.482  13
  -4  -4 -11 8053.07 599.300  23
  -4   4 -11 7385.65 588.885  42
  -4   4 -10 16937.1 1394.77  37
  -4  -4 -10 20999.6 1506.92  17
  -4  -4 -10 20758.6 1529.10  34
  -4   4 -10 20024.1 1715.02   5
  -4   4 -10 21656.6 1665.63  44
   4  -4 -10 18594.1 1494.98   6
  -4  -4  -9 28484.2 1712.29  34
   4  -4  -9 25239.4 1704.13   6
  -4  -4  -9 28780.0 1710.99  17
  -4   4  -9 27207.9 1876.20   5
  -4   4  -9 26743.7 1676.45  37
  -4   4  -9 31084.4 1906.57  44
  -4  -4  -8 22609.3 1503.76  34
  -4   4  -8 22932.4 1639.12  44
   4  -4  -8 20390.9 1494.68   6
  -4   4  -8 20749.4 1535.70   5
  -4  -4  -8 23861.4 1512.99  17
  -4   4  -8 19652.3 1383.05  37
  -4   4  -7 9645.35 955.705  37
  -4  -4  -7 9315.87 961.052  34
  -4  -4  -7 10543.2 992.790  17
   4  -4  -7 8203.24 917.487   6
  -4   4  -7 9514.22 986.223   5
  -4   4  -7 9664.99 1070.28  44
  -4  -4  -6 11599.1 1037.15  34
  -4  -4  -6 13761.5 1068.05  17
   4  -4  -6 10987.1 1016.49   6
  -4   4  -6 12557.0 1147.43  44
  -4   4  -6 12057.7 1032.15   5
  -4   4  -6 12994.6 1072.84  37
  -4   4  -5 7053.92 771.089  37
   4  -4  -5 6703.38 782.950   6
  -4   4  -5 6924.93 750.686   5
  -4  -4  -5 7577.92 781.543  17
  -4   4  -5 7109.66 858.464  44
  -4   4  -4 6575.69 737.035  37
  -4  -4  -4 6995.59 742.245  17
   4  -4  -4 6646.71 749.650   6
  -4   4  -4 7380.31 805.083  44
  -4   4  -4 6674.08 700.417   5
   4   4  -3 22310.6 1097.13   5
  -4   4  -3 23345.8 1340.76  37
  -4  -4  -3 22544.4 1260.80  17
  -4   4  -3 23203.4 1340.53  44
  -4   4  -3 22365.8 1211.72   5
   4  -4  -3 22607.7 1337.01   6
  -4   4  -2 16514.2 1107.20  37
   4  -4  -2 15109.1 1087.76   6
  -4   4  -2 16780.9 1014.60   5
   4   4  -2 16169.5 919.520   5
  -4   4  -2 17623.7 1107.41  44
  -4  -4  -2 17474.5 1105.94  17
  -4   4  -1 14877.9 1039.92  37
  -4  -4  -1 16641.4 1067.35  17
  -4   4  -1 16257.8 972.731   5
   4   4  -1 16167.9 906.359   5
   4  -4  -1 14002.1 1019.21   6
  -4   4   0 72579.4 2248.57  37
   4   4   0 70929.5 2181.25  36
   4  -4   0 70922.6 2236.71   6
  -4   4   0 76894.3 2061.24   5
   4   4   0 74741.5 1969.71   5
  -4   4   1 18373.1 1144.61  37
   4   4   1 20018.3 1175.33  36
   4  -4   1 19916.7 1184.85   6
  -4   4   1 18904.7 1029.08   5
   4   4   1 19894.0 1023.96   5
  -4  -4   1 20104.3 1173.59  40
  -4  -4   2 15530.0 1063.84  40
   4   4   2 17744.8 1121.22  36
  -4   4   2 15981.7 1075.48   2
   4  -4   2 18354.9 1128.07   6
  -4   4   2 16059.3 967.620   5
   4   4   2 16816.8 964.406   5
  -4  -4   3 23325.1 1273.89  20
   4   4   3 23131.5 1302.64  36
  -4  -4   3 22840.6 1284.46  16
  -4   4   3 21814.5 1148.83   5
  -4   4   3 23668.8 1321.68   2
  -4  -4   3 21907.6 1278.26  40
  -4  -4   4 5954.70 707.270  40
   4   4   4 5559.69 678.410  36
  -4   4   4 6079.81 712.705   2
  -4  -4   4 6395.24 703.401  20
  -4  -4   4 6308.95 708.105  16
  -4   4   4 6145.60 637.585   5
  -4  -4   5 4862.14 688.076  40
  -4  -4   5 5850.56 681.858  20
  -4   4   5 5912.61 732.506  41
  -4  -4   5 5865.90 697.763  16
  -4   4   5 6333.23 753.208   2
  -4   4   5 5077.60 598.090   5
  -4  -4   6 12451.3 1084.99  40
  -4  -4   6 11352.1 947.066  20
  -4   4   6 12117.2 1044.46   2
  -4   4   6 11845.9 1067.45   3
  -4  -4   6 12257.9 980.686  16
  -4  -4   7 11138.7 1160.35  33
  -4   4   7 10975.9 1070.38   3
  -4   4   7 11256.7 1026.77   2
  -4  -4   7 10679.2 954.460  20
  -4  -4   7 10947.0 1047.86  40
  -4  -4   8 22586.0 1533.74  40
  -4  -4   8 22017.5 1408.49  20
  -4  -4   8 23418.6 1646.44  33
  -4   4   8 20678.3 1519.32   3
  -4   4   8 23492.9 1534.86   2
  -4  -4   9 29428.0 1775.68  40
  -4  -4   9 29718.6 1699.20  20
  -4   4   9 28445.1 1837.66   3
  -4  -4   9 29630.8 1901.30  33
  -4  -4  10 21434.7 1549.58  40
  -4  -4  10 19269.6 1434.38  20
  -4  -4  10 18701.1 1485.77  33
  -4   4  10 19673.8 899.238   9
   4   4  10 21146.4 1619.76  47
  -4   4  10 18478.2 1548.60   3
  -4   4  11 5886.58 528.227  31
  -4  -4  11 6213.21 552.571  28
  -4   4  11 6046.38 538.393   9
  -4  -4  11 6046.02 531.230  32
  -4   4  11 6687.51 565.815  30
  -4  -4  12 210.796 229.740  32
  -4   4  12 553.051 244.528  31
  -4  -4  12 488.079 268.332  28
  -4   4  12 335.558 257.346  30
  -4   4  12 670.082 243.321   9
   4   4  12 671.104 288.178   9
  -4   4  13 9410.44 676.178  31
  -4   4  13 9242.52 699.223  30
  -4  -4  13 9148.09 690.791  28
  -4   4  13 9458.60 691.879   9
  -4  -4  13 9360.87 685.037  32
   4   4  13 11155.4 756.670   9
  -4  -4  14 4082.00 490.604  32
  -4  -4  14 3681.77 478.760  28
  -4   4  14 4110.75 478.527   9
   4   4  14 4288.77 501.871   9
  -4   4  14 3412.09 446.389  30
  -4   4  14 4025.30 473.601  31
  -4   4  15 17391.3 874.484  31
  -4  -4  15 17517.1 926.967  28
  -4   4  15 16296.1 883.941  30
  -4   4  15 16881.3 893.390   9
   4   4  15 18861.7 954.970   9
  -4  -4  15 17842.6 942.706  32
  -4   4  16 628.816 286.521  30
   4  -4  16 1073.13 331.559  10
  -4  -4  16 886.062 294.742  29
  -4  -4  16 924.695 326.243  28
  -4   4  16 600.739 284.858   9
   4   4  16 1266.15 325.224   9
  -4  -4  16 938.961 330.768  32
  -4   4  16 779.950 281.318  31
  -4   4  17 32604.9 1098.95  31
   4  -4  17 29973.2 1137.19  10
  -4  -4  17 31040.7 1131.20  29
  -4  -4  17 33242.5 1191.10  28
  -4   4  17 31315.4 1137.06   9
   4   4  17 31187.4 1170.81   9
  -4   4  17 31076.4 1138.03  30
  -4   4  18 8556.35 558.973  31
   4  -4  18 7315.22 565.471  10
  -4   4  18 7138.89 545.975  30
  -4  -4  18 9221.50 629.071  28
  -4   4  18 7969.98 576.355   9
   4   4  18 7729.39 587.988   9
  -4  -4  18 8183.76 581.484  29
   4  -4  19 7809.93 558.846  10
  -4   4  19 7640.94 537.825  30
  -4  -4  19 9082.93 582.509  29
  -4   4  19 7170.36 517.164   9
   4   4  19 7457.44 547.578   9
  -4  -4  19 8573.72 552.340  21
  -4  -4  20 404.936 231.772  21
   4  -4  20 145.840 190.954  10
  -4   4  20 218.221 172.342  30
  -4  -4  20 422.622 220.374  29
  -4   4  20 228.323 172.167   9
   4   4  20 269.475 207.667   9
  -4   4  21 3256.69 311.396  30
  -4  -4  21 4095.47 351.173  29
  -4   4  21 3047.21 300.815   9
  -4  -4  21 3604.56 339.835  21
   4   4  21 3274.77 333.543   9
   4  -4  21 3104.57 320.815  10
  -4  -4  22 6682.49 381.384  21
  -4  -4  22 6210.70 372.488  29
  -4   4  22 5954.70 341.460   9
  -4   4  22 6044.96 359.610  30
  -4  -5 -21 32.5997 122.900  25
  -4   5 -21 71.5528 137.597  13
   4  -5 -21 73.4534 107.321  11
   4  -5 -20-44.9476 130.869  11
  -4  -5 -20-101.549 129.927  25
  -4   5 -20-19.3780 168.243  13
   4  -5 -19 1174.09 218.163  11
  -4   5 -19 1095.13 270.575  13
   4  -5 -18 3684.89 364.384  11
  -4   5 -18 4260.14 466.352  13
   4  -5 -17 14727.9 720.937  11
  -4   5 -17 15887.3 870.797  13
  -4  -5 -16 8209.85 542.534  11
   4  -5 -16 8958.86 598.991  11
  -4   5 -16 7752.31 663.731  13
  -4  -5 -16 8432.43 536.246  23
  -4  -5 -15 4322.13 425.779  11
   4  -5 -15 5131.34 489.751  11
  -4   5 -15 4164.92 536.621  13
  -4  -5 -15 4939.41 446.232  23
  -4  -5 -14 2185.89 329.672  11
   4  -5 -14 2154.51 355.143  11
  -4  -5 -14 2262.04 332.785  23
  -4   5 -14 1577.19 374.015  13
   4  -5 -13 3041.39 416.807  11
  -4  -5 -13 3459.44 405.476  11
  -4   5 -13 3282.36 487.390  13
  -4  -5 -13 3385.76 414.427  23
  -4  -5 -12 3058.67 386.717  11
   4  -5 -12 2637.35 406.445  11
  -4  -5 -12 3589.84 437.521  23
  -4   5 -12 2605.67 419.571  13
  -4  -5 -11 3065.74 401.362  11
  -4  -5 -11 2996.17 416.545  23
   4  -5 -11 2120.64 353.763  11
  -4   5 -11 2421.88 390.555  13
   4  -5 -10 27847.2 1074.97  11
  -4   5 -10 27573.9 1098.54  42
  -4   5 -10 26857.2 1115.26  13
  -4  -5 -10 28104.6 1102.24  23
  -4  -5 -10 29318.1 1070.01  11
  -4  -5  -9 20912.0 895.140  11
   4  -5  -9 19840.6 867.605  11
  -4   5  -9 20508.4 922.137  42
  -4   5  -9 19531.7 946.483  13
  -4  -5  -9 19294.1 929.150  23
  -4  -5  -8 33511.9 1098.62  11
  -4   5  -8 31462.4 1137.08  13
  -4  -5  -8 32522.0 1187.66  23
  -4  -5  -8 34486.8 1165.22  22
  -4   5  -8 32429.9 1112.31  42
   4  -5  -7 8228.77 1011.66   6
  -4   5  -7 11447.3 1192.83  44
  -4   5  -7 10366.9 1091.30   5
  -4   5  -7 11135.2 663.915  13
  -4  -5  -7 10773.0 677.683  23
  -4   5  -6 89856.7 3023.13  37
   4  -5  -6 85488.2 3062.56   6
  -4   5  -6 89818.1 3023.79   5
  -4   5  -6 96318.2 3308.26  44
  -4   5  -5 4228.95 682.348  37
  -4  -5  -5 3750.05 626.850  17
  -4   5  -5 4102.88 662.195   5
   4  -5  -5 3132.05 613.308   6
  -4   5  -5 3391.86 645.975  44
  -4   5  -4 10463.9 1013.50  37
  -4  -5  -4 10812.7 980.984  17
   4  -5  -4 10950.7 1057.60   6
  -4   5  -4 10109.0 962.803   5
  -4   5  -3 1204.96 391.023  37
   4  -5  -3 1204.67 392.215   6
  -4   5  -3 786.746 321.236   5
   4  -5  -2 20922.3 1407.99   6
  -4   5  -2 24866.6 1516.69  37
   4   5  -2 19384.4 1335.06  36
  -4   5  -2 23907.5 1380.39   5
  -4   5  -1 23815.9 1468.76  37
   4   5  -1 21625.0 1383.72  36
  -4   5  -1 21850.9 1302.11   5
   4  -5  -1 21516.0 1421.93   6
   4   5   0 7421.72 826.193  36
   4  -5   0 7808.06 875.983   6
  -4   5   0 7292.90 754.025   5
   4   5   1 25088.7 1495.40  36
  -4   5   1 27700.3 1543.84   2
  -4   5   1 26886.0 1427.81   5
   4   5   1 26788.4 1378.07   5
   4  -5   1 27391.1 1580.02   6
  -4  -5   1 27840.5 1543.61  40
   4   5   2 25599.0 1510.18  36
  -4   5   2 24649.3 1460.43   2
  -4  -5   2 23950.8 1445.48  16
  -4   5   2 23517.8 1347.60   5
   4   5   2 27057.7 1401.21   5
  -4  -5   2 23768.2 1454.47  40
   4   5   3 445.720 215.500   5
   4   5   3 569.198 287.041   8
   4   5   3 1175.44 375.279  36
  -4   5   3 614.332 281.096   5
  -4  -5   3 1168.48 410.920  40
  -4  -5   3 1175.66 413.487  16
  -4   5   3 740.071 368.042   2
  -4  -5   4 9846.13 1004.82  40
  -4   5   4 10652.6 1016.41   2
   4   5   4 9342.14 853.536   5
  -4  -5   4 11362.6 1014.29  20
  -4   5   4 10870.9 948.104   5
   4   5   4 8211.40 937.882   8
  -4  -5   4 9384.87 929.591  16
  -4  -5   5 3072.08 604.410  40
  -4  -5   5 3572.17 620.083  20
  -4  -5   5 3518.81 617.493  16
  -4   5   5 3199.75 528.693   5
   4   5   5 4252.78 725.753   8
  -4   5   5 3452.59 623.639   2
  -4  -5   6 92690.8 3088.29  40
  -4  -5   6 91988.7 2907.62  20
   4   5   6 79016.7 3120.79   7
  -4  -5   6 91416.8 2868.31  16
  -4   5   6 90532.0 3123.93   3
  -4   5   6 94051.4 3031.05   2
  -4   5   6 89816.1 2827.04   5
   4   5   6 80369.2 3100.26   8
  -4  -5   7 9700.45 989.504  20
   4   5   7 9822.56 1140.69   7
  -4  -5   7 10848.0 625.629  32
  -4   5   7 11064.8 663.247  30
  -4   5   7 10638.6 651.537   9
  -4   5   7 11199.7 1119.45   2
  -4   5   7 10415.1 1011.26   5
  -4   5   8 27971.2 1051.44  30
  -4  -5   8 27497.9 1079.77  27
  -4   5   8 27483.8 1044.12   9
  -4  -5   8 26518.7 987.446  32
  -4  -5   9 20441.0 897.588  32
  -4  -5   9 21956.6 1006.79  27
  -4   5   9 21469.2 960.594   9
  -4   5   9 20533.9 953.796  30
  -4  -5  10 32793.0 1159.50  32
  -4   5  10 32605.5 1204.56  30
   4  -5  10 32488.2 1296.59  27
  -4  -5  10 33486.4 1282.15  27
  -4   5  10 33850.6 1216.91   9
  -4   5  11 1847.07 362.957  30
  -4  -5  11 1763.53 379.003  28
  -4  -5  11 2471.91 421.378  27
  -4   5  11 2101.03 384.572   9
  -4  -5  11 2258.55 386.840  32
  -4  -5  12 3001.82 420.096  32
  -4   5  12 2918.07 436.674  30
  -4  -5  12 2785.67 455.198  28
  -4   5  12 2938.05 425.983   9
  -4  -5  13 4035.38 521.633  28
  -4   5  13 2880.58 425.602  30
  -4  -5  13 3317.01 451.773  32
  -4   5  13 3562.20 459.088   9
  -4   5  14 2133.07 370.145  30
  -4  -5  14 2225.48 406.265  28
  -4   5  14 2289.88 384.548   9
   4   5  14 2399.01 366.921   9
  -4  -5  14 2590.87 420.110  32
  -4  -5  15 3748.01 481.840  28
  -4  -5  15 4258.35 503.054  32
  -4   5  15 4224.18 469.014   9
   4   5  15 3862.19 453.310   9
  -4   5  15 3913.40 467.313  30
   4  -5  16 10029.5 677.182  10
  -4  -5  16 10737.6 726.126  28
  -4   5  16 10167.3 669.532   9
   4   5  16 9706.35 643.371   9
  -4   5  16 10719.1 679.193  30
  -4  -5  16 11963.5 687.798  21
   4  -5  17 15695.8 783.429  10
  -4   5  17 14595.2 733.612  30
  -4  -5  17 15601.1 775.874  29
  -4  -5  17 15498.2 809.275  28
  -4   5  17 15444.8 776.543   9
   4   5  17 15232.0 758.533   9
  -4  -5  17 16846.7 774.006  21
  -4   5  18 3600.67 377.435  30
  -4  -5  18 3675.33 396.781  29
  -4  -5  18 3768.37 419.729  28
  -4   5  18 3979.42 402.714   9
   4   5  18 3429.78 368.527   9
   4  -5  18 3738.38 398.297  10
  -4  -5  18 4376.61 404.847  21
  -4  -5  19 1187.87 258.191  21
   4  -5  19 951.975 235.662  10
  -4   5  19 961.694 225.664  30
  -4  -5  19 1565.43 275.081  29
  -4   5  19 973.271 232.118   9
   4   5  19 785.118 212.269   9
  -4  -5  20 34.2543 179.667  21
   4  -5  20 112.808 166.981  10
  -4   5  20-238.334 153.830  30
  -4  -5  20 29.8153 163.689  29
  -4   5  20 34.2765 150.830   9
   4   5  20 130.410 157.982   9
  -4  -5  21-216.728 162.823  21
  -4  -5  21-50.9858 137.398  29
  -4   5  21 60.2968 123.002   9
  -4  -6 -19 470.746 154.095  25
  -4   6 -19 231.634 155.731  13
   4  -6 -19 486.205 141.541  11
   4  -6 -18-69.6286 139.334  11
  -4  -6 -18 91.8608 144.382  25
  -4   6 -18 87.2290 173.915  13
   4  -6 -17 2734.31 298.683  11
  -4   6 -17 2473.62 355.568  13
  -4  -6 -17 3021.03 331.793  25
   4  -6 -16 1962.60 287.411  11
  -4  -6 -16 1860.13 303.154  25
  -4   6 -16 2225.31 358.063  13
  -4  -6 -16 1795.21 260.528  11
   4  -6 -15 5550.28 454.074  11
  -4   6 -15 6602.77 587.396  13
  -4  -6 -15 6483.15 527.985  25
  -4  -6 -15 6918.56 471.113  23
  -4  -6 -15 6513.54 465.392  11
  -4  -6 -14 1993.90 309.838  11
   4  -6 -14 1884.10 314.464  11
  -4  -6 -14 2152.17 357.966  25
  -4  -6 -14 1770.17 297.329  23
  -4   6 -14 1504.69 352.278  13
   4  -6 -13 22787.8 954.496  11
  -4   6 -13 24417.3 1106.00  13
  -4  -6 -13 23516.4 1043.30  25
  -4  -6 -13 25228.3 961.029  11
  -4  -6 -12 797.006 251.972  11
  -4  -6 -12 653.734 287.898  25
   4  -6 -12 595.848 259.938  11
  -4  -6 -12 467.429 241.671  23
  -4   6 -12 712.925 311.088  13
  -4  -6 -11 7486.43 576.587  11
   4  -6 -11 6730.62 543.669  11
  -4  -6 -11 7254.63 610.694  25
  -4   6 -11 6582.33 604.384  13
  -4  -6 -11 6907.61 559.219  23
   4  -6 -10 8115.44 582.718  11
  -4  -6 -10 7008.75 605.855  25
  -4   6 -10 7332.65 619.650  13
  -4   6 -10 7260.98 590.638  42
  -4  -6 -10 7428.23 589.256  23
  -4  -6 -10 7783.23 583.430  11
   4  -6  -9 15132.4 771.733  11
  -4  -6  -9 14212.0 825.163  25
  -4   6  -9 14236.8 835.596  13
  -4   6  -9 15802.3 834.734  42
  -4  -6  -9 15106.0 836.154  23
  -4  -6  -9 16661.9 832.352  11
  -4  -6  -8 31164.3 1113.81  11
   4  -6  -8 31403.5 1060.79  11
  -4   6  -8 30121.5 1118.15  42
  -4  -6  -8 29022.1 1150.78  25
  -4   6  -8 27915.6 1108.22  13
  -4  -6  -8 29754.5 1161.76  23
  -4  -6  -7 4496.33 462.954  11
  -4   6  -7 5193.08 487.062  42
  -4  -6  -7 4402.87 468.880  25
  -4   6  -7 3793.68 436.793  13
  -4  -6  -7 4408.20 479.062  23
  -4  -6  -6 5084.77 481.537  11
  -4   6  -6 5555.35 483.083  42
  -4  -6  -6 5510.63 507.170  25
  -4   6  -6 5507.87 508.202  13
  -4  -6  -6 5863.79 550.547  23
  -4  -6  -5 21971.1 928.141  11
  -4   6  -5 22069.3 900.540  42
  -4  -6  -5 21469.7 917.375  25
  -4   6  -5 21584.8 927.810  13
  -4  -6  -5 21097.0 965.491  23
  -4  -6  -4 6212.04 528.060  25
  -4   6  -4 6958.27 532.407  13
  -4  -6  -4 6552.81 544.621  23
  -4   6  -4 6462.67 505.085  42
  -4  -6  -4 6953.43 523.500  11
  -4  -6  -3 9569.42 618.268  11
  -4  -6  -3 8994.37 609.151  25
  -4   6  -3 9615.01 611.850  13
  -4  -6  -3 9250.09 631.985  23
  -4   6  -3 9528.21 595.475  42
  -4  -6  -2 23945.9 916.757  25
  -4   6  -2 22918.6 914.505  13
  -4  -6  -2 22777.4 941.622  23
  -4  -6  -2 22700.9 926.438  11
  -4   6  -2 22353.0 879.811  42
  -4   6  -1 2014.60 306.478  42
  -4  -6  -1 1948.06 309.700  32
  -4   6  -1 1782.18 307.427  13
  -4   6   0 2307.59 316.662   9
  -4  -6   0 1898.53 297.841  32
  -4  -6   0 1736.10 292.837  27
  -4   6   0 2102.77 310.983  42
  -4  -6   1 2162.56 306.731  32
  -4  -6   1 1758.72 315.897  27
  -4   6   1 1824.23 294.758   9
  -4  -6   2 21117.2 869.140  32
  -4   6   2 21158.6 845.314   9
  -4  -6   2 21603.5 930.608  27
  -4   6   3 10399.6 614.712   9
  -4  -6   3 9989.37 660.810  27
  -4  -6   3 10473.8 629.804  32
  -4  -6   4 6600.98 520.999  32
  -4  -6   4 7021.37 552.202  27
  -4   6   4 6927.21 523.028   9
  -4   6   5 26234.1 990.182   9
  -4  -6   5 25183.2 1019.53  27
  -4  -6   5 24356.1 940.070  32
  -4   6   6 5699.53 499.625   9
  -4  -6   6 5730.10 529.344  27
  -4  -6   6 4937.33 463.519  32
   4  -6   7 4293.16 464.521  27
  -4  -6   7 4332.67 489.139  27
  -4   6   7 4935.95 488.469   9
  -4  -6   7 4335.24 439.674  32
  -4  -6   8 26681.0 1045.28  32
   4  -6   8 30563.5 1204.16  27
  -4  -6   8 28300.9 1147.07  27
  -4   6   8 28853.8 1101.59   9
  -4  -6   9 13098.3 761.233  32
   4  -6   9 13903.2 870.693  27
  -4  -6   9 13453.7 834.920  27
  -4   6   9 13923.6 794.198   9
  -4  -6  10 7489.84 601.032  32
  -4   6  10 6971.98 609.334  30
   4  -6  10 7066.30 645.013  27
  -4  -6  10 6896.46 637.945  27
  -4   6  10 7517.92 599.218   9
  -4   6  11 6704.18 595.394  30
  -4  -6  11 6210.45 611.340  28
  -4  -6  11 7409.26 678.799  27
  -4   6  11 7521.25 614.622   9
  -4  -6  11 7153.10 592.282  32
  -4  -6  12 436.897 265.407  32
  -4   6  12 465.704 286.061  30
  -4  -6  12 859.492 347.279  28
  -4   6  12 564.606 265.263   9
  -4   6  13 22288.9 1005.48  30
  -4  -6  13 22959.9 1061.53  28
  -4   6  13 23407.8 1012.97   9
  -4  -6  13 23229.9 921.334  21
  -4  -6  13 21807.1 992.510  32
  -4  -6  14 1575.35 314.692  21
  -4  -6  14 1230.82 298.047  32
  -4   6  14 1430.03 305.895  30
  -4  -6  14 1877.63 380.240  28
  -4   6  14 2013.94 361.961   9
   4  -6  15 5437.20 491.549  10
  -4   6  15 4917.86 461.500  30
  -4  -6  15 5961.46 540.382  28
  -4   6  15 5496.53 491.037   9
  -4  -6  15 5309.10 485.786  32
  -4  -6  15 5343.65 454.946  21
  -4  -6  16 1945.96 310.778  21
   4  -6  16 1623.58 299.392  10
  -4  -6  16 1794.07 311.623  29
  -4  -6  16 1732.44 334.812  28
  -4   6  16 1562.35 286.083   9
   4  -6  17 2733.11 328.961  10
  -4  -6  17 2704.62 320.788  29
  -4  -6  17 3067.96 371.472  28
  -4   6  17 2666.49 322.414   9
  -4  -6  17 2635.85 320.783  21
  -4  -6  18-166.590 202.610  21
   4  -6  18-151.038 173.781  10
  -4  -6  18 91.1560 184.124  29
  -4  -6  18 118.593 181.664  28
  -4   6  18-62.5887 159.731   9
  -4  -6  19 252.885 164.766  21
   4  -6  19 109.027 151.437  10
  -4  -6  19 140.215 145.962  29
  -4   6  19 186.671 143.758   9
  -4  -7 -17 447.715 147.732  25
  -4   7 -17 847.202 189.398  13
   4  -7 -16 9766.14 451.990  11
  -4   7 -16 10001.6 549.962  13
  -4  -7 -16 10706.9 519.566  25
  -4  -7 -15 1319.37 213.642  11
   4  -7 -15 1597.78 235.902  11
  -4  -7 -15 1679.22 261.933  25
  -4   7 -15 1469.75 293.915  13
  -4  -7 -14 7844.06 476.371  11
   4  -7 -14 6910.77 458.450  11
  -4   7 -14 7318.24 542.193  13
  -4  -7 -14 7328.05 512.231  25
  -4  -7 -13 2336.24 303.439  11
   4  -7 -13 1826.44 272.574  11
  -4  -7 -13 2150.10 321.385  25
  -4   7 -13 2214.02 354.015  13
  -4  -7 -12-144.389 235.256  25
  -4  -7 -12-68.5280 180.937  11
  -4   7 -12 210.290 223.869  13
   4  -7 -12 105.435 160.795  11
  -4  -7 -11-77.0269 208.714  25
  -4   7 -11-1.30721 238.297  13
  -4  -7 -11-26.4950 190.081  11
   4  -7 -11-206.221 197.988  11
  -4  -7 -10 548.801 217.997  11
  -4  -7 -10 587.306 247.499  25
   4  -7 -10 884.322 243.011  11
  -4   7 -10 817.033 280.198  13
  -4  -7  -9 2833.27 376.442  11
   4  -7  -9 2246.92 329.569  11
  -4  -7  -9 2494.98 381.296  25
  -4   7  -9 2309.28 372.032  13
   4  -7  -8 27454.9 980.394  11
  -4   7  -8 25629.8 1004.88  42
  -4  -7  -8 26165.8 1034.08  11
  -4  -7  -8 24772.4 1054.55  25
  -4   7  -8 24116.2 1032.02  13
  -4   7  -7 9526.97 634.674  42
  -4  -7  -7 8565.44 631.869  25
  -4   7  -7 8942.14 632.953  13
  -4  -7  -7 8861.77 640.317  11
  -4   7  -6 3055.00 386.808  42
  -4  -7  -6 2482.56 360.508  25
  -4   7  -6 2923.16 382.638  13
  -4  -7  -6 3034.34 387.181  11
  -4  -7  -5 6031.70 519.502  11
  -4  -7  -5 5690.65 513.658  25
  -4   7  -5 5544.51 513.954  13
  -4   7  -5 5825.68 494.141  42
  -4  -7  -4 9131.15 631.578  32
  -4  -7  -4 8778.83 612.954  11
  -4   7  -4 10091.9 622.740  42
  -4  -7  -4 8472.31 600.202  25
  -4   7  -4 9138.97 618.550  13
  -4  -7  -3-88.7699 226.980  32
  -4  -7  -3 29.4131 173.828  25
  -4   7  -3-7.43765 209.812  13
  -4   7  -3-182.616 223.682  42
  -4  -7  -2 6084.06 519.513  32
  -4  -7  -2 5352.88 531.607  27
  -4   7  -2 5734.27 497.869  13
  -4   7  -2 5831.44 488.670  42
  -4  -7  -1 2308.90 367.150  32
  -4  -7  -1 1796.77 343.948  27
  -4   7  -1 2504.82 364.896  13
  -4   7  -1 1910.47 308.136  42
  -4  -7   0 14386.1 766.335  32
  -4  -7   0 14589.5 823.486  27
  -4   7   0 14579.8 736.295  42
  -4   7   0 14878.3 783.706  13
  -4  -7   1 2921.69 387.002  32
  -4  -7   1 2629.87 402.298  27
  -4   7   1 3323.05 385.792  42
  -4  -7   2 5664.16 508.099  32
  -4   7   2 6289.16 491.474   9
  -4   7   2 6051.96 485.811  42
  -4  -7   2 5129.97 510.901  27
  -4   7   3 221.061 195.877  42
  -4  -7   3 164.078 204.806  32
  -4  -7   3-46.8242 236.951  27
  -4   7   3-3.24110 198.797   9
  -4   7   4 9693.12 615.221   9
   4  -7   4 10877.1 691.961  27
  -4  -7   4 9828.22 674.509  27
  -4  -7   4 9324.67 622.658  32
  -4  -7   5 4523.79 463.015  32
  -4   7   5 5592.04 483.318   9
   4  -7   5 5313.41 514.031  27
  -4  -7   5 5230.67 518.809  27
  -4   7   6 5177.32 482.431   9
   4  -7   6 5346.23 518.213  27
  -4  -7   6 4566.89 497.935  27
  -4  -7   6 4790.74 462.069  32
  -4   7   7 8679.40 608.340   9
   4  -7   7 8432.21 654.704  27
  -4  -7   7 7844.25 638.611  27
  -4  -7   7 7857.47 587.966  32
  -4  -7   8 25058.9 1004.68  32
  -4   7   8 26831.3 1044.90   9
   4  -7   8 25623.7 1119.62  27
  -4  -7   8 25034.1 1106.28  27
  -4  -7   9 2359.43 370.687  32
  -4   7   9 2779.82 386.158   9
   4  -7   9 2612.97 418.881  27
  -4  -7   9 2270.28 400.325  27
  -4  -7  10 597.660 268.774  32
  -4  -7  10 1033.78 330.912  28
  -4  -7  10 781.875 298.742  27
  -4   7  10 1172.62 289.208   9
  -4  -7  11-77.9302 234.672  32
  -4  -7  11-60.3873 291.593  28
  -4   7  11 157.307 225.671   9
  -4  -7  12 139.214 206.065  32
  -4  -7  12-188.098 289.169  28
  -4   7  12 76.8633 203.514   9
  -4  -7  13 1594.50 308.222  32
   4  -7  13 2232.62 348.363  10
  -4  -7  13 2003.06 379.412  28
  -4   7  13 1926.71 319.607   9
  -4  -7  14 6705.02 494.166  32
   4  -7  14 8397.37 542.080  10
  -4  -7  14 7901.22 574.465  28
  -4   7  14 7354.73 507.065   9
   4  -7  15 1398.25 253.440  10
  -4  -7  15 1461.29 270.467  29
  -4  -7  15 1290.50 289.414  28
  -4   7  15 1444.91 254.372   9
  -4   7  16 10987.6 523.185   9
  -4  -7  16 11368.6 523.592  29
  -4  -7  16 11548.9 574.669  28
   4  -7  16 11820.0 524.241  10
  -4  -7  17 465.525 157.947  29
  -4  -7  17 508.223 189.868  28
  -4   7  17 462.787 161.923   9
  -4  -8 -14 1198.85 206.887  32
  -4  -8 -14 1115.11 186.709  25
  -4   8 -14 1158.21 215.903  13
  -4  -8 -13 964.278 217.936  32
  -4  -8 -13 598.211 177.740  25
  -4   8 -13 665.106 208.123  13
  -4  -8 -12 5825.62 433.283  25
  -4   8 -12 5442.43 441.254  13
  -4  -8 -12 6182.21 437.031  32
  -4  -8 -11 11030.4 600.768  32
  -4  -8 -11 10659.4 596.625  25
  -4   8 -11 8975.63 596.715  13
  -4  -8 -10 2681.50 345.388  25
  -4   8 -10 2523.09 355.450  13
  -4  -8 -10 2719.27 361.706  32
  -4  -8  -9 275.883 194.335  25
  -4   8  -9 463.347 230.681  13
  -4  -8  -9 618.426 233.784  32
  -4  -8  -8 2049.14 331.337  32
  -4  -8  -8 1659.62 307.884  25
  -4   8  -8 2015.78 322.714  13
  -4  -8  -7 252.499 206.228  32
  -4  -8  -7 86.3082 170.305  25
  -4   8  -7-73.9507 194.082  13
  -4  -8  -6 1278.87 286.064  32
  -4  -8  -6 1166.76 294.089  27
  -4   8  -6 1443.26 292.120  13
  -4  -8  -5 4769.34 462.721  32
  -4  -8  -5 5202.46 489.940  27
  -4   8  -5 4938.79 459.869  13
  -4  -8  -4 7466.28 559.311  32
  -4  -8  -4 7221.27 572.268  27
  -4   8  -4 7088.68 550.325  13
  -4  -8  -3 5884.55 504.538  32
  -4  -8  -3 5987.07 539.130  27
  -4   8  -3 6572.86 532.945  13
  -4  -8  -2 5241.15 462.060  32
  -4  -8  -2 4754.59 492.789  27
  -4   8  -2 5103.98 471.648  13
  -4  -8  -1 870.587 283.553  32
  -4  -8  -1 726.039 262.937  27
  -4   8  -1 1007.25 269.946  13
  -4  -8   0 15290.0 768.223  32
  -4  -8   0 15158.1 815.402  27
  -4   8   0 14258.9 754.876  13
  -4  -8   1 1210.84 306.711  32
   4  -8   1 1194.62 284.344  27
  -4  -8   1 1067.95 293.208  27
  -4   8   1 983.914 269.999  13
  -4   8   2 5195.94 440.236  42
  -4  -8   2 5078.67 470.826  32
   4  -8   2 5927.89 508.528  27
  -4  -8   2 5064.74 499.167  27
  -4   8   2 5038.25 478.199  13
   4  -8   3 4798.14 455.752  27
  -4  -8   3 5279.76 527.370  27
  -4   8   3 4880.26 482.738  13
  -4  -8   3 5277.60 495.035  32
  -4   8   3 4449.72 408.297  42
  -4   8   4 6079.91 482.491  42
   4  -8   4 6341.62 528.150  27
  -4  -8   4 6347.47 555.070  27
  -4  -8   4 6355.62 528.448  32
  -4  -8   5 3580.52 413.237  32
   4  -8   5 3652.23 431.346  27
  -4  -8   5 3813.96 449.056  27
  -4   8   5 2816.00 347.252  42
  -4  -8   6 858.004 260.023  32
  -4   8   6 1158.51 241.770   9
   4  -8   6 1216.70 285.043  27
  -4  -8   6 1066.60 303.284  27
  -4   8   6 708.033 222.552  42
  -4  -8   7-34.9595 203.186  32
   4  -8   7 112.906 178.298  27
  -4  -8   7-28.7366 206.964  27
  -4   8   7-248.948 213.782   9
  -4   8   7-117.860 192.821  42
  -4   8   8 1610.52 288.850  42
   4  -8   8 1768.73 324.085  27
  -4  -8   8 1534.85 320.812  27
  -4   8   8 1617.41 269.574   9
  -4  -8   8 1948.89 322.252  32
  -4  -8   9 262.399 190.333  32
  -4  -8   9 1017.00 318.268  28
  -4  -8   9 476.806 264.154  27
  -4   8   9 423.425 210.216   9
  -4   8   9 553.632 204.040  42
  -4  -8  10 2457.43 382.277  28
  -4   8  10 2155.36 310.507   9
  -4  -8  11 11392.9 671.966  28
  -4   8  11 9814.36 549.591   9
  -4   8  12 5245.43 396.314   9
  -4  -8  12 6105.99 487.813  28
  -4  -8  13 722.647 234.825  28
  -4   8  13 604.802 177.610   9
  -4  -8  14 1105.25 232.010  28
  -4   8  14 527.469 150.155   9
  -4   9 -10 3055.66 291.463  13
  -4  -9  -9 6611.05 405.002  32
  -4  -9  -9 7002.87 422.245  27
  -4   9  -9 7331.87 454.144  13
  -4  -9  -8 5640.29 392.982  32
  -4  -9  -8 5621.27 408.639  27
  -4   9  -8 5343.96 407.093  13
  -4  -9  -7 11148.2 549.765  32
  -4  -9  -7 11960.4 595.582  27
  -4   9  -7 10804.6 564.759  13
  -4  -9  -6 3125.32 329.754  32
  -4  -9  -6 2962.27 343.977  27
  -4   9  -6 2856.46 328.821  13
  -4  -9  -5 1419.35 250.743  32
  -4  -9  -5 1345.77 266.046  27
  -4   9  -5 1234.43 230.907  13
  -4  -9  -4 5373.29 445.111  27
  -4   9  -4 4341.76 396.328  13
  -4  -9  -4 4635.82 397.924  32
  -4  -9  -3 22.6682 207.814  32
  -4  -9  -3 295.609 216.198  27
  -4   9  -3 27.7259 173.947  13
  -4  -9  -2 7583.03 528.934  27
  -4   9  -2 6290.79 457.692  13
  -4  -9  -2 7248.07 477.230  32
  -4  -9  -1 1302.54 292.060  32
  -4  -9  -1 1476.25 312.063  27
  -4   9  -1 1079.50 254.760  13
  -4  -9   0 9951.84 604.048  27
  -4   9   0 8923.77 543.378  13
  -4  -9   0 9171.47 531.150  32
  -4  -9   1 1270.15 273.942  32
  -4  -9   1 1091.19 272.261  27
  -4   9   1 1104.72 260.591  13
  -4  -9   2 6467.42 458.902  32
  -4  -9   2 7151.32 530.840  27
  -4   9   2 6082.01 457.511  13
  -4  -9   3 76.0244 184.063  15
  -4  -9   3-193.649 194.508  27
  -4   9   3-20.1805 175.654  13
  -4  -9   4 4021.13 415.276  27
  -4   9   4 4079.05 389.080  13
  -4  -9   5 1284.25 268.772  27
  -4   9   5 978.999 244.649  13
  -4  -9   6 2989.12 359.363  27
  -4   9   6 2718.05 334.766  13
  -4  -9   7 10813.6 591.002  28
  -4  -9   7 11327.9 633.089  27
  -4   9   7 11427.2 596.056  13
  -4  -9   8 5626.56 441.785  28
  -4   9   8 5638.47 420.940  13
  -4  -9   9 6520.91 441.317  28
  -4   9   9 6658.52 426.041  13
  -4  -9  10 3918.11 340.552  28
  -4   9  10 3426.02 299.813  13
  -5   0 -23-156.710 149.625  13
  -5   0 -22 15.7814 159.069  13
  -5   0 -21-127.989 214.539  13
  -5   0 -20 40.7259 202.796  13
  -5   0 -19 232.668 228.402  24
  -5   0 -19-172.476 220.519  13
  -5   0 -18-5.59157 213.084  24
  -5   0 -18 46.4387 221.034  13
  -5   0 -17-539.016 256.274  24
  -5   0 -17-43.8758 221.530  13
  -5   0 -16 196.492 236.446  24
  -5   0 -16-65.4082 250.744  13
  -5   0 -15 13.9733 229.944  24
  -5   0 -15-148.659 250.625  13
  -5   0 -14-28.4945 236.553  24
  -5   0 -14 375.089 219.285  13
  -5   0 -13-40.4958 307.030   1
  -5   0 -13 427.891 381.834  35
  -5   0 -12-108.731 331.471   1
  -5   0 -12-391.347 378.630  35
  -5   0 -11 368.015 288.645  35
  -5   0 -11-186.338 306.449   1
  -5   0 -11-165.104 265.434  45
  -5   0 -10 221.940 308.376  35
  -5   0 -10 196.635 297.586  18
  -5   0 -10 173.161 343.897   1
  -5   0 -10-178.018 286.405  45
  -5   0  -9 556.590 352.291  18
  -5   0  -9 394.873 339.638   1
  -5   0  -9 344.559 240.686  45
  -5   0  -9 340.372 321.198  35
  -5   0  -8-75.5835 330.035  18
  -5   0  -8-25.9452 281.985   1
  -5   0  -8 288.989 311.512  35
  -5   0  -7 716.210 338.012  35
  -5   0  -7 182.330 318.367  18
  -5   0  -7 344.273 311.329   1
  -5   0  -6 187.465 267.680  35
  -5   0  -6-28.6040 291.443  18
  -5   0  -6 214.357 261.980   1
  -5   0  -6 13.4243 302.138  41
  -5   0  -5 208.518 335.596  18
  -5   0  -5 62.3854 247.016  35
  -5   0  -5 19.7218 309.600  41
  -5   0  -5 407.915 270.938   1
  -5   0  -4 75.0701 156.869  16
  -5   0  -4 249.409 259.892  35
  -5   0  -4 139.404 345.765  18
  -5   0  -4 62.7980 200.365   1
  -5   0  -4-84.7822 343.127  41
  -5   0  -3-171.256 414.817  18
  -5   0  -3 339.308 178.878  16
  -5   0  -3 293.493 190.405   1
  -5   0  -3 244.463 210.053  35
  -5   0  -3-48.8312 348.532  41
  -5   0  -2 222.056 147.386  37
  -5   0  -2 350.073 176.659  16
  -5   0  -2 20.3236 157.594   1
  -5   0  -2 115.013 374.429  18
  -5   0  -2 144.625 240.494  46
  -5   0  -2-66.6166 360.385  41
  -5   0  -1-156.944 355.670  18
  -5   0  -1 137.214 175.810  16
  -5   0  -1 658.015 218.669   1
  -5   0  -1 108.822 232.743  46
  -5   0  -1 70.0800 333.418  41
  -5   0   0 74.3780 114.481  37
  -5   0   0 115.742 304.473  18
  -5   0   0 215.874 260.089  19
  -5   0   0 479.641 181.431   2
  -5   0   0 181.349 238.195  46
  -5   0   0-63.9791 292.769  41
  -5   0   1 515.225 139.598  37
   5   0   1 559.873 151.523  36
  -5   0   1 237.439 260.617  18
  -5   0   1 178.554 169.464  17
  -5   0   1-160.729 337.706  41
  -5   0   1 210.158 253.628  43
  -5   0   1 704.440 219.754   2
  -5   0   1-56.9135 204.691  46
  -5   0   1 35.6621 242.295  19
   5   0   2 28.1458 101.563  36
  -5   0   2 68.9352 247.184  18
  -5   0   2-16.2166 322.014  41
  -5   0   2 77.2539 145.213  17
  -5   0   2 90.0076 214.128  43
  -5   0   2 16.1860 228.438  19
  -5   0   3 915.356 258.437  20
  -5   0   3 226.182 235.637  19
  -5   0   3 180.560 235.190  18
  -5   0   3 215.160 245.200  43
  -5   0   3 391.986 188.803   2
  -5   0   3 61.2580 332.231  41
  -5   0   4 141.418 199.139   2
  -5   0   4-2.55058 231.704  39
  -5   0   4 216.123 197.683  20
  -5   0   4 18.0181 216.561  18
  -5   0   4 55.1641 252.090  43
  -5   0   4 332.094 355.240  41
  -5   0   5 97.1048 250.172  39
  -5   0   5 353.368 242.687  20
  -5   0   5 204.789 235.832  18
  -5   0   5 474.043 367.077  41
  -5   0   5-50.1996 299.460  43
  -5   0   6 55.1924 212.542  20
  -5   0   6 322.797 218.332   4
  -5   0   6 187.830 275.680  43
  -5   0   6 26.4467 242.523  39
  -5   0   7 258.156 226.327  20
  -5   0   7 150.758 245.997  39
  -5   0   7 474.844 274.549   4
  -5   0   7 213.081 303.407  43
  -5   0   8 251.933 285.631  39
  -5   0   8 307.458 235.323  20
  -5   0   8 12.0182 225.716   4
  -5   0   8 31.3475 303.319  43
  -5   0   9 388.912 306.499  39
  -5   0   9 550.621 298.186   4
  -5   0   9 160.628 246.230  20
  -5   0   9 377.278 308.196  43
  -5   0  10-179.531 347.927  20
  -5   0  10 472.769 330.098   4
  -5   0  10 352.531 332.413  39
  -5   0  10-99.0886 342.829  43
  -5   0  11 62.1564 316.730  39
   5   0  11 581.010 359.902  38
  -5   0  11 548.823 287.685   4
  -5   0  11 45.0823 343.709  43
  -5   0  11-128.440 336.942  20
  -5   0  12 70.3969 350.085  39
   5   0  12-198.704 354.024  38
  -5   0  12-476.887 369.485  20
  -5   0  12-253.685 435.807  43
  -5   0  12 93.8543 285.836   4
  -5   0  13-159.289 359.378  39
   5   0  13-354.578 308.549  38
  -5   0  13-402.441 430.336  20
  -5   0  13 105.001 320.224   4
  -5   0  13-50.2601 434.228  43
  -5   0  14 65.3293 227.566  29
  -5   0  14-91.9241 242.971  21
  -5   0  15 203.313 225.947  29
  -5   0  15-481.573 280.883  21
  -5   0  16-99.7047 279.202  21
  -5   0  16 125.601 217.269  29
  -5   0  17-202.757 242.349  21
  -5   0  17-93.8347 262.894  29
  -5   0  18 75.9290 252.802  31
  -5   0  18-328.115 302.909  29
  -5   0  19-205.657 248.421  31
  -5   0  20-58.8611 234.715  31
  -5   0  21-54.4944 212.785  31
  -5   0  22 2.43301 180.585  30
  -5   0  22 109.633 182.099  31
   5   0  22 98.8191 197.138   9
  -5   0  23 144.670 174.210  31
  -5   0  23 236.356 172.569  30
   5   0  23-155.611 184.172   9
  -5   0  24 43.0877 133.173  30
  -5   0  24 253.845 138.128  31
  -5  -1 -23 1802.00 232.173  13
  -5   1 -23 2317.39 266.336  13
  -5  -1 -22 5403.74 406.605  13
  -5   1 -22 5857.00 441.408  13
  -5  -1 -21 5723.03 451.797  13
  -5   1 -21 5424.18 474.106  13
  -5   1 -20 587.538 226.268  24
  -5  -1 -20 826.055 246.549  13
  -5   1 -20 788.866 274.358  13
  -5  -1 -19 21638.9 916.984  13
  -5   1 -19 21538.2 990.266  13
  -5   1 -19 21216.6 926.238  24
  -5  -1 -19 19585.1 875.313  23
  -5  -1 -18 1426.68 340.774  24
  -5   1 -18 1714.75 348.435  24
  -5  -1 -18 1760.99 336.780  13
  -5   1 -18 1132.15 312.579  13
  -5  -1 -18 1277.49 332.996  23
  -5  -1 -17 15903.0 831.100  13
  -5   1 -17 16024.8 883.610  13
  -5  -1 -17 15668.3 873.527  24
  -5   1 -17 14722.1 827.537  24
  -5  -1 -16 5622.50 532.791  13
  -5   1 -16 6197.82 585.820  13
  -5  -1 -16 6170.18 578.155  24
  -5   1 -16 6332.21 567.282  24
  -5   1 -15 14599.4 838.924  13
  -5  -1 -15 15719.4 886.213  24
  -5   1 -15 14925.2 847.116  24
  -5   1 -14 7088.29 610.373  13
  -5  -1 -14 7852.87 633.826  24
  -5   1 -14 7710.16 616.789  24
  -5  -1 -13 30585.6 1155.86  24
  -5   1 -13 29695.4 1138.83  24
  -5  -1 -12 10291.5 1080.60  35
  -5   1 -12 11343.4 1137.10  35
  -5   1 -12 10176.9 1136.35   1
  -5  -1 -12 10164.2 1045.13  46
  -5  -1 -12 11377.1 1092.65  45
  -5  -1 -11 17656.8 1358.81  35
  -5   1 -11 16986.3 1331.97  35
  -5   1 -11 15305.6 1335.42   1
  -5  -1 -11 17486.1 1293.74  46
  -5  -1 -11 17476.2 1292.24  45
  -5  -1 -10 9279.57 988.422  35
  -5   1 -10 8912.04 944.837  35
  -5  -1 -10 10796.0 975.303  18
  -5   1 -10 9246.33 941.501  18
  -5   1 -10 8678.52 977.985   1
  -5  -1 -10 9095.27 938.194  46
  -5  -1 -10 9925.21 952.220  45
  -5   1 -10 10636.4 1066.98  44
  -5  -1  -9 33763.3 1730.73  35
  -5   1  -9 32036.1 1670.44  35
  -5  -1  -9 37090.4 1725.48  18
  -5   1  -9 31609.3 1713.00   1
  -5   1  -9 34059.4 1789.16  44
  -5  -1  -9 30457.1 1622.69  46
  -5  -1  -9 34252.1 1636.05  45
  -5  -1  -8 143596. 3362.66  35
  -5   1  -8 134309. 3219.92  35
  -5   1  -8 143573. 3417.10   1
  -5  -1  -8 137303. 3313.74  46
  -5  -1  -8 147686. 3206.46  45
  -5   1  -8 143740. 3506.32  44
  -5  -1  -7 72124.6 2285.42  35
  -5   1  -7 64564.5 2113.69  35
  -5  -1  -7 73402.4 2398.53  18
  -5   1  -7 67454.2 2212.43   1
  -5  -1  -7 67715.6 2254.03  46
  -5   1  -7 69597.1 2389.93  44
  -5   1  -7 72166.7 2138.03  41
  -5  -1  -6 84587.3 2341.82  35
  -5  -1  -6 90699.8 2666.74  18
  -5   1  -6 80738.8 2214.85  35
  -5   1  -6 82835.7 2315.02   1
  -5   1  -6 86621.4 2348.34  41
  -5  -1  -6 81926.5 2394.49  46
  -5  -1  -5 24226.7 1290.69  46
  -5  -1  -5 25248.1 1252.09  35
  -5   1  -5 23271.3 1145.19  35
  -5  -1  -5 25472.5 1179.67   1
  -5  -1  -5 27081.0 1485.30  18
  -5   1  -5 23742.6 1191.10   1
  -5   1  -5 26185.4 1322.74  41
  -5   1  -4 15208.6 916.724   1
  -5   1  -4 14899.7 874.745  35
  -5  -1  -4 16691.1 1193.23  18
  -5   1  -4 15714.7 919.009   5
  -5  -1  -4 15721.1 859.538   1
  -5  -1  -4 15730.0 1023.12  46
  -5  -1  -4 16149.7 1007.47  41
  -5   1  -4 15373.1 1042.25  41
  -5   1  -3 138428. 2407.91  37
  -5   1  -3 133973. 2385.13  35
  -5  -1  -3 137333. 3314.54  18
  -5   1  -3 138877. 2594.55   1
  -5  -1  -3 141189. 2351.18   1
  -5  -1  -3 144830. 2872.44  46
  -5  -1  -3 144901. 2988.60  41
  -5   1  -3 136442. 2923.55  41
  -5   1  -2 81245.9 1797.39  37
  -5   1  -2 77019.7 1697.86  35
  -5  -1  -2 79310.3 2512.00  18
  -5   1  -2 79461.1 2230.25  41
  -5  -1  -2 85405.6 2175.04  46
  -5  -1  -2 80975.9 1633.75   1
  -5   1  -2 79689.8 1917.73   1
  -5  -1  -2 82382.8 2000.76  17
  -5  -1  -2 78996.5 2292.64  41
  -5   1  -1 79469.2 1718.71  37
  -5  -1  -1 78384.8 2456.19  18
  -5  -1  -1 75542.1 1846.54  17
  -5  -1  -1 76772.5 1470.41   1
  -5  -1  -1 75103.8 1806.58  16
  -5  -1  -1 84332.8 2105.27  46
  -5  -1  -1 75065.7 2266.30  41
  -5   1  -1 77450.0 2215.09  41
  -5   1   0 181200. 2528.21  37
  -5  -1   0 177954. 2843.03  19
  -5  -1   0 176641. 2747.32  17
  -5   1   0 174010. 2270.44  17
  -5  -1   0 175223. 2763.73  16
  -5  -1   0 173132. 3434.05  41
  -5  -1   0 180912. 3622.29  18
  -5   1   0 178347. 2776.12  46
  -5   1   0 171135. 3247.62  41
  -5   1   1 81253.7 1674.35  37
  -5   1   1 78549.7 1831.44   2
  -5  -1   1 78359.3 1898.88  16
  -5   1   1 81006.4 1952.75  19
  -5  -1   1 81424.6 1916.40  19
  -5  -1   1 84395.7 2432.23  18
  -5  -1   1 79998.1 1821.49  17
  -5   1   1 83194.4 1848.65  46
  -5   1   1 81093.1 1847.29   3
  -5   1   1 77135.5 1856.48  43
  -5   1   1 81839.0 2246.21  41
  -5  -1   2 66517.3 1726.30  20
   5   1   2 74620.3 1615.18  36
  -5   1   2 67628.5 1778.53  19
  -5  -1   2 69021.1 1776.66  19
  -5  -1   2 76529.1 2226.29  18
  -5  -1   2 68882.0 1690.65  17
  -5   1   2 67054.4 1735.66   2
  -5  -1   2 68494.7 1836.67  16
  -5  -1   2 70716.0 1812.55  43
   5  -1   2 73877.5 1493.16   6
  -5   1   2 71305.8 1850.98   3
  -5   1   2 70759.2 1636.95  46
  -5   1   2 66513.9 1715.27  43
  -5   1   2 65995.3 2030.07  41
  -5  -1   3 137598. 2498.77  20
   5   1   3 141465. 2263.18  36
  -5   1   3 141903. 2622.35  19
  -5  -1   3 147897. 2922.48  18
   5  -1   3 145386. 2038.43   6
  -5   1   3 142604. 2592.74   2
  -5   1   3 139825. 2790.12   3
  -5  -1   3 141988. 2587.51  43
  -5   1   3 137605. 2507.43  43
  -5   1   3 138345. 2876.91  41
  -5   1   4 14652.8 803.009  39
  -5   1   4 15980.1 767.376  20
  -5  -1   4 14126.0 852.032  20
  -5   1   4 14878.5 906.471  19
  -5  -1   4 14247.5 899.985  18
   5  -1   4 15107.8 654.673   6
  -5   1   4 13563.2 840.966  43
  -5   1   4 13692.4 852.750   2
  -5   1   4 13796.3 964.579   3
  -5   1   4 13905.2 981.328  41
  -5  -1   4 14975.7 879.018  43
  -5   1   5 21577.7 1029.44  39
  -5  -1   5 21238.4 1044.62  20
  -5   1   5 21557.4 1117.02  19
  -5  -1   5 22876.8 1080.11  18
  -5   1   5 23888.9 959.231  20
  -5   1   5 22200.2 931.227   4
  -5   1   5 20859.4 1194.14  41
  -5   1   5 20225.7 1093.58   2
  -5  -1   5 21071.3 1067.35  43
  -5   1   5 19658.4 1213.15   3
  -5   1   5 21457.0 1082.71  43
  -5   1   6 85765.3 2409.38  41
  -5   1   6 90067.3 2191.28  39
  -5  -1   6 88745.3 2312.02  39
  -5   1   6 88690.2 1905.41  20
  -5  -1   6 85109.1 2152.67  20
  -5   1   6 91553.2 2041.53   4
  -5   1   6 84800.2 2606.62   3
  -5   1   6 84703.5 2216.98  43
  -5   1   6 84799.4 2310.70   2
  -5  -1   6 87775.4 2221.77  43
  -5   1   7 62514.3 1945.07  39
  -5   1   7 63477.9 1694.12  20
  -5   1   7 59771.1 1811.47   4
  -5  -1   7 58320.3 1884.34  20
  -5  -1   7 57675.5 1944.42  39
  -5   1   7 61673.6 2050.04  41
  -5  -1   7 60959.3 1951.05  43
  -5   1   7 59448.3 1954.46  43
  -5   1   8 135831. 3037.29  39
   5   1   8 131590. 3627.30  38
  -5   1   8 140352. 2668.61  20
  -5  -1   8 135925. 3010.31  20
  -5   1   8 136157. 2957.65   4
  -5  -1   8 141315. 2991.52  40
  -5  -1   8 134193. 3080.82  39
   5   1   8 145850. 3168.00  47
  -5  -1   8 134997. 3030.91  43
  -5   1   8 140230. 3113.59  41
  -5   1   8 133886. 3070.95  43
  -5  -1   9 33822.6 1590.10  20
  -5   1   9 34152.2 1590.57   4
  -5  -1   9 34197.8 1531.57  40
  -5  -1   9 33897.0 1678.39   4
  -5  -1   9 32841.1 1631.32  39
   5   1   9 33425.3 1882.24  38
   5   1   9 34915.9 1679.89  47
  -5   1   9 33807.2 1615.47  39
  -5  -1   9 34880.5 1635.20  43
  -5   1   9 33113.0 1626.14  43
  -5  -1  10 6139.80 790.172  39
  -5   1  10 6226.82 762.634  39
  -5  -1  10 5604.11 703.479  20
  -5   1  10 6335.91 772.755   4
  -5  -1  10 7045.50 843.025   4
   5   1  10 7300.46 921.622  38
  -5  -1  10 5848.00 731.236  43
   5   1  10 7257.34 819.728  47
  -5   1  10 5891.46 764.233  43
  -5  -1  11 17818.9 1336.89  39
  -5   1  11 18180.5 1328.34  39
   5   1  11 20166.2 1515.57  38
  -5  -1  11 18978.0 1320.40  20
  -5   1  11 18007.7 1322.13   4
  -5  -1  11 17861.5 1339.69   4
  -5  -1  11 17282.1 1259.55  43
  -5   1  11 18332.5 1345.37  43
  -5  -1  12 10412.6 1092.84  39
  -5   1  12 10333.9 1056.39  39
   5   1  12 12132.2 1211.22  38
  -5  -1  12 10239.2 1035.93  20
  -5  -1  12 10849.5 1116.69   4
  -5  -1  12 11091.0 1080.97  43
  -5   1  12 10895.0 1105.39  43
  -5   1  12 11028.8 1089.31   4
  -5   1  13 22729.0 1610.67  39
   5   1  13 25912.5 1782.71  38
   5  -1  13 23014.6 1709.76  38
  -5  -1  13 22093.3 1550.81  20
  -5  -1  13 24125.6 1030.24  32
  -5   1  13 25559.7 1051.41  31
  -5  -1  13 23785.4 1699.00   4
  -5   1  13 23593.3 1643.66   4
  -5  -1  13 24006.0 1605.70  43
  -5   1  14 7261.81 625.002  31
  -5   1  14 7022.28 551.542  29
  -5  -1  14 7525.63 565.863  29
  -5   1  15 12136.9 785.496  31
   5  -1  15 13478.5 762.569  10
  -5  -1  15 12767.6 722.374  29
  -5   1  16 3796.46 462.774  31
   5  -1  16 3941.85 435.358  10
  -5  -1  16 3485.34 422.496  29
  -5   1  17 13979.1 821.166  31
  -5  -1  17 13900.0 761.137  29
   5  -1  17 14634.7 781.005  10
  -5  -1  17 14743.8 792.880  21
  -5  -1  18 2601.41 364.992  21
  -5   1  18 2740.39 404.239  31
  -5  -1  18 2976.66 401.996  29
   5  -1  18 3201.79 390.330  10
   5  -1  19 22238.1 882.765  10
  -5  -1  19 21640.5 899.059  29
  -5  -1  19 24836.4 934.759  21
  -5   1  19 22611.2 966.714  31
  -5  -1  20 928.462 252.099  21
  -5   1  20 621.179 253.271  31
  -5  -1  20 676.191 269.767  31
  -5  -1  20 772.680 258.050  29
   5  -1  20 837.979 215.107  10
  -5   1  21 5227.42 447.848  31
  -5  -1  21 5054.43 470.770  31
  -5   1  21 5334.92 466.167  30
   5   1  21 4529.62 450.099   9
  -5  -1  21 5957.84 426.497  21
  -5   1  22 5585.97 420.178  31
  -5  -1  22 6440.80 454.633  31
  -5   1  22 5827.77 440.845  30
   5   1  22 4911.55 422.975   9
  -5  -1  22 4996.12 344.348  21
  -5  -1  23 2704.04 289.858  30
  -5   1  23 2223.13 257.952  31
  -5   1  23 2617.03 284.646  30
  -5  -1  23 2496.07 282.117  31
   5   1  23 1588.42 249.349   9
   5  -1  23 1167.83 219.867   9
  -5   1  24 2462.99 240.497  30
  -5  -1  24 3051.63 258.727  31
   5  -2 -23 635.647 156.134  11
  -5   2 -23 25.7541 149.890  13
  -5   2 -22 318.171 178.493  13
  -5   2 -21 2344.58 343.418  13
  -5  -2 -21 1918.81 277.198  13
  -5  -2 -20 680.650 235.523  13
  -5   2 -20 461.891 238.956  13
  -5  -2 -19 829.195 237.488  13
  -5   2 -19 947.272 303.450  13
  -5  -2 -18 6850.56 532.562  13
  -5   2 -18 6255.55 589.358  13
  -5   2 -18 6845.74 563.863  24
  -5  -2 -18 6868.52 542.444  23
  -5   2 -17 405.846 264.939  24
  -5   2 -17 309.941 272.191  13
  -5  -2 -17 862.890 300.171  23
  -5   2 -16 3053.39 447.417  13
  -5   2 -16 3141.11 456.514  24
  -5  -2 -16 2855.34 411.519  23
  -5   2 -15 5521.67 592.368  13
  -5  -2 -15 5742.73 584.309  24
  -5   2 -15 6103.29 588.741  24
  -5  -2 -15 5469.35 543.442  23
  -5   2 -14 12197.0 825.111  13
  -5  -2 -14 13593.8 808.940  24
  -5   2 -14 13411.2 807.702  24
  -5  -2 -14 11309.0 756.483  23
  -5   2 -13 4131.50 492.925  13
  -5  -2 -13 3576.97 447.450  24
  -5   2 -13 3544.14 475.741  24
  -5  -2 -13 3730.54 446.001  23
  -5   2 -12 2199.93 573.376  35
  -5   2 -12 2672.47 672.205  44
  -5   2 -12 2411.27 603.699   1
  -5  -2 -12 2437.83 627.512  35
  -5  -2 -12 1619.19 503.087  45
  -5  -2 -11 6322.77 859.071  35
  -5   2 -11 4261.01 731.807  35
  -5   2 -11 5641.88 870.847  44
  -5   2 -11 5085.12 812.138   1
  -5  -2 -11 3858.84 662.703  45
  -5   2 -10 1024.28 421.557  35
  -5   2 -10 1648.77 505.756   1
  -5  -2 -10 1403.38 410.755  46
  -5  -2 -10 2308.52 565.399  35
  -5   2 -10 1895.11 553.577  44
  -5  -2 -10 1557.09 444.474  45
  -5   2  -9 16978.8 1340.18  44
  -5   2  -9 16261.0 1230.79  35
  -5   2  -9 16006.3 1380.45   5
  -5  -2  -9 15352.9 1202.04  46
  -5  -2  -9 16816.5 1256.30  45
  -5   2  -9 17370.0 1298.59   1
  -5   2  -8 16313.3 1168.50  35
  -5  -2  -8 18044.5 1213.82  18
  -5   2  -8 16504.1 1340.88   5
  -5   2  -8 16086.1 1180.64   1
  -5  -2  -8 17443.6 1247.03  46
  -5   2  -8 15886.0 1258.75  44
  -5   2  -7 29852.7 1521.08   1
  -5   2  -7 30372.2 1492.34  35
  -5  -2  -7 29681.7 1543.17  18
  -5   2  -7 30877.8 1703.43   5
  -5  -2  -7 29928.0 1554.40  46
  -5   2  -7 29809.8 1633.95  44
  -5   2  -6 18551.2 1118.31  37
  -5   2  -6 20315.9 1156.41  35
  -5  -2  -6 23134.9 1390.59  18
  -5   2  -6 22521.1 1388.60  44
  -5   2  -6 20782.4 1307.09   5
  -5   2  -6 20145.9 1208.91   1
  -5  -2  -6 20985.9 1273.89  46
  -5   2  -5 9744.69 784.842  37
  -5   2  -5 9337.90 736.184  35
  -5  -2  -5 10130.0 963.507  18
  -5   2  -5 11150.4 886.835   5
  -5   2  -5 10015.0 843.331   1
  -5  -2  -5 10277.6 884.866  46
  -5   2  -5 10580.0 939.252  44
  -5  -2  -4 120050. 2297.99   1
  -5   2  -4 120997. 2612.26  37
  -5   2  -4 114941. 2319.71  35
  -5  -2  -4 122873. 3154.36  18
  -5  -2  -4 131140. 2888.18  17
  -5   2  -4 123462. 2638.48   5
  -5   2  -4 128402. 2965.57  44
  -5  -2  -4 120764. 2827.44  46
  -5   2  -4 125788. 2761.50   1
  -5   2  -3 5279.39 563.156  37
  -5   2  -3 5465.28 500.333  35
  -5  -2  -3 6289.14 783.930  18
  -5  -2  -3 5971.78 641.715  17
  -5   2  -3 6539.69 576.946   5
  -5   2  -3 6329.16 683.846  44
  -5   2  -2 53699.1 1653.81  37
  -5   2  -2 51379.3 1306.08  35
  -5   2  -2 53945.3 1443.05   5
  -5  -2  -2 52293.6 2075.69  18
  -5  -2  -2 54847.5 1754.32  17
   5   2  -1 8112.04 652.546  38
  -5   2  -1 7017.40 617.007  37
  -5  -2  -1 10180.2 828.837  33
  -5  -2  -1 8493.82 718.178  17
  -5  -2  -1 7970.50 859.247  18
  -5   2  -1 7616.71 832.669  41
   5   2   0 2720.54 452.593  38
  -5   2   0 1666.36 323.201  37
  -5  -2   0 2220.11 391.850  19
  -5  -2   0 2124.57 443.488  33
  -5  -2   0 1677.74 373.097  17
  -5  -2   0 1756.45 397.008  16
   5  -2   0 2227.24 370.036   6
  -5  -2   0 2065.38 466.701  18
  -5   2   0 2460.78 530.612  41
   5   2   1 4489.34 658.572  38
  -5   2   1 4371.19 486.029  37
  -5  -2   1 4301.99 484.872  19
   5  -2   1 4295.99 462.423   6
  -5  -2   1 4217.50 494.923  17
  -5  -2   1 4361.80 621.701  33
  -5  -2   1 4858.57 682.735  18
  -5  -2   1 5005.21 574.746  16
  -5   2   1 4690.87 468.552  46
  -5   2   1 4923.68 663.506  41
   5   2   2 52515.6 2052.58  38
  -5  -2   2 56269.1 1738.97  20
  -5   2   2 56298.3 1641.71  37
   5   2   2 62392.5 1728.23  36
  -5  -2   2 54760.8 1755.01  16
  -5   2   2 55155.6 1744.97   2
  -5  -2   2 56692.8 1651.57  19
  -5  -2   2 56447.5 1699.34  17
   5  -2   2 56163.9 1538.96   6
  -5  -2   2 51611.5 1951.78  33
  -5  -2   2 57445.2 1944.99  18
  -5   2   2 57614.0 1445.94  46
  -5   2   2 54880.1 1585.67  43
  -5   2   2 58198.8 1980.48  41
   5   2   3 5843.77 789.999  38
  -5  -2   3 7013.71 656.662  20
   5   2   3 8027.82 655.269  36
   5  -2   3 6735.32 550.573   6
  -5  -2   3 6646.67 679.672  16
  -5   2   3 6471.51 650.103   2
  -5   2   3 7672.50 713.787   3
  -5   2   3 6762.97 619.064  19
  -5  -2   3 7025.97 814.320  33
  -5   2   3 6631.75 598.960  43
  -5   2   3 6444.18 737.152  41
  -5   2   4 131751. 2230.61  39
   5   2   4 124413. 3318.05  38
  -5  -2   4 126571. 2671.44  20
   5   2   4 134360. 2622.06  36
  -5   2   4 129277. 2594.55  19
  -5  -2   4 124922. 3145.57  33
  -5   2   4 127951. 2555.31  43
  -5   2   4 125853. 2718.25   2
  -5  -2   4 126168. 2752.62  16
  -5   2   4 127780. 2922.01   3
   5  -2   4 128202. 2303.55   6
  -5  -2   4 128591. 2575.84  43
  -5   2   4 130805. 2967.74  41
  -5  -2   4 129113. 2785.06  40
  -5   2   5 12087.8 757.795  39
  -5  -2   5 11100.8 844.419  20
  -5   2   5 11717.9 823.815  19
  -5  -2   5 12430.0 1068.58  33
  -5   2   5 11387.6 873.977   2
  -5   2   5 10861.1 809.324  43
  -5   2   5 12306.1 994.140   3
   5   2   5 11869.5 1080.13  38
  -5  -2   5 11451.8 811.772  43
  -5   2   5 11683.8 920.800  41
  -5  -2   5 11662.7 899.806  40
  -5   2   6 19976.5 1037.56  39
   5   2   6 18664.4 1348.10  38
  -5   2   6 18117.1 1045.31  19
  -5  -2   6 17246.9 1288.57  33
  -5  -2   6 18457.6 1105.49  20
  -5   2   6 17865.6 1114.78   2
  -5   2   6 18586.1 1278.19   3
  -5   2   6 18823.9 1153.37  41
  -5   2   6 18736.1 1082.91  43
  -5  -2   6 18832.0 1057.40  43
  -5  -2   6 19518.1 1162.62  40
  -5  -2   7 33214.7 1550.73  40
  -5  -2   7 34179.0 1768.51  33
  -5   2   7 35563.4 1468.11  39
   5   2   7 32241.9 1769.55  38
  -5  -2   7 32305.9 1510.21  20
  -5   2   7 35519.4 1520.69  19
  -5   2   7 33864.5 1548.92  41
  -5   2   7 32641.5 1578.14   2
  -5   2   7 34031.8 1802.23   3
  -5   2   7 33294.5 1502.94  43
  -5  -2   7 34234.1 1465.09  43
  -5  -2   8 17634.9 1174.43  40
  -5   2   8 16940.3 1095.58  39
  -5  -2   8 16771.1 1153.07  20
  -5   2   8 17474.3 1378.77   3
  -5   2   8 15371.9 1084.86  41
  -5  -2   8 17245.5 1304.89  33
   5   2   8 15854.6 1283.37  38
  -5   2   8 17411.4 1145.97  43
  -5  -2   8 17282.0 1099.80  43
  -5  -2   9 18295.4 1259.97  39
  -5   2   9 17704.5 1185.79  39
   5   2   9 17241.4 1350.77  38
  -5  -2   9 18195.0 1245.95  20
  -5  -2   9 19104.0 1368.03  33
  -5  -2   9 18234.8 1164.23  43
   5   2   9 17861.1 1251.71  47
  -5   2   9 16749.5 1192.67  43
  -5  -2   9 17234.5 1204.30  40
  -5  -2  10 843.398 403.602  40
  -5  -2  10 824.075 293.895  39
  -5   2  10 1124.36 444.285  39
   5   2  10 960.227 411.531  38
  -5  -2  10 1112.55 401.338  20
  -5  -2  10 899.860 364.036  43
   5   2  10 852.053 325.075  47
  -5   2  10 938.163 390.597  43
  -5  -2  11 4896.40 750.328  39
  -5   2  11 5902.93 804.695  39
   5   2  11 5800.20 897.828  38
  -5  -2  11 4675.47 705.763  20
  -5  -2  11 4688.04 697.666  43
   5   2  11 4757.31 726.766  47
  -5   2  11 4217.81 724.508  43
  -5   2  12 3212.30 653.652  39
   5   2  12 2874.04 666.530  38
  -5  -2  12 2174.51 533.305  20
  -5   2  12 2907.21 629.905  43
  -5  -2  12 2413.10 573.626  43
   5   2  12 2592.78 584.713  47
  -5  -2  12 2733.87 614.448  39
  -5  -2  13 3294.44 429.867  32
  -5   2  13 3246.68 439.488  31
  -5   2  13 3361.55 402.972   9
  -5  -2  13 3044.82 398.429  28
  -5  -2  13 3633.69 415.889  29
  -5  -2  14 12852.8 787.176  32
  -5   2  14 11860.8 719.094   9
  -5  -2  14 12501.0 758.116  28
  -5   2  14 12597.7 777.049  31
  -5  -2  14 12896.0 729.678  29
  -5   2  15 4679.68 513.707  31
  -5  -2  15 4754.65 500.168  29
  -5  -2  15 4386.86 500.488  28
  -5   2  15 4372.34 461.856   9
   5  -2  16 3342.97 432.268  10
  -5  -2  16 3578.65 425.563  29
  -5   2  16 3799.21 461.737  31
  -5   2  17 321.200 261.358  31
  -5   2  17 67.9198 233.792  30
   5  -2  17 125.823 239.029  10
  -5  -2  17 305.869 243.347  29
  -5   2  18 7554.45 585.284  31
   5  -2  18 6038.39 525.739  10
  -5   2  18 6542.83 585.524  30
  -5  -2  18 7850.67 582.599  29
  -5  -2  18 8614.18 603.115  21
  -5  -2  19 1094.49 301.791  21
   5  -2  19 851.972 252.744  10
  -5   2  19 962.853 278.178  31
  -5   2  19 881.183 276.600  30
  -5  -2  19 701.892 247.243  29
   5   2  19 584.587 284.392   9
  -5  -2  20 571.020 236.418  21
  -5   2  20 322.964 219.407  30
  -5   2  20 635.673 240.912  31
   5  -2  20 81.2906 186.319  10
  -5  -2  20 171.464 210.086  29
   5   2  20 430.293 241.034   9
   5  -2  21 2587.53 308.311  10
  -5  -2  21 3233.15 368.268  31
  -5   2  21 2442.38 328.396  30
  -5  -2  21 3383.22 358.526  29
  -5   2  21 3047.15 338.703  31
   5   2  21 2180.51 327.125   9
  -5  -2  21 2970.94 335.328  21
  -5  -2  22 182.046 172.305  21
  -5   2  22 277.094 162.963  31
  -5  -2  22 298.467 200.944  31
  -5   2  22 70.2650 169.155  30
   5   2  22 80.7250 173.404   9
   5  -2  22-277.119 207.639   9
  -5  -2  23 815.108 175.647  21
  -5   2  23 544.801 157.373  31
  -5  -2  23 677.673 192.860  31
  -5   2  23 606.128 181.925  30
   5   2  23 283.752 162.525   9
   5  -3 -22 656.546 171.004  11
  -5   3 -22 412.449 175.945  13
   5  -3 -21 2398.60 284.187  11
  -5   3 -21 1728.89 294.587  13
   5  -3 -20 373.695 188.283  11
  -5   3 -20 503.580 232.289  13
  -5   3 -19 2238.04 371.095  13
  -5   3 -18 2254.65 397.058  13
  -5  -3 -18 2010.48 324.129  23
  -5   3 -17 19244.8 981.924  13
  -5  -3 -17 19702.0 881.669  23
  -5   3 -16 8466.68 694.220  13
  -5   3 -16 9383.86 682.827  24
  -5  -3 -16 9049.43 622.292  23
  -5   3 -15 18749.2 1006.76  13
  -5   3 -15 19713.8 979.122  24
  -5  -3 -15 19999.9 908.948  23
  -5   3 -14 3057.21 440.236  24
  -5  -3 -14 3501.18 428.104  23
  -5   3 -14 2892.27 471.206  13
  -5   3 -13 9340.82 732.011  13
  -5   3 -13 10179.0 726.385  24
  -5  -3 -13 10516.2 703.862  23
  -5   3 -12 13108.5 853.415  13
  -5   3 -12 14703.5 853.699  24
  -5  -3 -12 15188.7 837.878  23
  -5   3 -11 7625.87 1128.55   5
  -5  -3 -11 9562.23 648.715  24
  -5  -3 -11 9725.90 683.889  23
  -5   3 -10 21337.9 1542.13  37
  -5  -3 -10 25715.1 1595.63  34
  -5   3 -10 23164.4 1845.05   5
  -5   3 -10 22333.9 1570.91   1
  -5   3 -10 26565.7 1784.45  44
  -5   3  -9 5883.66 804.516  37
  -5   3  -9 6916.65 986.788   5
  -5   3  -9 6635.32 836.611   1
  -5   3  -9 6332.82 912.332  44
  -5   3  -8 55889.4 2253.88  37
  -5   3  -8 60823.6 2662.72   5
  -5   3  -8 58148.0 2294.36   1
  -5   3  -8 65128.0 2622.95  44
  -5   3  -7 1366.61 394.195  37
  -5   3  -7 1194.43 416.692   1
  -5  -3  -7 902.739 360.733  17
  -5   3  -7 1276.02 425.734   5
  -5   3  -7 1485.82 490.361  44
  -5  -3  -6 40580.0 1822.21  17
  -5   3  -6 40052.0 1856.53   5
  -5   3  -6 35368.0 1683.12  37
  -5   3  -6 41250.7 1965.47  44
  -5   3  -5 18495.3 1191.13  37
  -5  -3  -5 21060.1 1283.75  17
  -5   3  -5 21305.2 1269.84   5
  -5   3  -5 21000.3 1370.39  44
  -5   3  -4 36511.4 1613.90  37
  -5  -3  -4 39322.6 1697.86  17
  -5   3  -4 39640.4 1600.74   5
  -5   3  -4 38610.9 1734.37  44
  -5  -3  -3 79838.8 2152.77  33
   5  -3  -3 79751.5 2371.16   6
  -5   3  -3 82762.1 2167.70   5
  -5  -3  -3 82387.1 2412.59  17
  -5   3  -3 85055.7 2426.50  44
  -5   3  -3 80403.6 2331.79  37
  -5  -3  -2 99548.6 2476.67  33
   5  -3  -2 96259.4 2513.37   6
  -5   3  -2 100961. 2262.41   5
  -5   3  -2 104939. 2551.03  44
  -5   3  -2 99302.8 2538.08  37
  -5  -3  -2 102660. 2628.65  17
  -5   3  -1 35882.1 1517.19  37
  -5  -3  -1 33519.3 1520.57  33
  -5  -3  -1 35729.9 1533.28  17
   5  -3  -1 31730.6 1417.31   6
  -5   3  -1 35428.7 1284.78   5
  -5   3   0 20251.5 1139.85  37
  -5  -3   0 23845.4 1100.12  19
  -5  -3   0 22542.7 1284.55  33
   5  -3   0 21302.7 1147.22   6
  -5  -3   0 23140.6 1226.10  17
  -5   3   0 21314.5 969.117   5
   5   3   1 39340.6 1612.36  38
  -5   3   1 34082.2 1456.78  37
   5   3   1 41051.9 1582.52  36
  -5  -3   1 38111.9 1391.57  19
  -5  -3   1 33882.0 1629.58  33
   5  -3   1 36416.5 1461.22   6
  -5  -3   1 38099.1 1599.70  16
   5   3   2 98184.4 2719.88  38
  -5  -3   2 93741.5 2468.71  20
   5   3   2 102669. 2506.02  36
  -5  -3   2 95937.4 2235.33  19
   5  -3   2 93436.1 2299.68   6
  -5  -3   2 96627.4 2538.19  16
  -5  -3   2 85505.6 2640.97  33
  -5   3   2 92248.2 2111.21  43
  -5   3   2 92670.7 2492.49   2
  -5   3   2 93959.8 2652.59  41
   5   3   3 80451.2 2624.68  38
  -5  -3   3 87430.7 2401.65  20
   5   3   3 84791.1 2319.00  36
  -5  -3   3 94059.5 2285.31  19
  -5  -3   3 82619.7 2656.15  33
  -5   3   3 85449.7 2409.45   2
   5  -3   3 81668.9 2137.65   6
  -5  -3   3 83290.9 2393.72  16
  -5   3   3 88328.7 2127.09  43
  -5   3   3 91427.8 2639.05  41
  -5  -3   3 85272.2 2417.79  40
  -5  -3   4 37170.5 1603.09  20
   5   3   4 38201.3 1595.20  36
  -5  -3   4 35807.0 1820.81  33
  -5  -3   4 36771.1 1612.66  16
  -5   3   4 38258.4 1661.28   2
   5   3   4 37328.2 1903.19  38
  -5   3   4 36964.0 1439.22  43
  -5   3   4 36217.0 1693.76  41
  -5  -3   4 35903.0 1615.23  40
  -5  -3   5 17393.2 1169.61  40
   5   3   5 15410.6 1283.19  38
  -5  -3   5 18171.7 1163.51  20
  -5  -3   5 19551.1 1382.29  33
  -5   3   5 18853.6 1090.63  43
  -5  -3   5 15984.2 1089.47  16
  -5   3   5 17425.4 1167.41   2
  -5   3   5 17202.5 1231.37   3
  -5   3   5 20846.4 1298.11  41
  -5  -3   6 36849.1 1727.69  40
   5   3   6 36684.8 1985.30  38
  -5  -3   6 37352.5 1687.82  20
  -5  -3   6 36911.3 1892.00  33
  -5   3   6 37551.6 1745.83   2
  -5   3   6 39811.5 1914.70   3
  -5   3   6 38820.1 1605.84  43
  -5   3   6 40956.6 1782.22  41
   5   3   7 2159.41 543.958  38
  -5  -3   7 1662.03 463.835  40
  -5  -3   7 1608.18 410.559  20
  -5   3   7 1502.05 427.832   2
  -5   3   7 1914.46 475.914  43
  -5  -3   7 2093.12 595.895  33
  -5   3   7 2211.14 566.754   3
  -5   3   7 1609.80 396.165  41
  -5  -3   8 57255.2 2276.83  40
   5   3   8 56747.8 2534.93  38
  -5  -3   8 57960.7 2234.13  20
  -5  -3   8 59742.9 2473.93  33
  -5   3   8 55972.7 2464.35   3
  -5   3   8 58820.0 2167.31  43
  -5  -3   9 7729.78 893.856  40
   5   3   9 6510.03 931.764  38
  -5  -3   9 8488.59 917.417  20
  -5  -3   9 8327.45 985.115  33
  -5   3   9 7642.66 852.792  43
  -5   3   9 6865.52 959.023   3
  -5  -3  10 20480.6 1462.70  40
   5   3  10 21523.4 1645.39  38
  -5  -3  10 21051.6 1461.87  20
  -5  -3  10 21222.9 1549.17  33
   5   3  10 21983.2 1560.29  47
  -5   3  10 18517.8 1572.23   3
  -5   3  10 20381.7 1400.09  43
  -5  -3  11 8376.52 1001.75  40
  -5  -3  11 9789.60 1102.60  33
  -5  -3  11 8438.65 608.728  32
  -5   3  11 8069.02 627.854  30
  -5  -3  11 8056.84 622.544  28
  -5   3  11 8150.62 614.444  31
  -5   3  11 8599.22 610.200   9
   5   3  11 7796.97 997.003  47
  -5   3  11 7934.32 942.911  43
  -5  -3  12 13083.7 766.910  32
  -5   3  12 13689.7 819.920  30
  -5   3  12 13905.0 798.049  31
  -5  -3  12 13890.7 797.008  28
  -5   3  12 13870.1 771.407   9
  -5  -3  13 9872.13 702.932  32
  -5   3  13 9452.81 717.755  30
  -5   3  13 10277.6 704.080  31
  -5  -3  13 10661.2 724.192  28
  -5   3  13 9903.53 676.872   9
  -5  -3  14 3070.83 452.438  32
  -5   3  14 2532.11 406.140  31
  -5   3  14 3031.19 469.895  30
  -5  -3  14 2486.15 394.125  29
  -5  -3  14 2751.35 425.267  28
  -5   3  14 2763.62 406.056   9
  -5  -3  15 15099.1 881.046  32
  -5   3  15 15792.8 856.689  31
  -5   3  15 16284.6 903.531  30
  -5  -3  15 16173.4 834.474  29
  -5  -3  15 17238.5 901.847  28
  -5   3  15 15900.2 846.057   9
  -5   3  16 8952.58 647.429  31
  -5   3  16 9165.94 686.496  30
  -5  -3  16 9009.21 639.654  29
  -5  -3  16 8852.78 668.362  28
  -5   3  16 8138.92 622.787   9
  -5   3  17 16794.4 841.115  31
   5  -3  17 17114.9 863.652  10
  -5   3  17 17649.9 899.191  30
  -5  -3  17 17266.5 830.534  29
  -5   3  17 17215.2 849.806   9
   5   3  17 18872.8 960.837   9
  -5  -3  17 18679.5 857.499  21
  -5  -3  18 1458.07 314.561  21
  -5   3  18 1462.09 316.464  31
   5  -3  18 1364.87 318.589  10
  -5  -3  18 1742.31 324.076  29
  -5   3  18 1880.23 375.589  30
  -5   3  18 1489.18 309.617   9
   5   3  18 2032.44 384.470   9
  -5  -3  19 1554.12 314.940  21
  -5   3  19 1341.21 294.795  31
   5  -3  19 1700.10 311.427  10
  -5   3  19 1218.15 294.869  30
  -5  -3  19 1291.37 277.560  29
  -5   3  19 1459.15 282.286   9
   5   3  19 889.628 276.840   9
  -5   3  20 262.706 178.628  31
   5  -3  20 335.548 207.353  10
  -5  -3  20 622.052 252.027  29
  -5  -3  20 494.223 237.862  21
  -5   3  20 194.760 195.127  30
  -5   3  20 420.928 177.703   9
   5   3  20 302.095 216.642   9
  -5   3  21 2589.12 293.599  31
  -5   3  21 2789.99 330.021  30
  -5  -3  21 3117.82 328.788  29
   5   3  21 2139.08 308.330   9
   5  -3  21 2396.81 297.132  10
  -5  -3  21 2817.22 326.661  21
  -5  -3  22 705.723 191.595  21
  -5  -3  22 884.371 213.145  31
  -5  -3  22 779.859 201.728  29
   5   3  22 528.647 185.152   9
  -5   3  22 236.532 151.474  30
  -5  -3  23 3235.76 268.035  31
   5   3  23 2681.51 240.051   9
  -5   3  23 3484.69 267.435  30
   5  -4 -21 1032.13 181.229  11
  -5   4 -21 660.721 198.837  13
   5  -4 -20 5619.05 401.326  11
  -5   4 -20 5217.36 429.432  13
   5  -4 -19 2942.25 333.881  11
  -5   4 -19 2218.35 347.930  13
   5  -4 -18 3394.84 382.605  11
  -5   4 -18 2805.90 394.942  13
  -5  -4 -18 2802.72 336.082  23
   5  -4 -17 7265.44 550.502  11
  -5   4 -17 8109.71 653.096  13
  -5  -4 -17 8228.43 547.267  23
   5  -4 -16 5660.35 521.519  11
  -5   4 -16 4747.92 547.621  13
  -5  -4 -16 5216.87 474.463  23
   5  -4 -15 11200.0 709.070  11
  -5   4 -15 11514.1 813.942  13
  -5  -4 -15 12586.4 721.214  23
   5  -4 -14 6957.89 583.758  11
  -5   4 -14 5267.92 587.637  13
  -5   4 -14 6531.46 576.805  24
  -5  -4 -14 6663.96 548.996  23
   5  -4 -13 13888.2 799.090  11
  -5   4 -13 15520.0 923.722  13
  -5   4 -13 16167.0 904.164  24
  -5  -4 -13 16495.1 851.346  23
  -5   4 -12 39813.6 1368.28  24
  -5  -4 -12 37320.5 1264.32  23
  -5   4 -11 5808.29 554.183  42
  -5   4 -11 6327.08 583.630  13
  -5  -4 -11 6507.77 563.740  23
  -5   4 -10 205.051 226.161  42
  -5  -4 -10-11.8175 237.763  23
  -5   4 -10 201.172 232.640  13
  -5  -4  -9 71086.2 2855.61  17
  -5   4  -9 67915.1 3052.11   5
  -5   4  -9 70312.3 1714.33  13
  -5  -4  -9 71495.6 1756.02  23
  -5   4  -9 73756.6 1708.93  42
  -5   4  -8 2463.13 568.582  37
  -5  -4  -8 2572.10 619.551  17
   5  -4  -8 2756.92 600.379   6
  -5   4  -8 1802.38 515.306   5
  -5   4  -8 2819.31 635.708  44
  -5   4  -7 77944.1 2773.76  37
  -5  -4  -7 82619.4 2899.60  17
  -5   4  -7 77583.1 2929.45   5
   5  -4  -7 72593.7 2810.24   6
  -5   4  -7 86952.3 3162.59  44
  -5   4  -6 4731.93 696.769  37
  -5  -4  -6 5452.30 738.699  17
   5  -4  -6 4530.92 718.501   6
  -5   4  -6 5750.81 787.036   5
  -5   4  -6 5802.74 867.028  44
  -5   4  -5 13982.5 1133.06  37
   5  -4  -5 13795.4 1149.49   6
  -5  -4  -5 15551.8 1191.81  17
  -5   4  -5 15577.0 1162.05   5
  -5   4  -5 16359.1 1299.40  44
  -5   4  -4 34991.1 1744.40  37
   5  -4  -4 32431.0 1711.98   6
  -5  -4  -4 36191.4 1752.63  17
  -5   4  -4 34826.6 1645.88   5
  -5   4  -4 33877.0 1756.58  44
  -5   4  -3 16585.0 1191.58  37
   5  -4  -3 17168.9 1214.89   6
  -5   4  -3 16964.3 1096.09   5
  -5  -4  -3 17357.4 1209.67  17
  -5   4  -3 18401.6 1239.10  44
  -5   4  -2 25834.6 1458.72  37
   5  -4  -2 25896.0 1476.73   6
  -5  -4  -2 26680.3 1441.87  33
  -5  -4  -2 26397.4 1460.97  17
  -5   4  -2 26241.8 1315.10   5
  -5   4  -1 36723.6 1708.18  37
  -5  -4  -1 36959.0 1784.43  33
  -5  -4  -1 38079.4 1736.60  17
   5  -4  -1 33759.5 1642.29   6
  -5   4  -1 36730.6 1517.05   5
  -5   4   0 23535.5 1369.82  37
   5   4   0 24308.8 1368.94  36
  -5  -4   0 23894.8 1502.27  33
   5  -4   0 23661.5 1358.44   6
  -5   4   0 25382.0 1240.05   5
  -5   4   1 30336.8 1569.52   2
  -5   4   1 29265.3 1543.30  37
   5   4   1 30483.7 1520.62  36
  -5  -4   1 29169.1 1709.18  33
   5  -4   1 27960.3 1462.83   6
   5   4   2 30297.5 1532.39  36
  -5   4   2 30046.4 1570.70   2
  -5  -4   2 26703.8 1667.23  33
   5  -4   2 27340.1 1432.53   6
  -5  -4   2 28792.1 1548.32  16
   5   4   3 15360.9 1119.38  36
  -5  -4   3 17537.1 1388.92  33
   5  -4   3 15731.4 1089.98   6
  -5   4   3 17766.2 1222.03   2
  -5  -4   3 16826.0 1206.17  16
  -5   4   3 18601.2 1308.82  41
  -5  -4   3 17109.5 1221.62  40
  -5  -4   4 34248.0 1694.49  20
   5   4   4 34803.1 1694.28  36
  -5  -4   4 33694.1 1947.31  33
  -5  -4   4 33160.1 1670.68  16
  -5   4   4 34776.6 1734.20   2
  -5   4   4 33799.3 1760.89  41
  -5  -4   4 33799.4 1737.44  40
  -5  -4   5 14098.6 1166.84  40
  -5  -4   5 13859.0 1104.20  20
  -5  -4   5 14512.0 1343.33  33
  -5  -4   5 14211.2 1129.28  16
  -5   4   5 14514.4 1158.71   2
  -5   4   5 13935.0 1212.79   3
  -5   4   5 13748.5 1147.67  41
  -5  -4   6 5315.43 763.695  40
  -5  -4   6 4545.04 702.433  20
  -5  -4   6 5664.58 782.394  16
  -5   4   6 3847.55 717.416   3
  -5  -4   6 4918.90 870.304  33
  -5   4   6 5105.76 732.586   2
  -5  -4   7 73864.3 2756.48  40
  -5  -4   7 76118.0 2679.22  20
  -5  -4   7 77457.9 3023.72  33
  -5   4   7 74823.7 2725.62   2
  -5   4   7 73547.6 2892.46   3
  -5   4   8 3368.01 670.398   2
  -5  -4   8 3960.07 742.030  40
  -5  -4   8 2732.34 604.622  20
  -5  -4   8 2691.61 625.242  33
  -5   4   8 2822.71 662.803   3
  -5  -4   9 69100.4 1602.72  32
  -5   4   9 67800.3 1688.55  31
  -5   4   9 69738.5 1690.28  30
  -5  -4   9 64452.0 1663.74  28
  -5   4   9 69490.7 1623.52   9
  -5  -4   9 70042.4 1544.11  21
  -5  -4  10 641.616 263.220  32
  -5   4  10 823.257 307.403  31
  -5   4  10 318.981 254.125  30
  -5  -4  10 632.480 312.962  28
  -5   4  10 931.455 272.013   9
  -5   4  11 6274.24 592.279  31
  -5   4  11 5735.34 568.564  30
  -5  -4  11 6031.09 581.589  28
  -5   4  11 6602.46 563.350   9
  -5  -4  11 6647.75 567.011  32
  -5   4  12 32595.6 1245.62  31
  -5   4  12 34810.6 1285.57  30
  -5  -4  12 32145.4 1251.59  28
  -5   4  12 33697.8 1210.47   9
  -5  -4  12 31720.7 1212.63  32
  -5  -4  13 15496.2 883.663  32
  -5   4  13 14403.0 842.025  31
  -5   4  13 14215.7 861.028  30
  -5  -4  13 16118.4 900.832  28
  -5   4  13 15066.1 827.929   9
   5   4  13 17734.6 958.139   9
  -5  -4  14 6376.86 607.661  32
  -5   4  14 6084.52 572.296  31
  -5   4  14 5734.73 578.097  30
  -5  -4  14 7114.26 636.295  28
  -5   4  14 6817.94 592.465   9
   5   4  14 6655.90 619.231   9
  -5   4  15 13275.0 778.838  31
  -5  -4  15 12605.4 812.988  32
  -5   4  15 12545.6 781.597  30
  -5  -4  15 13589.8 775.897  29
  -5  -4  15 12585.9 793.864  28
  -5   4  15 11828.6 737.985   9
   5   4  15 13227.3 829.772   9
  -5  -4  15 13742.4 769.510  21
  -5  -4  16 4960.35 548.702  32
  -5   4  16 4492.56 481.591  31
  -5  -4  16 5294.34 495.655  29
  -5  -4  16 5330.18 546.794  28
  -5   4  16 4770.11 485.832   9
   5   4  16 4976.46 515.953   9
  -5   4  16 3804.76 476.977  30
  -5  -4  16 4558.34 472.565  21
  -5   4  17 6130.35 498.544  31
   5  -4  17 7273.46 585.515  10
  -5   4  17 7609.16 595.440  30
  -5  -4  17 7900.29 571.709  29
  -5  -4  17 7261.89 594.600  28
  -5   4  17 7163.14 565.825   9
   5   4  17 7398.36 576.721   9
  -5  -4  17 7920.14 571.908  21
   5  -4  18 2963.06 387.315  10
  -5   4  18 3521.63 402.483  30
  -5  -4  18 4247.72 427.544  29
  -5   4  18 3741.93 397.856   9
  -5  -4  18 4153.28 423.221  21
   5   4  18 3300.69 397.008   9
  -5   4  18 3238.71 364.140  31
  -5  -4  19 2361.78 335.659  21
  -5   4  19 2302.42 310.343  30
   5  -4  19 2090.81 320.997  10
  -5  -4  19 2695.33 335.671  29
  -5   4  19 2387.30 303.283   9
   5   4  19 1837.70 295.633   9
  -5   4  20 4303.47 372.132  30
  -5  -4  20 4902.70 392.849  29
  -5   4  20 3849.38 339.043   9
  -5  -4  20 4780.86 392.215  21
   5   4  20 3569.62 354.961   9
   5  -4  20 3336.39 346.087  10
  -5  -4  21 760.439 206.863  21
  -5  -4  21 712.289 191.146  31
   5  -4  21 596.862 178.943  10
  -5   4  21 795.953 188.995  30
  -5  -4  21 535.377 171.880  29
  -5   4  21 505.774 153.755   9
   5   4  21 841.370 192.470   9
  -5  -4  22 1220.45 191.348  21
   5  -5 -20 149.684 118.509  11
  -5  -5 -20 158.461 132.135  25
  -5   5 -20 108.382 142.925  13
   5  -5 -19 3195.37 292.700  11
  -5   5 -19 3188.47 346.694  13
   5  -5 -18 932.013 210.918  11
  -5   5 -18 1089.71 284.396  13
   5  -5 -17 956.379 225.712  11
  -5  -5 -17 818.074 209.604  23
  -5   5 -17 1021.11 292.628  13
   5  -5 -16 1722.85 312.045  11
  -5  -5 -16 1715.56 282.369  23
  -5   5 -16 1804.33 379.058  13
  -5  -5 -15 1784.49 296.639  23
  -5   5 -15 1227.27 347.087  13
   5  -5 -15 1538.47 299.861  11
   5  -5 -14 4051.70 452.511  11
  -5   5 -14 4444.79 516.200  13
  -5  -5 -14 5040.61 463.696  23
   5  -5 -13 8333.81 623.487  11
  -5   5 -13 8451.77 685.187  13
  -5  -5 -13 9560.43 632.034  23
  -5   5 -12 8784.68 692.984  13
  -5  -5 -12 10541.7 683.221  23
  -5   5 -11 23084.5 1074.30  13
  -5  -5 -11 22945.0 1012.72  23
  -5   5 -10 17592.2 897.966  42
  -5   5 -10 17309.5 913.513  13
  -5  -5 -10 17005.3 885.374  23
  -5   5  -9 40198.5 1336.67  13
  -5  -5  -9 41170.8 1365.16  23
  -5  -5  -9 43512.2 1293.49  22
  -5   5  -9 41244.6 1334.22  42
  -5   5  -8 5487.17 516.470  13
  -5  -5  -8 5957.39 560.045  23
  -5  -5  -8 6381.95 534.107  22
  -5   5  -8 6158.65 529.751  42
  -5   5  -7 3801.36 423.563  42
  -5   5  -7 3696.49 420.584  13
  -5  -5  -7 4293.66 479.135  23
  -5  -5  -7 3730.26 440.987  22
  -5   5  -6 14983.8 755.501  42
  -5   5  -6 14049.0 741.523  13
  -5  -5  -6 13350.9 763.434  23
  -5  -5  -6 13495.9 769.416  22
  -5  -5  -5 23476.3 1576.37  17
  -5   5  -5 24586.7 937.071  42
  -5   5  -5 21750.3 1487.47   5
  -5   5  -5 24371.7 927.587  13
  -5  -5  -5 22188.7 942.263  23
  -5  -5  -5 21542.7 972.345  22
  -5   5  -4 9506.29 999.331  37
  -5  -5  -4 9234.05 983.258  17
   5  -5  -4 9322.30 1018.87   6
  -5   5  -4 8812.92 939.528   5
  -5   5  -3 12080.1 1120.99  37
   5  -5  -3 10436.4 1058.23   6
  -5   5  -3 10442.8 965.408   5
  -5   5  -2 7763.56 912.286  37
   5   5  -2 6192.25 802.493  36
   5  -5  -2 6423.37 833.678   6
  -5   5  -2 7117.90 788.034   5
  -5   5  -1 20934.6 1444.24  37
   5   5  -1 19028.5 1349.36  36
   5  -5  -1 18292.6 1361.65   6
  -5   5   0 497.531 337.866   2
   5   5   0 156.867 281.889  36
  -5  -5   0 165.856 351.714  33
   5  -5   0 457.204 265.059   6
   5   5   1 20685.0 1399.40  36
  -5   5   1 19303.2 1376.35   2
  -5  -5   1 20017.5 1539.06  33
   5  -5   1 22851.5 1485.44   6
  -5  -5   1 20556.6 1428.19  16
   5   5   2 7849.75 881.181  36
  -5  -5   2 5797.62 885.923  33
  -5  -5   2 7309.98 889.259  16
  -5   5   2 6077.21 779.759   2
   5   5   3 13005.6 1145.76  36
  -5  -5   3 10865.4 1210.76  33
  -5  -5   3 11487.9 1089.53  16
  -5   5   3 13123.3 1154.31   2
  -5  -5   4 9164.69 1147.04  33
  -5  -5   4 8971.17 981.042  16
  -5   5   4 7595.87 911.989   2
  -5   5   4 8755.43 993.938  41
  -5  -5   4 9352.90 1029.05  40
  -5  -5   5 24558.0 922.565  32
  -5   5   5 25578.0 966.573   9
  -5  -5   6 15945.6 760.223  32
  -5   5   6 16613.2 811.461  30
  -5   5   6 16541.8 800.911   9
  -5   5   7 3534.73 426.464  30
  -5  -5   7 3040.58 369.590  15
  -5   5   7 3288.82 399.965   9
  -5  -5   7 3432.23 408.432  32
  -5   5   8 4270.88 466.874  30
  -5   5   8 4815.98 476.140   9
  -5  -5   8 4306.36 446.421  32
  -5   5   9 47514.3 1447.85  30
  -5  -5   9 45234.5 1360.34  32
  -5  -5   9 42138.8 1423.64  28
  -5   5   9 47591.0 1413.84   9
  -5  -5   9 47034.0 1300.71  21
  -5   5  10 17263.6 931.417  30
  -5  -5  10 15723.1 909.480  28
  -5   5  10 16545.4 859.187   9
  -5  -5  10 16995.8 827.191  21
  -5  -5  10 16890.2 872.980  32
  -5  -5  11 23881.5 1035.55  32
  -5   5  11 23934.5 1084.92  30
  -5  -5  11 23582.3 1104.71  28
  -5   5  11 23590.1 1025.22   9
  -5  -5  11 24166.6 980.530  21
  -5   5  12 8626.13 685.020  30
  -5  -5  12 8426.94 686.945  28
  -5   5  12 8159.71 631.840   9
  -5  -5  12 8126.97 647.125  32
  -5  -5  12 8786.00 617.283  21
  -5  -5  13 8024.73 650.799  32
  -5   5  13 8590.98 661.071  30
  -5  -5  13 9226.55 707.426  28
  -5   5  13 8060.29 626.936   9
  -5  -5  13 9530.19 634.145  21
  -5  -5  14 3574.07 416.519  21
  -5  -5  14 3164.57 450.478  32
  -5   5  14 3479.71 452.107  30
  -5  -5  14 3836.38 489.512  28
  -5   5  14 3239.01 431.510   9
  -5  -5  15 1281.05 313.883  21
  -5  -5  15 1513.27 350.442  32
  -5   5  15 1277.65 320.995  30
  -5  -5  15 1197.00 300.747  29
  -5  -5  15 1298.50 361.716  28
  -5   5  15 1215.20 309.613   9
  -5  -5  16 2159.29 350.914  21
  -5  -5  16 2219.92 395.317  32
  -5   5  16 2061.37 336.938  30
   5  -5  16 1791.79 351.878  10
  -5  -5  16 1961.83 319.447  29
  -5  -5  16 2374.29 389.588  28
  -5   5  16 2171.42 340.090   9
   5   5  16 2281.53 361.381   9
  -5  -5  17 1077.48 275.574  21
  -5   5  17 1233.69 270.780  30
   5  -5  17 1024.01 271.924  10
  -5  -5  17 871.226 250.807  29
  -5  -5  17 1227.95 298.897  28
  -5   5  17 953.296 255.869   9
   5   5  17 1176.42 266.872   9
  -5  -5  18 1086.68 262.124  21
  -5   5  18 819.000 224.883  30
   5  -5  18 1128.18 261.281  10
  -5  -5  18 1136.38 241.663  29
  -5   5  18 987.717 235.797   9
   5   5  18 1276.49 257.930   9
   5  -5  19 2493.42 289.866  10
  -5   5  19 2365.40 277.091  30
  -5  -5  19 3069.73 315.361  29
  -5   5  19 2398.77 283.067   9
   5   5  19 2530.75 274.649   9
  -5  -5  19 2713.64 307.277  21
  -5  -5  20 17.8778 163.707  21
  -5   5  20-61.3950 139.096  30
   5  -5  20 136.990 155.572  10
  -5  -5  20 124.994 149.048  29
  -5   5  20-22.1074 135.351   9
  -5  -6 -19 118.629 102.162  25
  -5   6 -19 7.60525 126.364  13
  -5   6 -18 6786.79 436.155  13
  -5  -6 -18 6416.08 390.895  25
   5  -6 -17 6814.86 401.459  11
  -5   6 -17 6273.56 473.828  13
  -5  -6 -17 6470.59 435.436  25
   5  -6 -16 2154.01 269.025  11
  -5   6 -16 2400.46 355.025  13
  -5  -6 -16 2555.77 319.349  25
  -5  -6 -16 2337.07 280.533  23
   5  -6 -15 5345.13 427.987  11
  -5   6 -15 5528.27 511.694  13
  -5  -6 -15 4931.80 448.310  25
  -5  -6 -15 5321.27 420.980  23
   5  -6 -14 7799.11 535.401  11
  -5   6 -14 7413.97 608.854  13
  -5  -6 -14 7822.94 581.361  25
  -5  -6 -14 7661.15 517.657  23
  -5   6 -13 4982.91 531.768  13
  -5  -6 -13 5003.03 496.284  25
  -5  -6 -13 5328.15 464.898  23
  -5  -6 -12 4457.84 484.517  25
  -5   6 -12 4122.13 493.536  13
  -5  -6 -12 4461.73 447.998  23
  -5  -6 -11 1077.22 290.918  25
  -5  -6 -11 1502.67 329.686  23
  -5   6 -11 1430.27 341.361  13
  -5  -6 -10 24567.9 1077.89  25
  -5   6 -10 24145.6 1082.89  13
  -5  -6 -10 26813.9 1089.89  23
  -5   6 -10 26346.0 1079.71  42
  -5  -6  -9 6183.87 514.561  11
  -5  -6  -9 4813.17 515.168  25
  -5   6  -9 5425.18 530.869  13
  -5  -6  -9 5500.48 543.857  23
  -5   6  -9 5646.19 522.671  42
  -5  -6  -8 8115.23 596.761  11
  -5  -6  -8 7048.36 594.857  25
  -5   6  -8 6808.20 571.977  13
  -5  -6  -8 7600.18 622.423  23
  -5   6  -8 7306.33 579.045  42
  -5  -6  -7 9623.64 627.545  11
  -5  -6  -7 8512.61 635.354  25
  -5   6  -7 7708.28 582.411  13
  -5  -6  -7 8330.64 658.834  23
  -5   6  -7 8573.73 614.248  42
  -5  -6  -6 24346.3 977.685  11
  -5  -6  -6 22795.4 974.613  25
  -5   6  -6 21284.4 922.785  13
  -5  -6  -6 22255.4 1029.29  23
  -5   6  -6 22378.3 950.582  42
  -5   6  -5 1405.07 283.516  42
  -5  -6  -5 1696.79 311.490  11
  -5  -6  -5 1183.41 290.156  25
  -5  -6  -5 994.723 284.753  23
  -5   6  -5 1342.02 281.828  13
  -5   6  -4 2543.44 343.534  42
  -5  -6  -4 2922.51 366.331  25
  -5  -6  -4 2539.06 370.195  23
  -5   6  -4 2488.42 351.537  13
  -5  -6  -4 2768.30 368.580  11
  -5  -6  -3 2646.19 390.983  23
  -5   6  -3 2444.17 344.538  13
  -5   6  -3 2463.79 350.130  42
  -5  -6  -2 66054.1 1569.54  32
  -5   6  -2 63042.2 1512.31  42
  -5   6  -2 64091.1 1541.77  13
  -5  -6  -1 16186.5 811.511  32
  -5   6  -1 15936.0 797.469  13
  -5   6  -1 14972.9 751.340  42
  -5  -6   0 20484.0 894.345  32
  -5   6   0 20320.8 874.382  42
  -5   6   0 20967.0 901.874  13
  -5  -6   1 18208.2 853.873  32
  -5   6   1 18605.8 840.755   9
  -5   6   1 19177.6 846.759  42
  -5  -6   2 63655.0 1536.74  32
  -5   6   2 61441.8 1515.11   9
  -5  -6   3 2204.90 343.143  32
  -5   6   3 2266.50 343.382   9
  -5  -6   4 2722.68 359.692  32
  -5   6   4 3435.18 385.187   9
  -5  -6   5 1016.90 265.107  32
  -5   6   5 1177.23 276.695   9
  -5   6   6 22609.0 973.004   9
  -5  -6   6 20728.6 903.329  32
  -5  -6   7 5557.65 493.953  32
  -5  -6   7 6786.01 527.786  15
  -5   6   7 6125.59 536.905   9
  -5  -6   8 6184.61 544.672  32
  -5   6   8 6981.87 567.472   9
  -5  -6   9 3156.09 415.128  32
  -5  -6   9 3222.49 473.830  28
  -5   6   9 2909.07 407.449   9
  -5  -6  10 27219.7 1170.47  28
  -5   6  10 29921.3 1139.05   9
  -5  -6  10 28452.1 1113.59  32
  -5  -6  11 816.116 292.882  32
  -5  -6  11 810.533 341.819  28
  -5   6  11 827.416 289.400   9
  -5  -6  12 4316.38 482.215  32
  -5  -6  12 4663.35 537.954  28
  -5   6  12 5036.82 502.015   9
  -5  -6  13 6848.06 609.349  28
  -5   6  13 6615.97 567.016   9
  -5  -6  13 5389.79 525.544  32
  -5  -6  13 7185.36 521.026  21
  -5  -6  14 5935.13 531.569  32
  -5  -6  14 7716.79 607.826  28
  -5   6  14 6907.96 555.909   9
  -5  -6  14 8137.29 547.901  21
  -5  -6  15 4730.37 468.057  32
   5  -6  15 4587.60 447.634  10
  -5  -6  15 4122.19 400.239  29
  -5  -6  15 5013.62 492.716  28
  -5   6  15 4805.42 452.377   9
  -5  -6  15 4790.48 427.030  21
  -5  -6  16 1836.02 273.141  21
   5  -6  16 1686.89 288.237  10
  -5  -6  16 2053.34 300.518  29
  -5  -6  16 2239.59 349.663  28
  -5   6  16 1927.56 301.803   9
   5  -6  17 7121.21 457.731  10
  -5  -6  17 7830.94 452.498  29
  -5  -6  17 7549.88 502.429  28
  -5   6  17 6731.89 445.888   9
  -5  -6  17 6555.35 420.836  21
   5  -6  18 5437.78 367.843  10
  -5  -6  18 5946.40 356.886  29
  -5   6  18 5589.00 372.851   9
  -5  -6  18 5880.05 357.562  21
   5  -6  19 244.822 141.636  10
  -5   6  19 5.42955 120.439   9
  -5  -7 -16 63.2872 124.599  25
  -5   7 -16 426.480 174.540  13
  -5  -7 -15 362.718 158.240  25
  -5   7 -15-45.6704 171.206  13
  -5  -7 -14 158.942 168.124  25
  -5   7 -14-40.6449 199.483  13
  -5  -7 -13 485.437 192.603  25
  -5   7 -13 307.691 210.415  13
  -5  -7 -12 1161.24 252.624  25
  -5   7 -12 1070.44 302.474  13
  -5  -7 -11 5356.23 481.302  25
  -5   7 -11 5138.51 501.202  13
  -5  -7 -11 6124.37 472.162  11
  -5  -7 -10 3787.12 427.855  25
  -5   7 -10 4212.64 470.748  13
  -5  -7 -10 4631.68 433.440  11
  -5  -7  -9 1776.91 320.061  11
  -5  -7  -9 1366.43 317.193  25
  -5   7  -9 1610.76 341.643  13
  -5  -7  -8 2443.83 360.165  11
  -5   7  -8 2666.19 358.540  42
  -5  -7  -8 2554.21 370.173  25
  -5   7  -8 2561.54 371.108  13
  -5  -7  -7 7340.87 566.184  25
  -5   7  -7 7625.39 578.809  13
  -5   7  -7 7657.51 567.897  42
  -5  -7  -7 7864.77 587.313  11
  -5  -7  -6 8091.99 594.683  25
  -5   7  -6 8229.54 616.703  13
  -5   7  -6 8866.41 601.944  42
  -5  -7  -5 537.479 267.573  32
  -5   7  -5 638.790 245.299  42
  -5  -7  -5 485.980 220.389  25
  -5   7  -5 554.009 225.603  13
  -5  -7  -4 6824.12 572.170  32
  -5  -7  -4 7816.75 601.329  27
  -5  -7  -4 6837.80 533.171  25
  -5   7  -4 6439.17 544.056  13
  -5   7  -4 6826.73 535.420  42
  -5  -7  -3 1812.96 351.490  32
  -5  -7  -3 1682.05 308.654  27
  -5   7  -3 1142.21 252.838  42
  -5   7  -3 1284.17 275.309  13
  -5  -7  -2 2446.04 401.973  32
  -5  -7  -2 2481.72 371.121  27
  -5   7  -2 2587.51 358.176  13
  -5   7  -2 2358.57 332.883  42
  -5  -7  -1 23146.3 981.222  32
  -5   7  -1 22825.1 932.446  42
  -5  -7  -1 24120.3 1026.54  27
  -5   7  -1 23926.6 989.699  13
  -5  -7   0 1228.13 308.116  27
  -5   7   0 974.862 284.663  42
  -5   7   0 1419.54 329.546  13
  -5  -7   0 910.754 306.940  32
  -5  -7   1 23057.4 976.131  32
  -5  -7   1 24037.2 1027.76  27
  -5   7   1 22648.6 935.374  42
  -5   7   1 25263.5 1014.86  13
  -5  -7   2 2572.50 381.044  32
  -5  -7   2 2351.85 359.840  27
  -5   7   2 2371.48 356.986  42
  -5  -7   3 1282.42 307.811  32
  -5   7   3 1184.77 266.307   9
  -5  -7   3 697.736 230.758  27
  -5   7   3 1066.20 265.886  42
  -5   7   4 6315.11 525.832  42
  -5   7   4 6415.03 526.149   9
  -5  -7   4 7266.17 596.171  27
  -5  -7   4 7140.61 572.327  32
  -5  -7   5 406.513 242.170  32
  -5  -7   5 533.269 235.687  27
  -5   7   5 460.916 220.101   9
  -5  -7   6 7957.02 588.575  32
  -5  -7   6 7736.44 563.024  15
  -5   7   6 8711.32 604.966   9
  -5  -7   6 8030.28 627.919  27
  -5  -7   7 9413.19 647.877  32
  -5  -7   7 8886.39 591.815  15
  -5   7   7 9271.35 637.182   9
  -5  -7   8 3168.42 413.981  32
  -5   7   8 4023.01 433.750   9
  -5  -7   9 1114.43 314.743  32
  -5  -7   9 1024.56 338.001  28
  -5   7   9 1280.41 301.379   9
  -5  -7  10 4262.77 457.646  32
  -5  -7  10 4230.21 497.125  28
  -5   7  10 4659.81 468.115   9
  -5  -7  11 5893.91 545.607  28
  -5   7  11 5258.80 484.610   9
  -5  -7  11 4908.89 471.881  32
  -5  -7  12 961.428 274.804  32
  -5  -7  12 1066.57 299.947  28
  -5   7  12 841.584 252.873   9
  -5  -7  13 548.565 237.224  32
  -5  -7  13 347.859 248.093  28
  -5   7  13 174.569 185.488   9
  -5  -7  14 99.2476 185.237  32
   5  -7  14 141.274 193.153  10
  -5  -7  14 164.170 211.953  28
  -5   7  14-112.164 189.359   9
   5  -7  15 345.920 184.125  10
  -5  -7  15 361.454 204.635  28
  -5   7  15 129.754 161.750   9
   5  -7  16 463.810 170.328  10
  -5  -7  16 375.679 181.319  28
  -5   7  16 104.930 145.201   9
  -5   8 -13 2648.62 282.635  13
  -5  -8 -13 2367.51 263.187  32
  -5  -8 -12 2417.91 285.505  32
  -5  -8 -12 1743.95 220.892  27
  -5  -8 -12 1820.27 244.121  25
  -5   8 -12 1695.71 262.898  13
  -5  -8 -11-62.1116 145.649  27
  -5  -8 -11 91.5096 163.907  25
  -5   8 -11-23.5925 186.191  13
  -5  -8 -11 229.299 199.568  32
  -5  -8 -10 3511.01 367.196  32
  -5  -8 -10 3679.09 355.303  27
  -5  -8 -10 3015.26 337.659  25
  -5   8 -10 3190.04 368.566  13
  -5  -8  -9 6840.00 500.972  32
  -5  -8  -9 7342.43 502.869  27
  -5   8  -9 6386.29 505.123  13
  -5  -8  -8 6157.56 495.838  32
  -5  -8  -8 6473.33 485.004  27
  -5   8  -8 5542.59 471.104  13
  -5  -8  -7 12332.8 679.259  32
  -5  -8  -7 13435.3 694.070  27
  -5   8  -7 11237.2 660.279  13
  -5  -8  -6 7444.31 547.474  32
  -5  -8  -6 8575.78 584.819  27
  -5   8  -6 7608.62 506.920  42
  -5   8  -6 7261.85 537.327  13
  -5   8  -5 307.037 198.721  42
  -5  -8  -5 1005.55 284.152  32
  -5  -8  -5 603.118 241.878  27
  -5   8  -5 414.135 229.044  13
  -5  -8  -4 20507.2 874.167  32
  -5  -8  -4 23553.3 951.777  27
  -5   8  -4 21044.8 888.699  13
  -5   8  -4 20572.5 818.782  42
  -5  -8  -3 497.134 278.112  32
  -5   8  -3 192.576 169.815  42
  -5  -8  -3 137.350 246.028  27
  -5   8  -3 222.763 201.507  13
  -5  -8  -2 9391.32 618.058  32
  -5   8  -2 9438.15 582.601  42
  -5  -8  -2 9637.13 640.467  27
  -5   8  -2 8449.07 580.499  13
  -5  -8  -1 18118.7 838.963  32
  -5  -8  -1 19032.4 881.959  27
  -5   8  -1 16721.3 802.546  13
  -5   8  -1 16332.7 752.592  42
  -5  -8   0 12696.3 742.760  32
  -5  -8   0 13410.6 745.425  27
  -5   8   0 11505.8 690.912  13
  -5   8   0 12169.4 671.038  42
  -5  -8   1 16959.2 822.129  32
  -5   8   1 15304.6 780.931  13
  -5   8   1 15803.0 748.333  42
  -5  -8   2 10578.5 650.696  32
  -5  -8   2 11948.9 706.708  27
  -5   8   2 9485.86 623.852  13
  -5   8   2 10101.1 601.267  42
  -5  -8   3 930.198 283.400  32
  -5  -8   3 700.800 255.413  27
  -5   8   3 566.246 237.465  42
  -5   8   3 394.658 262.267  13
  -5  -8   4 20953.2 856.234  15
  -5   8   4 21002.7 848.965  42
  -5  -8   4 22882.8 966.865  27
  -5  -8   4 21985.1 909.748  32
  -5   8   4 22413.8 941.519  13
  -5  -8   5 660.378 265.815  32
  -5  -8   5 923.408 266.377  15
  -5  -8   5 969.997 266.339  27
  -5   8   5 845.395 277.865  13
  -5   8   5 831.734 246.764  42
  -5  -8   6 7491.77 548.511  32
  -5  -8   6 7826.46 506.494  15
  -5  -8   6 7765.74 584.881  27
  -5   8   6 7103.94 520.107  42
  -5  -8   7 10768.6 683.381  28
  -5  -8   7 12784.5 737.820  27
  -5   8   7 10636.9 610.677  42
  -5  -8   7 11282.5 644.540  32
  -5  -8   8 5345.47 471.959  32
  -5   8   8 5058.36 434.529   9
  -5  -8   8 4871.91 493.052  28
  -5   8   8 4719.35 423.598  42
  -5  -8   9 4563.70 432.628  32
  -5   8   9 4661.28 407.030   9
  -5  -8   9 5373.05 490.420  28
  -5   8   9 4447.15 404.757  42
  -5  -8  10 2037.45 312.056  32
  -5  -8  10 1983.21 330.451  28
  -5   8  10 2026.03 295.090   9
  -5   8  10 1975.59 285.721  42
  -5  -8  11 211.222 185.876  32
  -5  -8  11-49.7201 209.454  28
  -5   8  11-70.9193 162.684  42
  -5   8  11-85.9754 162.172   9
  -5  -8  12 1761.75 256.331  32
  -5   8  12 2321.47 270.609   9
  -5  -8  12 2380.47 303.889  28
  -5   8  12 1754.88 240.431  42
  -5   8  13 2041.55 236.095   9
  -5   8  13 1859.99 215.241  42
  -5   9  -9 4130.01 320.123  13
  -5  -9  -8 2219.21 259.932  32
  -5   9  -8 2700.54 293.208  13
  -5  -9  -7 708.828 208.364  32
  -5   9  -7 820.927 211.295  13
  -5  -9  -6 3375.37 326.022  32
  -5  -9  -6 3579.31 316.409  27
  -5   9  -6 3526.61 338.314  13
  -5  -9  -5 600.578 211.174  32
  -5  -9  -5 664.602 193.021  27
  -5   9  -5 802.099 211.248  13
  -5  -9  -4 5025.54 397.381  32
  -5  -9  -4 4894.99 384.207  27
  -5   9  -4 5026.10 395.386  13
  -5  -9  -3 1958.41 291.635  32
  -5  -9  -3 1835.12 274.152  27
  -5   9  -3 1736.13 265.641  13
  -5  -9  -2 1508.39 246.727  32
  -5  -9  -2 1768.20 263.374  27
  -5   9  -2 1834.79 274.362  13
  -5  -9  -1 844.777 240.546  32
  -5  -9  -1 370.661 196.803  27
  -5   9  -1 645.977 209.945  13
  -5  -9   0 5512.03 428.703  32
  -5  -9   0 5338.17 419.997  27
  -5   9   0 4914.59 403.413  13
  -5  -9   1 363.266 204.120  32
  -5  -9   1 611.538 237.389  15
  -5  -9   1 158.355 172.824  27
  -5   9   1 388.988 194.578  13
  -5  -9   2 1558.72 270.258  32
  -5  -9   2 1352.48 245.922  15
  -5  -9   2 1846.67 275.366  27
  -5   9   2 1535.10 260.640  13
  -5  -9   3 1688.87 271.905  32
  -5  -9   3 1582.25 252.438  15
  -5   9   3 1937.88 279.756  13
  -5  -9   4 4402.93 379.434  32
  -5  -9   4 3973.50 324.816  15
  -5   9   4 4421.39 382.599  13
  -5  -9   5 484.034 221.855  28
  -5   9   5 242.950 177.395  13
  -5  -9   5 350.874 183.934  32
  -5  -9   6 3233.59 327.521  28
  -5   9   6 3588.16 346.229  13
  -5  -9   7 636.085 215.736  28
  -5   9   7 942.633 214.571  13
  -5   9   8 2971.72 295.087  13
  -5   9   9 4298.37 322.817  13
  -6   0 -21 2218.17 286.888  13
  -6   0 -20 2976.98 361.999  13
  -6   0 -20 3180.59 357.147  23
  -6   0 -19 15281.3 756.333  13
  -6   0 -19 12763.8 755.781  24
  -6   0 -18 15061.2 780.443  13
  -6   0 -18 15597.0 850.663  24
  -6   0 -17 21553.2 1030.75  24
  -6   0 -16 464.877 251.996  24
  -6   0 -15 9293.64 739.931  24
  -6   0 -14 27920.2 1162.15  24
  -6   0 -13 14931.1 890.227  24
  -6   0 -12 63936.5 1727.37  24
  -6   0 -11 56116.0 2464.54  35
  -6   0 -11 57236.3 2563.59   1
  -6   0 -10 11543.7 1115.50  35
  -6   0 -10 11105.4 1114.94   1
  -6   0 -10 13257.2 1220.37  18
  -6   0  -9 3182.27 599.776  35
  -6   0  -9 2521.53 638.955  18
  -6   0  -9 3526.79 646.767   1
  -6   0  -8 20834.6 1352.05  35
  -6   0  -8 21800.9 1477.23  18
  -6   0  -8 21494.6 1383.19   1
  -6   0  -7 3266.93 566.448  35
  -6   0  -7 3537.20 644.038  18
  -6   0  -7 3031.04 540.605   1
  -6   0  -6 51585.0 1916.67  35
  -6   0  -6 54279.4 2293.74  18
  -6   0  -6 50898.3 1879.68   1
  -6   0  -6 58343.0 2033.45  41
  -6   0  -5 16137.7 1047.80  35
  -6   0  -5 18788.0 1363.86  18
  -6   0  -5 17377.8 1047.97   1
  -6   0  -5 16781.6 1156.51  46
  -6   0  -5 19828.0 1243.16  41
  -6   0  -4 62904.7 1870.02   1
  -6   0  -4 62448.1 1651.37  37
  -6   0  -4 66049.7 2515.26  18
  -6   0  -4 65718.9 2167.18  46
  -6   0  -4 66151.7 2231.95  41
  -6   0  -3 6452.04 526.331  37
  -6   0  -3 5053.57 803.856  18
  -6   0  -3 5391.62 564.984   1
  -6   0  -3 5128.70 739.168  41
  -6   0  -3 5843.80 705.564  46
  -6   0  -2 110764. 2292.16   1
  -6   0  -2 116607. 2723.62  46
  -6   0  -2 111335. 2914.49  41
  -6   0  -1 52314.6 1455.74   2
  -6   0  -1 52335.6 2175.35  18
  -6   0  -1 51442.2 1577.83  17
  -6   0  -1 57955.4 1889.31  46
  -6   0  -1 52592.1 2046.38  41
  -6   0   0 3270.68 673.410  18
  -6   0   0 3115.80 414.559  17
  -6   0   0 3437.70 413.258   2
  -6   0   0 3343.69 504.089  46
  -6   0   0 3563.30 665.258  41
  -6   0   1 48400.9 1669.34  19
  -6   0   1 49628.2 2020.90  18
  -6   0   1 48166.2 1454.62  17
  -6   0   1 49479.5 1473.64   2
  -6   0   1 52706.9 1725.35  46
  -6   0   1 50068.2 1981.31  41
  -6   0   2 121482. 2629.70  19
  -6   0   2 123156. 3085.40  18
  -6   0   2 123151. 2292.04  17
  -6   0   2 124220. 2417.82   2
  -6   0   2 125065. 3101.44  41
  -6   0   2 120240. 2601.06  43
  -6   0   3 6289.67 692.867  19
  -6   0   3 7173.36 642.595   2
  -6   0   3 6668.41 769.476  18
  -6   0   3 6225.35 667.444  43
  -6   0   3 6962.25 835.955  41
  -6   0   4 57751.0 1752.18  20
  -6   0   4 57156.0 1888.18  19
  -6   0   4 60966.8 2065.11  18
  -6   0   4 56325.5 1831.36  43
  -6   0   4 57401.7 2197.22  41
  -6   0   5 18518.3 1022.86  20
  -6   0   5 16735.0 1067.67  19
  -6   0   5 19069.6 1135.57  18
  -6   0   5 18980.0 1111.37  43
  -6   0   5 17452.7 1275.52  41
  -6   0   6 54791.1 1786.71  20
  -6   0   6 53210.9 1894.23  43
  -6   0   6 56001.8 1919.37  39
  -6   0   7 3103.69 544.068  39
  -6   0   7 2676.23 469.798  20
  -6   0   7 2857.79 511.593  43
  -6   0   8 25265.7 1408.63  39
  -6   0   8 25206.9 1316.22  20
  -6   0   8 26384.1 1458.70  43
  -6   0   9 5115.28 716.931  39
  -6   0   9 4543.05 622.147  20
  -6   0   9 4792.21 697.270  43
  -6   0  10 12682.1 1104.88  39
  -6   0  10 13698.6 1071.64  20
  -6   0  10 14346.1 1164.45   4
  -6   0  10 14679.5 1208.44  43
  -6   0  11 57523.1 2428.00  39
   6   0  11 60232.3 2785.40  38
  -6   0  11 64297.5 2389.35  20
  -6   0  11 60449.4 2447.09   4
  -6   0  11 61517.9 2508.58  43
   6   0  12 64389.4 2918.95  38
  -6   0  12 65892.7 2683.64   4
  -6   0  13 14866.4 833.634  31
  -6   0  13 13510.5 750.727  29
  -6   0  13 13823.4 743.971  21
  -6   0  14 25167.5 1089.56  31
  -6   0  14 26346.6 1023.53  29
  -6   0  14 25705.3 1003.13  21
  -6   0  15 8604.79 670.982  31
  -6   0  15 7688.42 594.239  29
  -6   0  15 8337.49 600.565  21
  -6   0  16 226.655 222.265  21
  -6   0  16 790.727 286.715  31
  -6   0  16 210.258 227.382  29
  -6   0  17 20558.9 965.239  31
  -6   0  17 23485.8 927.933  21
  -6   0  18 15656.3 834.952  31
  -6   0  19 15335.5 799.030  31
  -6   0  20 4030.75 428.393  31
  -6   0  20 4954.60 444.520  30
  -6   0  21 2762.10 345.336  31
  -6   0  21 3123.69 345.217  30
  -6   0  22 12654.4 592.021  31
  -6   0  22 12614.8 575.656  30
  -6   0  23 1573.18 212.396  30
  -6   0  23 1556.66 224.766  31
  -6   1 -22 616.807 183.324  13
  -6   1 -21 987.508 231.756  13
  -6   1 -21 422.088 173.614  23
  -6   1 -20 371.564 197.857  24
  -6   1 -20 498.506 212.846  13
  -6  -1 -20 245.436 180.557  23
  -6   1 -19 1644.30 325.984  24
  -6   1 -19 2124.82 330.855  13
  -6  -1 -19 1570.62 303.553  23
  -6  -1 -18 1086.74 315.444  24
  -6   1 -18 692.943 275.314  24
  -6   1 -18 761.389 266.588  13
  -6  -1 -18 795.300 279.546  23
  -6   1 -17 5167.27 520.481  13
  -6  -1 -17 5768.66 575.171  24
  -6   1 -17 6060.65 576.084  24
  -6  -1 -17 4272.34 497.571  23
  -6   1 -16 13855.9 806.426  13
  -6  -1 -16 14341.0 871.499  24
  -6   1 -16 14280.5 860.503  24
  -6  -1 -15 462.106 292.175  24
  -6   1 -15 878.097 315.523  24
  -6   1 -15 296.653 236.395  13
  -6  -1 -14 6976.82 619.531  24
  -6   1 -14 7348.89 641.432  24
  -6  -1 -13 752.817 288.378  24
  -6   1 -13 1189.42 332.349  24
  -6  -1 -12 1222.80 538.470  46
  -6  -1 -12 2527.98 384.222  24
  -6   1 -12 2127.35 406.235  24
  -6  -1 -11 8142.68 1002.94  35
  -6   1 -11 9028.93 1035.59  35
  -6  -1 -11 8271.83 1008.13   1
  -6   1 -11 8172.01 1000.35   1
  -6  -1 -11 8842.46 1041.03  46
  -6   1 -10 5063.17 758.760  35
  -6   1 -10 5406.33 860.356  18
  -6  -1 -10 4742.24 729.737  18
  -6   1 -10 4842.70 773.877   1
  -6  -1 -10 5242.42 781.670  35
  -6  -1 -10 4556.69 737.246   1
  -6  -1 -10 5438.70 809.672  46
  -6   1  -9 4231.80 680.696   1
  -6   1  -9 5699.88 785.446  35
  -6  -1  -9 4149.79 695.610  35
  -6  -1  -9 4386.58 704.119  18
  -6   1  -9 4652.62 770.429  18
  -6  -1  -9 5183.79 756.459   1
  -6  -1  -9 3565.00 668.582  46
  -6  -1  -8 3418.85 618.131  35
  -6   1  -8 2880.58 563.162  35
  -6  -1  -8 2901.61 596.267  18
  -6   1  -8 2669.08 548.079   1
  -6  -1  -8 3151.67 582.930   1
  -6  -1  -8 3021.39 617.997  46
  -6   1  -7 3754.75 575.238  35
  -6  -1  -7 3366.14 630.265  18
  -6  -1  -7 3273.82 545.288   1
  -6   1  -7 2849.50 539.737   1
  -6  -1  -7 2543.40 553.078  46
  -6   1  -7 3323.56 590.957  41
  -6   1  -6 30509.2 1502.20   1
  -6   1  -6 29231.5 1422.41  35
  -6  -1  -6 32190.4 1485.83   1
  -6  -1  -6 36462.7 1902.87  18
  -6  -1  -6 31638.1 1645.58  46
  -6   1  -6 36373.1 1682.75  41
  -6   1  -5 15652.2 1135.93  41
  -6   1  -5 14502.0 931.175  37
  -6   1  -5 13781.5 949.685  35
  -6  -1  -5 16420.6 1300.15  18
  -6   1  -5 14139.7 992.586   1
  -6  -1  -5 14882.8 953.883   1
  -6  -1  -5 14338.2 1105.54  46
  -6   1  -4 25326.1 1178.06  37
  -6   1  -4 24544.3 1177.33  35
  -6  -1  -4 26949.3 1654.64  18
  -6  -1  -4 26341.9 1200.86  16
  -6   1  -4 25004.3 1258.47   1
  -6  -1  -4 25370.2 1149.40   1
  -6  -1  -4 25837.5 1400.25  46
  -6   1  -4 25589.6 1438.69  41
  -6   1  -3 25443.2 1144.05  37
  -6  -1  -3 27631.7 1334.32  17
  -6  -1  -3 26944.2 1205.06  16
  -6  -1  -3 27118.6 1106.46   1
  -6   1  -3 27388.5 1275.37   1
  -6  -1  -3 26281.7 1646.11  18
  -6  -1  -3 25531.2 1360.61  46
  -6   1  -3 26278.9 1460.85  41
  -6   1  -2 10582.0 728.889  37
  -6  -1  -2 10711.4 818.363  17
  -6  -1  -2 10950.0 786.795  16
  -6  -1  -2 10845.7 667.867   1
  -6   1  -2 10631.1 862.553  46
  -6  -1  -2 11497.6 1107.67  18
  -6  -1  -2 11623.9 926.898  46
  -6   1  -2 10884.3 994.413  41
  -6   1  -1 53700.7 1551.48  37
  -6  -1  -1 53627.1 2251.19  18
  -6  -1  -1 51562.9 1692.19  17
  -6   1  -1 51710.6 1484.04  17
  -6  -1  -1 51755.1 1668.12  16
  -6  -1  -1 54574.0 1895.15  46
  -6   1  -1 53100.3 1784.09  46
  -6   1  -1 51617.1 2001.83  41
  -6   1   0 19337.4 1029.64   2
  -6   1   0 18987.6 915.276  37
  -6  -1   0 21131.0 1124.40  19
  -6  -1   0 22474.0 1449.46  18
  -6  -1   0 19272.7 1034.02  17
  -6   1   0 18726.6 858.141  17
  -6  -1   0 20184.6 1073.05  16
  -6   1   0 22039.1 1128.68  46
  -6   1   0 19345.6 1272.28  41
  -6   1   1 48162.4 1406.61  37
   6   1   1 53195.3 1486.95  36
  -6  -1   1 46821.6 1642.66  19
  -6  -1   1 52008.7 2135.47  18
  -6   1   1 48927.4 1609.96   2
  -6  -1   1 47918.1 1577.29  17
  -6  -1   1 46462.5 1638.31  16
   6  -1   1 46907.5 1358.73   6
  -6   1   1 50406.6 1618.46  46
  -6   1   1 45870.4 1864.86  41
   6   1   2 11797.8 701.449  36
  -6   1   2 10510.3 843.718  19
  -6  -1   2 11285.8 845.310  19
  -6  -1   2 12029.9 1030.19  18
  -6  -1   2 10204.6 754.370  17
   6  -1   2 11258.1 645.778   6
  -6   1   2 10402.6 795.663  43
  -6   1   2 10872.0 799.924   2
  -6   1   2 9829.82 783.466   3
  -6   1   2 10841.4 741.028  46
  -6   1   2 10370.6 949.271  41
   6   1   3 27073.6 1069.49  36
  -6   1   3 26190.8 1282.16  19
  -6  -1   3 27121.0 1276.29  19
  -6  -1   3 28327.7 1468.47  18
  -6   1   3 25143.3 1217.31   2
  -6  -1   3 26150.4 1241.82  20
  -6   1   3 24980.3 1417.25  41
  -6   1   3 26555.1 1367.19   3
  -6  -1   3 26302.5 1271.51  43
  -6   1   3 25683.0 1225.04  43
  -6  -1   4 26864.0 1270.84  20
  -6   1   4 27491.4 1336.54  19
  -6  -1   4 27934.5 1334.16  19
  -6  -1   4 28735.9 1425.29  18
  -6   1   4 25502.7 1269.88   2
  -6   1   4 25406.3 1246.54  43
  -6  -1   4 26396.6 1280.42  43
  -6   1   4 26583.3 1447.35   3
  -6   1   4 27227.5 1492.05  41
  -6  -1   5 11602.0 854.923  20
  -6   1   5 13446.8 984.954  19
  -6  -1   5 14373.1 981.822  18
  -6   1   5 14511.6 1022.57  18
  -6   1   5 12522.3 950.184   2
  -6  -1   5 12777.1 938.415  43
  -6   1   5 13198.8 928.096  43
  -6   1   5 13025.4 1064.46  41
  -6   1   6 34037.7 1451.12  39
  -6  -1   6 30257.1 1412.81  20
  -6   1   6 32214.8 1520.86  19
  -6   1   6 33872.2 1704.83  41
  -6  -1   6 33215.2 1512.90  43
  -6   1   6 32601.0 1497.11  43
  -6   1   7 3812.37 561.268  39
  -6  -1   7 3125.74 520.671  20
  -6   1   7 2719.83 522.106  19
  -6  -1   7 2612.41 501.661  43
  -6   1   7 2977.49 539.028  43
  -6   1   7 2846.04 589.292  41
  -6   1   8 3161.84 539.071  39
   6   1   8 3377.60 724.831  38
  -6  -1   8 2169.24 418.503  20
  -6  -1   8 2491.91 494.262  43
  -6   1   8 2913.29 554.642  43
  -6   1   8 3032.81 607.414  41
   6   1   9 5353.40 857.992  38
  -6  -1   9 5559.07 715.721  20
  -6  -1   9 5374.57 746.642  39
  -6   1   9 4327.71 656.705  39
  -6  -1   9 5281.49 709.003  43
  -6   1   9 5143.75 719.640  43
  -6  -1  10 4560.48 715.110  39
  -6   1  10 4456.59 672.076  39
   6   1  10 3918.46 756.732  38
  -6  -1  10 3726.55 617.208  20
  -6   1  10 4957.77 730.743  43
  -6  -1  10 4373.56 701.224  43
  -6  -1  11 9929.33 1080.55  39
   6   1  11 11334.9 1232.78  38
  -6  -1  11 9102.79 977.162  20
  -6   1  11 10189.3 1058.08  39
  -6  -1  11 9862.41 1027.10  43
  -6   1  11 9260.65 1014.50  43
  -6   1  12 1764.47 336.509  31
  -6  -1  12 1939.33 311.890  21
  -6  -1  12 1841.31 365.657  32
  -6  -1  13 923.764 293.708  21
  -6  -1  13 745.800 298.811  32
  -6   1  13 801.854 270.553  31
  -6   1  14 6992.33 616.945  31
  -6  -1  14 6992.57 559.866  29
  -6  -1  14 6398.39 548.741  21
  -6  -1  15 564.357 254.802  21
  -6   1  15 798.379 285.122  31
   6  -1  15 712.043 256.185  10
  -6  -1  15 775.961 266.943  29
  -6   1  16 14360.7 841.904  31
   6  -1  16 14354.8 753.772  10
  -6  -1  16 13594.9 758.669  29
  -6  -1  16 14697.6 790.312  21
  -6   1  17 5701.14 540.947  31
   6  -1  17 5989.28 494.201  10
  -6  -1  17 5492.54 492.726  29
  -6  -1  17 5387.03 494.453  21
  -6  -1  18 735.551 260.121  21
  -6   1  18 1560.72 333.443  31
  -6  -1  18 1547.88 341.194  31
   6  -1  18 1157.09 260.009  10
  -6   1  18 1305.91 315.262  30
  -6  -1  18 848.767 269.554  29
  -6  -1  19 1299.10 274.960  21
  -6   1  19 1493.84 316.343  31
  -6  -1  19 1674.04 325.814  31
  -6   1  19 1545.82 323.572  30
  -6  -1  20 50.4345 209.540  21
  -6  -1  20 582.353 244.062  31
  -6   1  20 506.541 233.678  30
  -6   1  20 415.487 226.324  31
  -6  -1  21 951.705 206.552  21
  -6  -1  21 1418.57 273.988  31
  -6   1  21 1272.94 263.626  30
  -6   1  21 1141.29 241.883  31
   6   1  21 570.039 237.517   9
  -6  -1  22 737.922 192.460  30
  -6   1  22 522.055 191.889  31
  -6  -1  22 652.509 213.812  31
  -6   1  22 423.914 181.750  30
   6   1  22 381.422 193.587   9
   6  -1  22 213.630 174.501   9
  -6   1  23 1009.70 192.808  31
  -6  -1  23 1454.43 217.700  31
  -6   1  23 923.479 184.589  30
  -6  -1  23 1188.31 186.342  30
   6   1  23 535.543 168.446   9
   6  -1  23 347.405 155.914   9
   6  -2 -22 1925.46 217.126  11
  -6   2 -22 1851.92 233.126  13
  -6   2 -21 110.789 161.954  13
  -6   2 -20 15508.5 700.056  24
  -6  -2 -20 16048.2 673.751  23
  -6   2 -19 6053.03 514.466  13
  -6   2 -19 5600.06 487.313  24
  -6  -2 -19 5370.09 455.026  23
  -6   2 -18 9630.04 662.020  13
  -6   2 -18 9038.48 649.027  24
  -6  -2 -18 8749.49 613.956  23
  -6   2 -17 2877.10 432.716  13
  -6   2 -17 2986.54 430.982  24
  -6  -2 -17 2431.69 378.143  23
  -6  -2 -16 444.411 291.469  24
  -6   2 -16 704.784 288.848  24
  -6   2 -16 381.979 260.037  13
  -6  -2 -16 312.239 256.083  23
  -6  -2 -15 1086.40 326.830  24
  -6   2 -15 981.538 325.274  24
  -6   2 -15 893.252 301.533  13
  -6  -2 -15 915.593 293.952  23
  -6   2 -14 24780.6 1120.86  13
  -6  -2 -14 23603.1 1071.98  24
  -6   2 -14 26253.3 1141.64  24
  -6  -2 -14 23930.5 1093.74  23
  -6  -2 -13 1495.65 348.508  24
  -6   2 -13 799.289 295.393  24
  -6   2 -13 800.569 296.260  13
  -6  -2 -13 1288.16 321.587  23
  -6   2 -12 44318.4 1433.75  13
  -6  -2 -12 40082.3 1329.95  24
  -6   2 -12 42372.6 1418.61  24
  -6  -2 -11 1804.44 500.682   1
  -6   2 -11 845.657 434.793  35
  -6  -2 -11 1432.91 325.255  24
  -6   2 -11 1339.16 297.270  24
  -6  -2 -10 17840.8 1402.90   1
  -6   2 -10 19037.0 1498.60   1
  -6   2 -10 16051.0 1307.37  35
  -6  -2 -10 17348.2 1402.13  46
  -6  -2  -9 8707.80 938.168   1
  -6   2  -9 8614.88 945.671  37
  -6   2  -9 9446.02 951.320  35
  -6  -2  -9 10422.3 1030.63  18
  -6   2  -9 8932.87 995.029   1
  -6  -2  -9 9928.70 1054.40  46
  -6   2  -8 671.493 329.055  37
  -6   2  -8 617.260 313.945  35
  -6  -2  -8 723.640 364.969  18
  -6   2  -8 599.602 328.665   1
  -6  -2  -8 464.644 324.589  46
  -6   2  -7 3755.09 627.654   1
  -6   2  -7 3077.65 546.783  37
  -6   2  -7 3523.20 578.316  35
  -6  -2  -7 5055.78 745.419  18
  -6  -2  -7 3645.35 641.971  46
  -6   2  -7 3772.19 667.154  41
  -6   2  -6 5085.63 643.463  37
  -6   2  -6 4573.05 600.774  35
  -6  -2  -6 5309.19 734.603  18
  -6  -2  -6 4488.94 695.355  46
  -6   2  -6 4992.20 674.046   1
  -6   2  -6 5646.58 759.645  41
  -6   2  -5 9021.91 817.722  37
  -6   2  -5 8593.97 735.843  35
  -6  -2  -5 9164.96 986.005  18
  -6  -2  -5 10230.5 932.394  17
  -6  -2  -5 10084.1 951.872  46
  -6   2  -5 10764.2 1041.21  41
  -6   2  -5 9415.27 875.039   1
  -6   2  -4 133977. 2970.42  37
  -6  -2  -4 139138. 3208.51  17
  -6  -2  -4 134253. 3648.97  18
  -6  -2  -4 133755. 3268.86  46
  -6   2  -4 137378. 3462.48  41
  -6   2  -3 79355.6 2219.84  37
  -6  -2  -3 77932.4 2803.68  18
  -6  -2  -3 85885.1 2467.04  17
  -6   2  -3 81737.3 2680.70  41
  -6   2  -2 91105.9 2325.58  37
  -6  -2  -2 92452.7 2511.85  17
  -6  -2  -2 89900.3 2982.94  18
  -6   2  -2 90403.5 2793.81  41
  -6   2  -1 49032.9 1697.23  37
  -6  -2  -1 50366.9 2226.35  18
  -6  -2  -1 53862.3 1880.86  17
  -6  -2  -1 50624.8 1821.58  16
  -6   2  -1 51309.3 2125.30  41
   6   2   0 17862.1 1234.16  38
  -6   2   0 16464.4 974.658  37
  -6  -2   0 20541.3 1139.73  19
  -6  -2   0 18908.3 1339.01  18
  -6  -2   0 19158.1 1110.99  17
  -6  -2   0 19103.0 1126.85  16
   6  -2   0 17567.1 976.599   6
  -6   2   0 18753.9 1029.11  46
  -6   2   0 18582.4 1308.08  41
   6   2   1 47526.2 2104.97  38
  -6   2   1 43341.5 1566.24  37
   6   2   1 52031.2 1701.46  36
  -6   2   1 41859.7 1647.56   2
  -6  -2   1 45017.3 1647.12  19
  -6  -2   1 46382.7 2012.76  18
  -6  -2   1 43815.0 1638.97  17
  -6  -2   1 44891.9 1715.52  16
   6  -2   1 46178.2 1530.43   6
  -6   2   1 47144.0 1565.20  46
  -6   2   1 45662.5 1980.94  41
   6   2   2 83266.4 2893.76  38
   6   2   2 90042.6 2237.35  36
  -6  -2   2 84805.9 2249.64  19
  -6  -2   2 84711.7 2630.31  18
  -6   2   2 78090.0 2263.07   2
   6  -2   2 80327.4 1961.56   6
  -6  -2   2 80239.1 2320.66  16
  -6   2   2 84321.1 2373.17   3
  -6   2   2 81547.2 2620.85  41
   6   2   3 78604.2 2886.94  38
  -6  -2   3 73146.2 2200.70  20
   6   2   3 82056.0 2150.66  36
  -6   2   3 77216.2 2243.80  19
  -6  -2   3 77103.4 2180.93  19
   6  -2   3 73985.5 1852.18   6
  -6  -2   3 74477.5 2279.04  16
  -6   2   3 74482.3 2243.41   2
  -6   2   3 79552.6 2423.74   3
  -6   2   3 72377.4 2065.89  43
  -6   2   3 76546.9 2516.15  41
   6   2   4 143051. 3944.58  38
  -6  -2   4 132522. 2999.37  20
  -6   2   4 139097. 3044.53  19
  -6  -2   4 138881. 2996.81  19
  -6   2   4 131845. 3043.44   2
  -6   2   4 141402. 3407.44   3
  -6   2   4 133058. 2866.16  43
  -6   2   4 135540. 3343.40  41
   6   2   5 8142.86 1011.06  38
  -6  -2   5 7668.56 767.819  20
  -6   2   5 8785.24 812.919  19
  -6   2   5 7600.57 749.887  43
  -6   2   5 8684.98 898.268  41
  -6   2   5 7854.11 803.386   2
  -6   2   5 8259.20 902.071   3
  -6  -2   5 8732.24 784.376  43
   6   2   6 7903.64 976.691  38
  -6  -2   6 8012.09 794.384  20
  -6   2   6 9224.17 857.334  19
  -6   2   6 7598.30 810.915   2
  -6  -2   6 8426.22 797.203  43
  -6   2   6 8502.95 955.788   3
  -6   2   6 7922.87 784.592  43
  -6   2   6 8761.02 882.457  41
  -6   2   7 4311.20 735.770   3
  -6   2   7 3246.56 501.038  39
   6   2   7 4695.10 787.799  38
  -6  -2   7 3686.82 607.335  20
  -6   2   7 3911.89 620.842  19
  -6   2   7 3372.07 607.314  41
  -6   2   7 4767.78 712.478   2
  -6  -2   7 3906.03 564.979  43
  -6   2   7 2975.81 546.342  43
  -6   2   8 230.047 264.319  39
   6   2   8 542.062 431.016  38
  -6  -2   8 206.275 267.752  20
  -6   2   8 374.468 362.968  19
  -6  -2   8 859.671 371.701  43
  -6   2   8 777.604 380.806  43
  -6   2   8 376.702 352.321  41
  -6   2   9 10058.7 942.595  39
   6   2   9 7628.60 988.346  38
  -6  -2   9 9110.46 953.596  20
  -6   2   9 9994.97 968.543  19
  -6  -2   9 8536.36 907.285  43
  -6   2   9 9505.98 970.386  43
   6   2   9 8741.72 914.425  47
  -6   2  10 21633.4 1426.60  39
   6   2  10 18205.9 1512.32  38
  -6  -2  10 20149.8 1431.18  20
  -6  -2  10 20610.7 1387.10  43
  -6   2  10 20804.7 1453.12  43
  -6   2  11 2436.99 618.257  39
  -6  -2  11 1430.01 290.390  21
  -6  -2  11 2067.59 357.218  32
  -6   2  11 1939.79 343.286  31
  -6   2  11 1634.69 311.541  30
  -6  -2  11 1955.17 517.148  43
  -6  -2  12 39564.8 1284.71  28
  -6  -2  12 36292.2 1275.02  32
  -6   2  12 38243.0 1324.58  31
  -6  -2  12 38477.9 1233.03  21
  -6  -2  13 845.413 276.100  21
  -6  -2  13 1363.32 343.206  32
  -6   2  13 1482.31 340.813  31
  -6   2  13 1357.82 339.650  30
  -6  -2  13 1338.47 316.024  28
  -6  -2  14 24705.7 1099.80  32
  -6   2  14 23567.5 1074.24  31
  -6   2  14 21285.0 1069.42  30
  -6  -2  14 27754.1 1039.58  29
  -6  -2  14 24777.9 1030.26  21
  -6  -2  15 1468.40 331.326  21
  -6   2  15 1393.84 353.165  31
  -6   2  15 1050.87 329.222  30
  -6  -2  15 991.858 288.416  29
  -6  -2  16 552.960 280.106  21
  -6   2  16 308.319 264.142  31
  -6   2  16 207.876 244.086  30
   6  -2  16 474.117 244.645  10
  -6  -2  16 151.982 222.456  29
  -6  -2  17 3096.25 404.950  21
  -6   2  17 2776.49 411.413  31
  -6   2  17 3002.23 431.440  30
  -6  -2  17 2781.44 387.670  29
   6  -2  17 2153.88 354.117  10
   6  -2  18 8123.93 564.568  10
  -6   2  18 8194.47 618.365  30
  -6  -2  18 8242.74 570.101  29
  -6  -2  18 9432.83 613.853  21
  -6   2  18 8808.49 615.958  31
  -6   2  19 5687.94 489.699  31
   6  -2  19 5575.35 448.211  10
  -6  -2  19 6347.54 534.196  31
  -6   2  19 5719.38 498.359  30
  -6  -2  19 5667.23 464.709  29
   6   2  19 4972.90 497.935   9
  -6  -2  19 6042.03 482.147  21
   6  -2  20 19269.1 737.149  10
  -6   2  20 19897.2 807.551  31
  -6  -2  20 21290.2 863.331  31
  -6   2  20 21613.1 851.191  30
  -6  -2  20 22460.5 803.308  29
   6   2  20 17919.1 812.773   9
  -6  -2  20 20308.3 765.856  21
  -6  -2  21 281.202 184.724  21
  -6   2  21 442.773 208.269  31
  -6  -2  21 384.176 208.999  31
  -6   2  21 282.379 197.458  30
   6   2  21 373.534 215.082   9
  -6   2  22 2942.33 287.238  31
  -6  -2  22 3090.65 316.061  31
  -6   2  22 3035.23 296.364  30
  -6  -2  22 3387.76 282.475  30
   6   2  22 2384.58 279.586   9
  -6  -2  22 3092.67 268.862  21
  -6  -2  23 1425.83 197.040  31
  -6   2  23 1468.31 195.843  30
   6  -3 -21 8467.08 423.563  11
  -6   3 -21 7085.63 435.146  13
   6  -3 -20 1126.95 223.419  11
  -6   3 -20 621.488 208.031  13
   6  -3 -19 16228.5 721.576  11
  -6   3 -19 15863.9 758.256  13
  -6  -3 -19 13870.0 648.946  23
   6  -3 -18 4167.16 418.769  11
  -6   3 -18 3333.39 401.955  13
  -6   3 -18 3632.15 402.047  24
  -6  -3 -18 3714.54 385.337  23
  -6   3 -17 5685.79 539.207  13
  -6   3 -17 5292.03 513.760  24
  -6  -3 -17 5297.54 478.264  23
  -6   3 -16 6974.37 599.531  13
  -6   3 -16 7023.46 609.583  24
  -6  -3 -16 6475.00 554.363  23
  -6   3 -15 21959.9 1047.31  13
  -6   3 -15 22044.5 1056.44  24
  -6  -3 -15 21406.1 960.787  23
  -6   3 -14 2206.80 404.709  24
  -6  -3 -14 1675.22 373.278  23
  -6   3 -14 1808.11 399.865  13
  -6   3 -13 11587.4 794.905  13
  -6   3 -13 9974.81 785.581  24
  -6  -3 -13 11561.6 743.306  23
  -6   3 -12 19217.4 1008.61  13
  -6  -3 -12 19986.9 964.152  24
  -6   3 -12 20011.6 1039.29  24
  -6  -3 -12 21546.2 1019.81  23
  -6  -3 -11 11981.1 746.277  24
  -6   3 -11 13663.6 822.716  24
  -6  -3 -11 12916.9 806.895  23
  -6   3 -10 13408.4 766.433  42
  -6   3 -10 11737.0 784.891  13
  -6  -3 -10 13497.7 777.888  24
  -6  -3 -10 13227.2 847.890  23
  -6   3  -9 9788.45 1058.48   1
  -6   3  -9 9485.36 1044.79  37
  -6  -3  -9 9756.84 1089.33  17
  -6   3  -9 8590.73 1050.12  44
  -6   3  -8 48940.6 2248.83  37
  -6   3  -8 52414.9 2330.70   1
  -6  -3  -8 52876.9 2380.89  17
  -6   3  -8 51862.3 2432.76  44
  -6   3  -8 56503.0 2432.56  41
  -6   3  -7 3375.24 605.930  37
  -6  -3  -7 4277.58 735.510  17
  -6   3  -7 2733.79 593.555  44
  -6   3  -7 4514.64 785.864  41
  -6   3  -6 19381.8 1327.70  37
  -6  -3  -6 19845.0 1395.63  17
  -6   3  -6 20336.0 1456.43  44
  -6   3  -5 16787.8 1201.08  37
  -6  -3  -5 15644.2 1204.56  17
  -6   3  -5 16228.9 1247.39  44
  -6   3  -4 20428.3 1291.51  37
  -6  -3  -4 20352.5 1337.00  17
   6  -3  -4 19047.0 1265.33   6
  -6   3  -3 41224.1 1782.98  37
   6  -3  -3 40210.2 1764.48   6
  -6  -3  -3 41807.5 1861.53  17
  -6   3  -3 43370.6 2046.27  41
  -6   3  -2 1511.85 412.420  37
  -6  -3  -2 1374.95 475.076  17
   6  -3  -2 2158.20 446.623   6
  -6   3  -2 2283.22 612.603  41
  -6   3  -1 107905. 2758.51  37
  -6  -3  -1 113843. 2932.49  17
   6  -3  -1 104583. 2702.80   6
  -6  -3  -1 114849. 2976.93  33
  -6   3  -1 113710. 3260.35  41
  -6   3   0 669.121 331.023  37
   6   3   0 2057.79 484.709  36
  -6  -3   0 3876.91 693.391  33
  -6  -3   0 3421.62 631.373  17
  -6  -3   0 4144.70 684.477  16
   6  -3   0 805.914 316.736   6
  -6   3   0 2182.67 633.578  41
  -6   3   1 107919. 2760.37  37
   6   3   1 116673. 2814.13  36
  -6   3   1 108670. 2885.90   2
  -6  -3   1 118825. 2765.38  19
  -6  -3   1 104934. 3035.52  33
   6  -3   1 103171. 2582.09   6
  -6  -3   1 107901. 2891.63  16
  -6   3   1 108523. 3143.63  41
   6   3   2 2093.83 586.469  38
   6   3   2 1205.89 346.257  36
  -6  -3   2 2660.39 564.488  19
  -6  -3   2 3434.83 692.930  33
  -6  -3   2 2709.02 627.045  16
   6  -3   2 1375.18 352.377   6
  -6   3   2 1468.03 428.163   2
  -6   3   2 2302.33 618.668  41
   6   3   3 38024.8 2015.42  38
   6   3   3 42551.6 1744.39  36
  -6  -3   3 43928.2 1728.99  19
  -6  -3   3 39818.8 2033.46  33
  -6  -3   3 41826.5 1847.26  16
  -6   3   3 43310.3 1670.77  43
  -6   3   3 44339.5 1934.34   3
   6  -3   3 40252.0 1578.09   6
  -6   3   3 41493.6 1832.15   2
  -6   3   3 42045.4 1986.63  41
   6   3   4 21154.6 1555.11  38
  -6  -3   4 20743.0 1322.36  20
   6   3   4 20524.9 1254.34  36
  -6  -3   4 21317.4 1255.30  19
  -6  -3   4 19806.1 1491.37  33
  -6  -3   4 21020.3 1348.64  16
  -6   3   4 19909.5 1306.82   2
  -6   3   4 20242.4 1373.27   3
  -6   3   4 20577.2 1188.48  43
  -6   3   4 19921.7 1377.92  41
   6   3   5 17769.0 1470.94  38
  -6  -3   5 17113.9 1219.29  20
  -6  -3   5 20061.1 1258.75  19
  -6  -3   5 19211.1 1479.23  33
  -6  -3   5 17580.6 1248.35  16
  -6   3   5 16724.0 1221.11   2
  -6   3   5 19058.9 1398.76   3
  -6   3   5 18277.2 1161.97  43
  -6   3   5 17063.7 1289.07  41
   6   3   6 19686.8 1592.02  38
  -6  -3   6 19820.5 1330.78  20
  -6  -3   6 19248.1 1510.28  33
  -6   3   6 15865.4 1217.10   2
  -6   3   6 18221.2 1432.73   3
  -6   3   6 18389.7 1216.16  43
  -6   3   6 17273.4 1283.87  41
  -6   3   7 3276.79 665.364   2
  -6   3   7 4603.41 807.837   3
   6   3   7 4730.85 837.872  38
  -6  -3   7 4162.04 677.425  20
  -6  -3   7 4394.90 804.253  33
  -6   3   7 4025.20 657.803  43
  -6   3   7 4273.32 706.643  41
   6   3   8 50993.3 2564.27  38
  -6  -3   8 51637.1 2257.63  20
  -6  -3   8 55119.5 2571.26  33
  -6   3   8 52720.2 2586.20   3
  -6   3   8 53019.5 2187.23  43
  -6  -3   8 54724.9 2389.09  40
  -6   3   9 5856.59 948.669   3
   6   3   9 7580.47 1052.65  38
  -6  -3   9 6917.30 874.713  20
  -6  -3   9 6901.91 950.657  33
   6   3   9 9044.24 1005.75  47
  -6   3   9 7703.02 932.858  43
  -6  -3   9 6852.55 921.669  40
  -6  -3  10 12870.3 743.030  32
  -6   3  10 13673.2 785.501  31
  -6   3  10 13715.2 784.320  30
  -6  -3  10 14563.7 739.936  15
  -6  -3  10 13672.0 777.945  28
  -6   3  10 12945.4 710.276   9
  -6  -3  10 12772.4 715.744  21
  -6  -3  11 13846.2 788.084  32
  -6   3  11 15043.8 848.260  31
  -6   3  11 14934.7 839.953  30
  -6  -3  11 14411.0 825.800  28
  -6   3  11 13760.7 753.660   9
  -6  -3  11 14110.6 754.166  21
  -6   3  12 19510.2 985.103  31
  -6   3  12 19113.0 971.773  30
  -6  -3  12 19590.6 958.244  32
  -6  -3  12 20405.3 983.223  28
  -6   3  12 20906.6 941.504   9
  -6  -3  12 19103.8 891.327  21
  -6  -3  13 9053.36 690.277  32
  -6   3  13 9192.83 698.831  31
  -6   3  13 8840.99 689.766  30
  -6  -3  13 9409.38 686.691  28
  -6   3  13 10281.9 676.698   9
  -6  -3  13 9549.22 666.953  21
  -6  -3  14 2120.77 362.983  21
  -6  -3  14 1917.54 418.330  32
  -6   3  14 1879.27 383.982  31
  -6   3  14 2169.71 406.318  30
  -6  -3  14 2094.48 374.551  28
  -6   3  14 2140.60 369.658   9
  -6  -3  15 21000.3 1024.40  32
  -6   3  15 20614.6 990.787  31
  -6   3  15 19174.2 994.633  30
  -6  -3  15 22829.3 948.986  29
  -6  -3  15 22156.3 996.620  28
  -6   3  15 21023.7 938.003   9
  -6  -3  15 20646.3 929.067  21
  -6   3  16 6172.21 558.360  31
  -6   3  16 6100.43 576.935  30
  -6  -3  16 6933.47 541.448  29
  -6   3  16 6692.31 546.072   9
  -6  -3  16 7104.02 560.526  21
  -6   3  17 4883.49 488.517  31
   6  -3  17 4786.18 489.125  10
  -6   3  17 4745.99 501.381  30
  -6  -3  17 5726.52 497.839  29
  -6   3  17 4843.26 455.161   9
   6   3  17 5319.70 538.219   9
  -6  -3  17 5698.60 504.828  21
  -6   3  18 3609.27 421.197  31
   6  -3  18 4227.03 441.762  10
  -6   3  18 4335.40 489.287  30
  -6  -3  18 4680.92 427.120  29
  -6   3  18 4547.20 419.680   9
   6   3  18 3859.24 441.338   9
  -6  -3  18 3831.79 413.624  21
  -6   3  19 15534.2 720.073  31
   6  -3  19 14815.7 703.486  10
  -6   3  19 15375.2 753.007  30
  -6  -3  19 16693.1 721.269  29
   6   3  19 14289.7 726.372   9
  -6  -3  19 16192.5 718.962  21
  -6  -3  20 834.412 236.846  21
  -6   3  20 959.242 237.640  31
  -6  -3  20 1078.65 264.595  31
   6  -3  20 850.951 215.577  10
  -6   3  20 744.227 231.328  30
  -6  -3  20 1210.55 249.556  29
   6   3  20 663.603 235.945   9
   6  -3  21 9110.27 458.627  10
  -6  -3  21 11064.0 531.849  31
  -6   3  21 9699.91 505.384  30
  -6  -3  21 10602.8 493.002  21
  -6   3  21 10320.0 490.023  31
  -6  -3  22 1811.04 215.136  21
  -6  -3  22 1539.62 221.570  31
  -6   3  22 1549.12 219.273  30
   6   3  22 1371.27 203.887   9
  -6   4 -20 50.6428 152.978  13
  -6   4 -19 1618.60 280.738  13
  -6  -4 -19 1791.28 245.539  23
  -6   4 -18 3467.56 394.284  13
  -6  -4 -18 4089.37 375.478  23
  -6   4 -17 3535.63 427.145  13
  -6  -4 -17 3701.20 381.546  23
  -6   4 -16 1961.59 346.356  24
  -6  -4 -16 2013.95 346.563  23
  -6   4 -16 2077.81 374.475  13
  -6   4 -15 9063.19 680.799  13
  -6   4 -15 10094.9 716.714  24
  -6  -4 -15 9861.92 651.738  23
  -6   4 -14 9194.08 706.513  13
  -6   4 -14 10101.8 745.688  24
  -6  -4 -14 10370.8 679.319  23
  -6   4 -13 29091.5 1208.77  13
  -6   4 -13 30754.1 1254.77  24
  -6  -4 -13 29960.4 1151.14  23
  -6   4 -12 3657.26 485.860  24
  -6  -4 -12 3636.75 470.541  23
  -6   4 -12 3008.34 432.635  13
  -6   4 -11 14776.8 865.519  42
  -6   4 -11 14145.1 846.726  13
  -6  -4 -11 14615.9 850.768  23
  -6   4 -10 19195.1 964.612  42
  -6   4 -10 19420.0 953.599  13
  -6  -4 -10 19332.9 976.561  23
  -6  -4 -10 20801.6 876.027  22
  -6   4  -9 17656.2 891.749  42
  -6   4  -9 17616.0 884.957  13
  -6  -4  -9 16774.2 918.305  23
  -6  -4  -9 17425.1 815.334  22
  -6  -4  -8 136.396 270.805  23
  -6   4  -8 156.321 204.771  13
  -6  -4  -8 439.789 244.427  22
  -6   4  -8 345.563 220.544  42
  -6   4  -7 38090.1 2155.65  44
  -6   4  -7 39900.0 1230.84  42
  -6  -4  -7 37375.7 1287.46  23
  -6  -4  -7 39138.5 1219.73  22
  -6   4  -6 10689.0 1071.13  37
  -6  -4  -6 12735.9 1191.93  17
   6  -4  -6 9298.01 1015.56   6
  -6   4  -6 9934.37 1045.15  44
  -6   4  -5 10735.5 1057.39  37
  -6  -4  -5 10334.2 1059.71  17
   6  -4  -5 9954.41 1024.31   6
  -6   4  -5 9399.29 1016.49  44
  -6   4  -4 9286.60 962.465  37
  -6  -4  -4 10572.8 1036.87  17
   6  -4  -4 10066.8 1015.73   6
  -6   4  -3 4803.17 706.414  37
   6  -4  -3 4515.25 676.555   6
  -6  -4  -3 4437.01 714.654  17
  -6   4  -2 18729.7 1308.07  37
  -6  -4  -2 20855.3 1397.57  17
   6  -4  -2 17265.4 1259.87   6
  -6   4  -1 5585.94 762.732  37
   6   4  -1 7961.49 842.601  36
  -6  -4  -1 6266.24 832.495  33
   6  -4  -1 6107.23 736.014   6
  -6   4   0 1796.43 458.336   2
  -6   4   0 2549.60 534.169  37
   6   4   0 2106.21 457.395  36
  -6  -4   0 2601.96 639.621  33
  -6  -4   0 2667.19 549.227  16
   6  -4   0 2578.77 483.001   6
  -6   4   0 2953.50 676.963  41
   6   4   1 5192.39 688.252  36
  -6   4   1 6001.96 799.546   2
  -6  -4   1 7077.82 910.882  33
  -6  -4   1 8057.61 918.155  16
   6  -4   1 6112.50 739.836   6
  -6   4   1 6029.13 872.529  41
   6   4   2 18273.9 1247.56  36
  -6  -4   2 18185.6 1413.70  33
   6  -4   2 17522.3 1198.31   6
  -6   4   2 18946.2 1352.24   2
  -6  -4   2 18354.3 1332.34  16
  -6   4   2 18313.0 1407.64  41
   6   4   3 5045.34 705.176  36
  -6  -4   3 4617.07 804.766  33
   6  -4   3 4898.99 652.945   6
  -6  -4   3 5348.61 776.045  16
  -6   4   3 4819.68 747.051   2
  -6   4   3 4504.70 721.400  41
  -6  -4   4 7241.34 993.190  33
  -6  -4   4 6444.34 845.157  16
  -6   4   4 6333.83 803.272   2
  -6   4   4 6163.57 865.584   3
  -6   4   4 6078.66 862.197  41
  -6  -4   5 12193.4 1142.58  20
  -6  -4   5 12126.4 1261.06  33
  -6  -4   5 12376.5 1137.98  16
  -6   4   5 11676.3 1104.62   2
  -6   4   5 12325.4 1203.42   3
  -6   4   5 11489.8 1152.30  41
  -6  -4   6 8411.62 951.182  20
  -6  -4   6 9125.50 1132.59  33
  -6   4   6 7370.75 950.369   2
  -6   4   6 8257.17 1050.65   3
  -6  -4   7 36129.6 1148.60  32
  -6   4   7 38411.0 1236.10  30
  -6  -4   7 37216.0 1150.14  15
  -6   4   7 35375.2 1135.86   9
  -6  -4   8 15.2616 226.707  21
  -6  -4   8 425.804 260.038  32
  -6   4   8 190.863 263.954  31
  -6   4   8 509.737 260.678  30
  -6  -4   8 18.0081 222.226  15
  -6  -4   8 191.179 265.383  28
  -6   4   8 247.223 207.973   9
  -6   4   8 167.799 213.193  12
  -6  -4   9 20198.2 919.431  32
  -6   4   9 21813.9 996.227  31
  -6   4   9 20925.3 963.216  30
  -6  -4   9 21046.0 885.478  15
  -6  -4   9 20522.1 975.635  28
  -6   4   9 20103.4 897.425   9
  -6  -4   9 21918.3 914.377  21
  -6  -4  10 17343.4 872.529  32
  -6   4  10 18843.6 947.505  31
  -6   4  10 19109.2 942.501  30
  -6  -4  10 19040.1 963.418  28
  -6   4  10 18442.3 882.241   9
  -6  -4  10 18022.3 842.168  21
  -6  -4  11 13043.2 793.729  32
  -6   4  11 11938.7 800.614  31
  -6   4  11 12821.3 802.525  30
  -6  -4  11 13081.6 815.297  28
  -6   4  11 12628.2 759.206   9
  -6  -4  11 12419.5 726.149  21
  -6  -4  12 3158.27 414.680  21
  -6  -4  12 3094.84 443.783  32
  -6   4  12 3442.28 484.390  31
  -6   4  12 2924.02 457.409  30
  -6  -4  12 3625.87 489.033  28
  -6   4  12 3171.46 429.446   9
  -6  -4  13 29568.9 1207.41  32
  -6   4  13 30350.1 1210.61  31
  -6   4  13 27583.3 1186.33  30
  -6  -4  13 32892.4 1246.00  28
  -6   4  13 29879.6 1141.11   9
  -6  -4  13 30472.8 1117.27  21
  -6  -4  14 8730.05 691.668  32
  -6   4  14 9180.92 690.839  31
  -6   4  14 7818.55 667.114  30
  -6  -4  14 10001.8 711.476  28
  -6   4  14 8999.17 660.537   9
   6   4  14 9009.78 698.287   9
  -6  -4  14 8817.36 631.945  21
  -6  -4  15 8754.32 694.530  32
  -6   4  15 8064.27 656.989  30
  -6  -4  15 10019.3 636.106  29
  -6  -4  15 9497.20 692.499  28
  -6   4  15 8323.14 614.295   9
   6   4  15 10085.1 700.116   9
  -6  -4  15 8241.70 607.674  21
  -6   4  15 9098.02 655.581  31
  -6  -4  16 2345.75 362.891  21
  -6   4  16 2416.62 368.089  31
  -6   4  16 2401.29 387.708  30
  -6  -4  16 3039.40 371.391  29
  -6  -4  16 2663.37 401.119  28
  -6   4  16 2374.21 356.535   9
   6   4  16 1776.84 331.714   9
  -6  -4  17 2481.89 362.789  21
  -6   4  17 2461.65 349.455  31
   6  -4  17 2831.00 389.953  10
  -6   4  17 2232.30 368.880  30
  -6  -4  17 2604.45 334.479  29
   6   4  17 2757.59 369.835   9
  -6   4  17 2262.59 331.452   9
   6  -4  18 4119.60 410.093  10
  -6   4  18 3733.33 402.365  30
  -6  -4  18 4739.62 401.989  29
  -6   4  18 4245.30 397.228   9
  -6  -4  18 4500.99 416.941  21
   6   4  18 4482.26 424.505   9
  -6  -4  19 2161.35 293.269  21
  -6   4  19 1892.48 287.243  30
   6  -4  19 1885.50 282.610  10
  -6  -4  19 2237.30 287.540  29
  -6   4  19 2057.70 267.159   9
   6   4  19 1632.03 262.168   9
  -6  -4  20 615.156 203.133  21
  -6  -4  20 710.863 204.578  31
   6  -4  20 324.903 169.800  10
  -6   4  20 682.850 202.363  30
  -6  -4  20 511.787 176.248  29
  -6   4  20 437.978 153.985   9
   6   4  20 490.583 168.096   9
  -6  -4  21 1431.55 209.390  21
   6  -4  21 1183.12 189.888  10
  -6   4  21 1179.08 192.445  30
  -6   5 -19 9582.67 478.548  13
  -6  -5 -19 8519.43 439.427  25
  -6   5 -18 2978.44 329.074  13
  -6  -5 -18 2707.95 290.987  25
  -6  -5 -18 2490.08 262.590  23
  -6  -5 -17 223.328 168.717  23
  -6   5 -17 308.464 200.137  13
  -6  -5 -16 1828.82 289.535  23
  -6   5 -16 1663.86 330.550  13
  -6  -5 -15 261.545 205.261  23
  -6   5 -15-25.0601 230.521  13
  -6   5 -14 2834.51 404.567  24
  -6  -5 -14 2713.23 378.988  23
  -6   5 -14 2234.23 383.321  13
  -6   5 -13 28757.8 1143.27  24
  -6  -5 -13 28262.5 1052.96  23
  -6   5 -12 10839.4 764.929  13
  -6   5 -12 11995.9 778.275  24
  -6  -5 -12 12491.4 748.604  23
  -6  -5 -11 3481.69 467.360  23
  -6   5 -11 2702.66 431.451  13
  -6   5 -10 37650.5 1328.44  42
  -6   5 -10 37184.6 1329.98  13
  -6  -5 -10 38240.3 1326.72  23
  -6  -5 -10 41752.7 1228.25  22
  -6   5  -9 5569.47 543.901  42
  -6   5  -9 4937.71 511.969  13
  -6  -5  -9 4904.98 528.929  23
  -6  -5  -9 5603.09 509.349  22
  -6   5  -8 32244.9 1188.13  13
  -6   5  -8 35054.5 1221.11  42
  -6  -5  -8 33149.3 1260.85  23
  -6  -5  -8 35389.2 1179.23  22
  -6  -5  -7 1704.60 362.791  23
  -6   5  -7 1434.12 313.891  42
  -6   5  -7 1383.57 304.337  13
  -6  -5  -7 1598.20 347.876  22
  -6   5  -6 13298.3 732.962  42
  -6   5  -6 13197.0 721.214  13
  -6  -5  -6 12977.8 768.404  23
  -6  -5  -6 12656.8 767.289  22
  -6   5  -5 30541.0 1064.31  13
  -6  -5  -5 31491.7 1146.10  23
  -6  -5  -5 29576.9 1149.19  22
  -6   5  -5 32412.7 1102.58  42
  -6   5  -4 253.618 207.096  42
  -6  -5  -4 363.553 240.355  23
  -6   5  -4 447.809 206.673  13
  -6  -5  -4 699.536 311.830  22
  -6   5  -3 24293.5 938.281  42
  -6   5  -3 24082.1 916.850  13
  -6  -5  -3 22221.6 947.145  23
  -6  -5  -3 21833.2 993.457  22
  -6  -5  -2 15616.8 768.004  32
  -6   5  -2 15766.8 751.716  42
  -6   5  -2 14584.5 711.990  13
  -6  -5  -2 14724.0 745.252  23
  -6  -5  -2 13977.7 818.542  22
  -6  -5  -1 11033.7 658.121  32
  -6  -5  -1 9745.14 557.375  14
  -6   5  -1 11618.5 663.255  42
  -6   5  -1 11896.1 659.224  13
  -6  -5  -1 11193.2 676.266  23
  -6  -5  -1 10535.6 717.832  22
  -6  -5   0 1840.71 314.437  32
  -6  -5   0 1547.19 275.011  14
  -6  -5   0 1864.99 321.399  23
  -6  -5   0 2723.03 442.049  22
  -6   5   0 2153.04 312.549  13
  -6   5   0 2431.27 326.959  42
  -6  -5   1 9875.31 618.500  32
  -6   5   1 10818.5 633.721   9
  -6  -5   1 10478.6 674.603  22
  -6  -5   2 15319.1 763.742  32
  -6   5   2 16376.6 775.309   9
  -6  -5   2 16521.6 799.420  22
  -6   5   2 15402.5 739.926  12
  -6  -5   3 19193.8 852.903  32
  -6   5   3 20543.5 863.089   9
  -6  -5   3 16736.5 713.861  14
  -6  -5   3 18840.2 868.968  22
  -6   5   3 19081.6 830.500  12
  -6  -5   4 623.338 220.941  32
  -6   5   4 619.833 248.091   9
  -6   5   4 634.550 225.679  12
  -6  -5   5 37958.1 1191.76  32
  -6  -5   5 37203.4 1177.28  15
  -6   5   5 40518.9 1229.62   9
  -6   5   5 38213.9 1202.90  12
  -6  -5   6 11503.2 688.533  32
  -6  -5   6 11208.5 690.754  15
  -6   5   6 13271.8 731.809   9
  -6   5   6 11805.7 695.859  12
  -6  -5   7 1081.37 296.721  32
  -6   5   7 1333.99 305.447  30
  -6  -5   7 1087.69 295.423  15
  -6   5   7 1115.58 275.613   9
  -6   5   7 1402.85 316.578  12
  -6  -5   8 33493.3 1188.10  32
  -6   5   8 35016.1 1244.53  30
  -6  -5   8 34485.0 1148.46  15
  -6  -5   8 33042.2 1258.86  28
  -6   5   8 34457.3 1188.30   9
  -6  -5   9 4290.31 495.960  32
  -6   5   9 5186.68 534.778  30
  -6  -5   9 5224.21 488.839  15
  -6  -5   9 4940.05 563.728  28
  -6   5   9 4773.12 497.142   9
  -6  -5   9 5315.76 481.645  21
  -6  -5  10 37830.8 1292.03  32
  -6   5  10 37304.3 1353.70  30
  -6  -5  10 38572.1 1389.47  28
  -6   5  10 38490.7 1285.23   9
  -6  -5  10 40493.5 1243.84  21
  -6  -5  11 4276.25 500.254  32
  -6   5  11 4592.11 525.686  30
  -6  -5  11 4398.23 473.175  21
  -6  -5  11 5042.00 556.180  28
  -6   5  11 4570.68 490.795   9
  -6  -5  12 9413.47 691.627  32
  -6   5  12 9137.16 705.943  30
  -6  -5  12 10082.4 731.318  28
  -6   5  12 9964.23 684.999   9
  -6  -5  12 10540.4 660.243  21
  -6  -5  13 25065.4 987.109  21
  -6  -5  13 23775.9 1069.22  32
  -6   5  13 24144.3 1073.30  30
  -6  -5  13 26728.6 1121.74  28
  -6   5  13 24330.8 1030.04   9
  -6  -5  14 2627.05 375.376  21
  -6  -5  14 2163.29 400.209  32
  -6   5  14 2082.04 387.626  30
  -6  -5  14 2652.39 418.376  28
  -6   5  14 2265.22 364.009   9
  -6  -5  15-275.324 276.258  21
  -6  -5  15-25.2489 249.138  32
  -6   5  15-12.6770 225.900  30
  -6  -5  15 266.972 253.874  28
  -6   5  15-6.10311 192.237   9
  -6  -5  16 2548.52 343.168  21
  -6   5  16 2350.46 348.573  30
   6  -5  16 2201.58 345.501  10
  -6  -5  16 2808.35 392.701  28
  -6   5  16 2392.62 335.494   9
  -6  -5  17 155.562 207.947  21
  -6   5  17 357.815 196.937  30
   6  -5  17 450.225 225.776  10
  -6   5  17 644.726 216.642   9
   6  -5  18 2403.50 305.351  10
  -6   5  18 2719.82 316.800  30
  -6   5  18 2465.97 297.417   9
  -6  -5  18 2809.88 312.404  21
   6  -5  19 9088.31 463.474  10
[truncated: 217,965 more chars]
