# Supplementary material for: Crystal structure of 1-[2-(2,6-di­chloro­phen­yl)-4,5-diphenyl-1H-imidazol-1-yl]propan-2-ol
Source: Acta Crystallogr E Crystallogr Commun. 2015 Apr 9;71(Pt 5):o299–300. doi: 10.1107/S2056989015006763 (PMC4420112; doi:10.1107/S2056989015006763)
Supplement: Supplementary file 2 [file e-71-0o299-Isup2.hkl]

#
# h,k,l, Fc-squared, Fo-squared, sigma(Fo-squared), status flag
#
data_I
_shelx_title ' SJ5450 in Pna21'
_shelx_refln_list_code          4
_shelx_F_calc_maximum      151.76
_exptl_crystal_F_000       880.00
_reflns_d_resolution_high  0.8129

loop_
 _space_group_symop_operation_xyz
 'x, y, z'
 '-x, -y, z+1/2'
 '-x+1/2, y+1/2, z+1/2'
 'x+1/2, -y+1/2, z'

_cell_length_a    12.1468
_cell_length_b     8.4194
_cell_length_c    20.9636
_cell_angle_alpha  90.000
_cell_angle_beta   90.000
_cell_angle_gamma  90.000

_shelx_F_squared_multiplier     1.000

loop_
 _refln_index_h
 _refln_index_k
 _refln_index_l
 _refln_F_squared_calc
 _refln_F_squared_meas
 _refln_F_squared_sigma
 _refln_observed_status
   2   0 -25        207.53        226.17        11.08 o
   0   1 -25         15.65         10.09         2.63 o
   1   1 -25         87.80         89.21         4.37 o
   2   1 -25         53.98         62.08         4.59 o
   3   1 -25         53.53         52.67         8.41 o
   1   2 -25         75.09         75.52         4.48 o
   0   0 -24        338.08        369.70        15.98 o
   2   0 -24         77.95         66.51         9.30 o
   4   0 -24        155.53        139.20         9.17 o
   1   1 -24          8.92          9.70         1.92 o
   2   1 -24         45.94         47.71         3.73 o
   3   1 -24        179.97        194.68         8.14 o
   4   1 -24        113.11        101.72         5.62 o
   0   2 -24        216.88        231.07         8.49 o
   1   2 -24         38.34         40.16         2.88 o
   2   2 -24          5.25          6.55         2.88 o
   3   2 -24         10.58          8.31         4.01 o
   4   2 -24         55.73         66.50         4.44 o
   1   3 -24         44.39         57.43         4.34 o
   2   3 -24          3.03          3.66         5.12 o
   3   3 -24          6.62          2.96         3.48 o
   2   0 -23          2.51         -3.05         3.36 o
   4   0 -23        278.22        290.61        14.81 o
   0   1 -23        124.25        134.52         8.04 o
   1   1 -23        289.60        315.18         9.73 o
   2   1 -23        126.01        137.23         5.51 o
   3   1 -23         71.80         60.71         5.87 o
   4   1 -23         84.32         86.89         6.04 o
   5   1 -23         59.86         51.72         6.48 o
   1   2 -23         94.87        106.10         6.24 o
   2   2 -23         44.88         41.60         3.29 o
   3   2 -23         33.38         22.55         3.99 o
   4   2 -23        230.11        267.49         9.41 o
   5   2 -23         15.33          9.32         7.67 o
   0   3 -23         75.31         76.46         5.61 o
   1   3 -23        155.12        171.09         5.37 o
   2   3 -23         25.92         21.08         2.82 o
   3   3 -23         42.94         49.79        10.38 o
   4   3 -23         43.63         45.06         4.12 o
   1   4 -23          9.85          5.70         2.01 o
   2   4 -23        104.57        116.99         5.77 o
   3   4 -23         10.96         11.20         2.58 o
   0   0 -22        490.61        528.14        22.16 o
   2   0 -22         13.38         10.76         3.77 o
   4   0 -22         29.68         36.44         7.42 o
   1   1 -22        173.26        181.94         6.87 o
   2   1 -22          6.16          6.16         2.50 o
   3   1 -22         63.87         54.77         4.86 o
   4   1 -22         22.56         23.60         4.39 o
   5   1 -22        139.58        141.34         7.52 o
   6   1 -22         14.75         15.51         4.61 o
   0   2 -22        199.97        215.53        10.12 o
   1   2 -22         11.20          8.36         2.65 o
   2   2 -22         72.14         69.12         4.29 o
   3   2 -22        110.68        116.68         7.62 o
   4   2 -22        139.20        142.14         7.91 o
   5   2 -22          2.61          8.00         4.49 o
   6   2 -22         49.01         47.58         4.00 o
   1   3 -22        125.68        138.22         9.59 o
   2   3 -22        230.48        230.23        10.13 o
   3   3 -22         59.00         64.36         5.72 o
   4   3 -22         16.19         15.74         3.54 o
   5   3 -22         10.31         13.86         3.08 o
   0   4 -22         63.20         65.01         5.15 o
   1   4 -22         53.37         55.56         2.97 o
   2   4 -22         76.78         77.46         4.43 o
   3   4 -22         28.62         27.42         3.85 o
   4   4 -22        134.36        133.67         6.31 o
   1   5 -22          1.15          0.40         2.09 o
   2   5 -22         51.80         57.43         4.15 o
   2   0 -21         32.73         37.20         5.30 o
   4   0 -21        157.93        148.98        13.07 o
   6   0 -21         64.17         55.78         7.21 o
   8   0 -21         97.62         66.04         6.41 o
   0   1 -21         28.60         19.83         4.80 o
   1   1 -21        100.93         99.61         5.79 o
   2   1 -21        130.64        130.34         6.22 o
   3   1 -21        250.12        276.57         8.35 o
   4   1 -21         10.01          6.44         3.97 o
   5   1 -21        136.74        140.44         8.22 o
   6   1 -21         26.78         17.94         7.11 o
   7   1 -21        206.16        159.45         6.97 o
   8   1 -21        102.53         67.08         6.40 o
   1   2 -21          6.43          6.16         2.80 o
   2   2 -21        188.79        207.92         7.33 o
   3   2 -21        121.54        129.77         8.77 o
   4   2 -21        122.40        120.46         8.16 o
   5   2 -21         64.57         53.00         5.42 o
   6   2 -21         11.45          2.79         4.07 o
   7   2 -21         10.17          3.44         3.80 o
   0   3 -21        197.76        228.22        10.52 o
   1   3 -21        168.14        192.01         6.91 o
   2   3 -21        113.74        115.39         6.15 o
   3   3 -21         67.02         69.95         6.35 o
   4   3 -21         31.19         32.59         4.65 o
   5   3 -21         53.96         53.55         8.42 o
   6   3 -21        176.00        197.55        17.37 o
   1   4 -21        135.17        144.37         5.59 o
   2   4 -21         56.72         68.33         6.53 o
   3   4 -21         92.43         95.94         6.51 o
   4   4 -21         91.73         95.21         7.41 o
   5   4 -21         16.84         22.71         4.67 o
   0   5 -21        162.73        184.45         7.68 o
   1   5 -21         56.78         56.51         3.46 o
   2   5 -21        126.10        128.00         4.41 o
   3   5 -21         11.58          9.86         2.43 o
   4   5 -21          0.13          1.49         1.75 o
   0   0 -20         93.13         83.17        10.93 o
   2   0 -20        285.56        319.11        15.53 o
   4   0 -20         59.30         58.96         9.49 o
   6   0 -20         93.03         77.54         6.39 o
   8   0 -20         49.01         42.27         6.41 o
   1   1 -20         55.24         56.77         4.79 o
   2   1 -20          3.48          2.85         2.81 o
   3   1 -20         65.08         66.13         4.92 o
   4   1 -20         38.03         35.45         4.58 o
   5   1 -20         21.03         18.40         3.58 o
   6   1 -20         11.85          9.18         2.84 o
   7   1 -20         30.92         25.06         4.31 o
   8   1 -20          4.12         -0.01         2.86 o
   9   1 -20         74.27         54.58         4.14 o
   0   2 -20        625.62        667.90        20.93 o
   1   2 -20         12.15          9.95         3.10 o
   2   2 -20         23.74         25.67         3.65 o
   3   2 -20         63.35         65.56         5.69 o
   4   2 -20          2.52          5.15         3.68 o
   5   2 -20         16.92         14.39         4.22 o
   6   2 -20        457.87        397.14        12.21 o
   7   2 -20         25.63         16.08         5.92 o
   8   2 -20         56.63         47.46         4.37 o
   1   3 -20        421.92        411.48        13.44 o
   2   3 -20         63.54         65.79         4.80 o
   3   3 -20         16.81         15.97         3.44 o
   4   3 -20         11.80         16.03         6.65 o
   5   3 -20          7.81         10.86         3.68 o
   6   3 -20         20.64         23.38         6.36 o
   7   3 -20          0.13          4.31         9.38 o
   0   4 -20         66.78         68.50         6.25 o
   1   4 -20          3.54          1.01         2.53 o
   2   4 -20        328.86        316.98         9.71 o
   3   4 -20        126.57        132.33         6.23 o
   4   4 -20          2.82          2.84         3.29 o
   5   4 -20        129.79        136.78         7.37 o
   6   4 -20          9.33          1.27         3.85 o
   1   5 -20         62.84         60.31         4.30 o
   2   5 -20        314.31        352.25         7.84 o
   3   5 -20         24.11         20.17         2.48 o
   4   5 -20          0.16         -1.47         2.03 o
   5   5 -20          4.99          3.52         1.89 o
   0   6 -20         64.60         74.12         6.62 o
   1   6 -20          1.47          1.91         1.66 o
   2   6 -20         18.96         14.48         1.92 o
   3   6 -20        190.86        204.49         7.64 o
   2   0 -19        700.44        773.86        21.00 o
   4   0 -19        247.01        251.38        13.62 o
   6   0 -19        352.44        355.43        31.65 o
   8   0 -19         17.94         15.88         3.93 o
  10   0 -19        287.89        238.17        10.68 o
   0   1 -19       1710.38       1925.32        32.53 o
   1   1 -19        668.48        731.15        14.28 o
   2   1 -19        269.71        284.48         9.27 o
   3   1 -19        697.95        754.38        16.51 o
   4   1 -19        117.80        112.16         7.45 o
   5   1 -19        517.89        527.42        11.62 o
   6   1 -19         49.23         45.26         4.64 o
   7   1 -19        293.21        282.35        11.54 o
   8   1 -19         19.85         13.81         3.95 o
   9   1 -19         50.71         35.59         3.48 o
   1   2 -19        123.74        132.89         6.44 o
   2   2 -19        324.20        357.42        10.14 o
   3   2 -19         47.93         48.97         6.36 o
   4   2 -19        324.62        304.84        13.36 o
   5   2 -19         29.90         22.07         4.70 o
   6   2 -19        162.38        142.35         7.02 o
   7   2 -19         53.15         43.40         5.91 o
   8   2 -19          6.64          1.96         2.90 o
   9   2 -19         40.00         26.25         2.92 o
   0   3 -19        146.66        144.62         9.33 o
   1   3 -19         78.68         83.36         5.35 o
   2   3 -19         24.77         21.84         3.41 o
   3   3 -19         28.55         22.83         3.82 o
   4   3 -19        590.20        533.56        29.04 o
   5   3 -19         55.52         56.28         9.33 o
   6   3 -19        353.08        384.03        17.49 o
   7   3 -19        307.46        284.87        10.21 o
   8   3 -19          1.09          0.12         2.52 o
   1   4 -19         41.33         42.50         3.89 o
   2   4 -19         87.25         96.70         6.13 o
   3   4 -19         45.58         38.49         4.32 o
   4   4 -19        207.15        204.97        10.20 o
   5   4 -19         72.37         66.53         9.10 o
   6   4 -19         50.29         43.27         4.65 o
   7   4 -19          9.88         10.06         2.92 o
   0   5 -19        147.47        127.30         6.34 o
   1   5 -19         91.85        104.45         4.50 o
   2   5 -19        111.64        112.79         7.41 o
   3   5 -19         31.30         33.63         3.70 o
   4   5 -19         32.02         28.77         4.27 o
   5   5 -19         84.49         80.28         5.62 o
   6   5 -19        206.93        227.25        13.37 o
   1   6 -19         16.83         12.88         2.17 o
   2   6 -19         95.40        101.11         4.14 o
   3   6 -19        114.86        125.85         4.35 o
   4   6 -19          4.64         10.16         2.18 o
   5   6 -19          3.23          1.73         2.00 o
   0   0 -18       3074.43       3439.94        61.89 o
   2   0 -18       1023.04       1159.96       105.02 o
   4   0 -18        110.06        115.25         8.74 o
   6   0 -18        386.11        385.01        14.46 o
   8   0 -18        141.71        126.12        13.02 o
  10   0 -18         26.50         23.69         5.15 o
   1   1 -18        219.07        224.10        20.81 o
   2   1 -18        218.87        248.58        17.84 o
   3   1 -18        369.42        405.93        17.17 o
   4   1 -18          6.90         10.03         3.08 o
   5   1 -18         46.31         37.47         3.75 o
   6   1 -18         31.30         20.97         3.55 o
   7   1 -18        138.39        112.35         7.06 o
   8   1 -18         40.96         30.89         5.20 o
   9   1 -18        120.89        104.54         5.88 o
  10   1 -18         49.40         34.97         3.31 o
   0   2 -18        290.33        285.18        12.82 o
   1   2 -18        349.66        348.17         9.99 o
   2   2 -18        385.18        408.64        11.08 o
   3   2 -18        879.09        894.03        23.19 o
   4   2 -18        714.67        739.26        20.44 o
   5   2 -18        168.74        169.26         6.99 o
   6   2 -18        240.34        229.66         9.30 o
   7   2 -18         69.10         64.47         5.21 o
   8   2 -18          7.84          3.23         3.37 o
   9   2 -18         83.53         70.49         6.91 o
  10   2 -18         59.16         46.14         3.58 o
   1   3 -18         83.69         72.03         5.09 o
   2   3 -18        194.70        200.42         6.90 o
   3   3 -18         82.31         76.28         5.95 o
   4   3 -18        330.05        307.35        13.23 o
   5   3 -18         39.92         53.18         6.31 o
   6   3 -18         98.43         93.69         5.05 o
   7   3 -18         28.80         32.13         4.00 o
   8   3 -18          7.57          2.08         3.13 o
   9   3 -18         72.97         70.92         5.03 o
   0   4 -18        136.79        122.81         8.81 o
   1   4 -18        200.51        185.84         7.40 o
   2   4 -18        119.06         98.30         6.52 o
   3   4 -18        351.90        361.91        11.32 o
   4   4 -18        214.91        209.57        10.80 o
   5   4 -18         73.78         75.73         5.35 o
   6   4 -18         96.35         96.04         7.82 o
   7   4 -18        112.44         99.19         6.34 o
   8   4 -18         26.18         25.33         4.65 o
   1   5 -18         41.95         43.36         3.96 o
   2   5 -18         92.50         92.82         5.84 o
   3   5 -18         73.26         77.54         6.47 o
   4   5 -18         90.57         98.65         7.23 o
   5   5 -18         26.74         24.99         4.26 o
   6   5 -18         68.84         67.98         4.22 o
   7   5 -18         10.00         10.95         2.18 o
   0   6 -18        287.40        324.30         9.01 o
   1   6 -18         43.99         46.04         3.47 o
   2   6 -18         38.61         36.85         3.08 o
   3   6 -18         48.20         53.17         3.46 o
   4   6 -18          0.33          0.81         2.18 o
   5   6 -18        142.19        165.62         7.32 o
   1   7 -18          0.91          1.15         1.74 o
   2   7 -18         75.38         88.86         4.42 o
   3   7 -18          2.50          3.50         2.98 o
   2   0 -17       1864.66       1986.20       157.69 o
   4   0 -17        124.12        110.67         8.94 o
   6   0 -17        550.58        541.98        25.92 o
   8   0 -17        197.44        196.55        15.72 o
  10   0 -17        124.85        101.60         6.94 o
   0   1 -17         12.86         14.09         4.44 o
   1   1 -17       1393.00       1429.64        19.92 o
   2   1 -17        574.88        625.60        24.64 o
   3   1 -17        493.70        553.84        30.79 o
   4   1 -17          8.92         11.33         2.78 o
   5   1 -17        373.46        391.76        10.72 o
   6   1 -17        155.03        133.90         8.67 o
   7   1 -17         19.43         30.55         4.66 o
   8   1 -17         22.74         20.37         4.02 o
   9   1 -17        130.50        129.31         6.86 o
  10   1 -17         65.52         53.86         4.32 o
  11   1 -17         24.29         14.68         2.61 o
   1   2 -17        247.03        240.56         8.44 o
   2   2 -17        130.35        132.25         6.55 o
   3   2 -17         31.33         21.26         4.36 o
   4   2 -17        469.52        503.30        14.77 o
   5   2 -17         14.46         12.94         4.03 o
   6   2 -17         83.13         69.33         5.97 o
   7   2 -17          4.52         -0.63         3.39 o
   8   2 -17         29.43         30.29         5.45 o
   9   2 -17         33.36         25.05         4.47 o
  10   2 -17        122.21         92.23         5.96 o
   0   3 -17        453.36        452.64        15.93 o
   1   3 -17       1118.04       1139.65        26.90 o
   2   3 -17        201.27        194.76         8.13 o
   3   3 -17        314.07        275.08        10.29 o
   4   3 -17        147.64        117.52         9.12 o
   5   3 -17        440.74        490.37        16.50 o
   6   3 -17        132.02        136.21         7.38 o
   7   3 -17         26.54         25.97         3.98 o
   8   3 -17         51.16         47.21         6.80 o
   9   3 -17          4.04         -0.32         3.09 o
  10   3 -17         85.89         75.74         6.77 o
   1   4 -17         16.62         16.95         3.44 o
   2   4 -17        325.29        299.51        15.92 o
   3   4 -17          8.46          8.77         3.46 o
   4   4 -17        724.55        746.99        20.21 o
   5   4 -17        192.92        197.87         8.39 o
   6   4 -17         71.52         91.27         7.16 o
   7   4 -17        176.62        163.90         6.98 o
   8   4 -17         92.79         97.31         6.40 o
   9   4 -17         27.38         28.00         7.26 o
   0   5 -17        811.85        762.77        29.78 o
   1   5 -17        145.35        153.54         6.92 o
   2   5 -17        121.45        120.43         7.00 o
   3   5 -17         12.29         11.75         3.34 o
   4   5 -17        373.47        382.75        14.58 o
   5   5 -17         25.67         23.13         3.42 o
   6   5 -17          4.48          6.60         3.24 o
   7   5 -17         79.24         80.55         4.52 o
   8   5 -17          9.07          7.85         3.78 o
   1   6 -17        183.70        195.77         5.95 o
   2   6 -17         64.18         65.89         4.15 o
   3   6 -17        106.66        112.74         5.08 o
   4   6 -17         59.03         69.65         4.74 o
   5   6 -17        159.84        164.89         6.30 o
   6   6 -17         30.16         29.88         3.77 o
   0   7 -17        546.84        588.77        13.22 o
   1   7 -17          8.37         10.26         1.76 o
   2   7 -17         21.28         16.66         2.23 o
   3   7 -17        280.79        301.05         6.36 o
   4   7 -17         13.52         16.63         5.02 o
   0   0 -16       3916.09       4191.14        66.04 o
   2   0 -16        204.15        199.76        17.60 o
   4   0 -16        174.29        175.20        10.48 o
   6   0 -16         16.86         11.69         6.34 o
   8   0 -16         31.93         28.04         8.49 o
  10   0 -16        114.52        103.33         7.42 o
   1   1 -16        154.16        162.44         7.03 o
   2   1 -16        288.59        288.87        16.88 o
   3   1 -16        309.40        305.76        14.06 o
   4   1 -16        169.08        163.49         7.30 o
   5   1 -16        150.15        152.79         7.10 o
   6   1 -16        380.86        355.76        12.26 o
   7   1 -16        430.89        447.94        16.97 o
   8   1 -16        177.90        164.75         8.55 o
   9   1 -16         84.99         76.98         6.07 o
  10   1 -16         62.23         53.90         5.73 o
  11   1 -16         23.23         19.86         2.92 o
   0   2 -16        518.19        537.62        17.13 o
   1   2 -16        511.71        512.22        11.92 o
   2   2 -16        613.42        664.52        25.58 o
   3   2 -16        200.13        186.09        11.00 o
   4   2 -16        891.05        897.28        15.65 o
   5   2 -16         87.38         75.71         6.35 o
   6   2 -16         11.88         11.42         3.43 o
   7   2 -16         73.95         60.18         7.10 o
   8   2 -16        393.84        365.23        14.11 o
   9   2 -16         61.88         54.53         6.33 o
  10   2 -16         58.86         49.37         5.23 o
  11   2 -16         35.22         25.15         2.90 o
   1   3 -16         22.31         30.18         3.92 o
   2   3 -16         49.60         45.97         6.58 o
   3   3 -16       1370.82       1312.85        21.82 o
   4   3 -16        277.14        271.28        10.26 o
   5   3 -16        191.01        226.12         9.64 o
   6   3 -16        184.99        171.32         8.51 o
   7   3 -16        641.31        640.68        14.93 o
   8   3 -16         32.65         41.87         8.42 o
   9   3 -16          4.17          4.32         3.35 o
  10   3 -16          0.17         -1.68         2.97 o
   0   4 -16        722.35        690.67        32.02 o
   1   4 -16        202.42        190.20         7.76 o
   2   4 -16        217.66        198.05         9.11 o
   3   4 -16        282.36        234.51         9.71 o
   4   4 -16         14.20         16.47         3.84 o
   5   4 -16        119.93        131.94         7.43 o
   6   4 -16         56.90         50.69         5.16 o
   7   4 -16          4.17          8.36         3.06 o
   8   4 -16         12.15         20.21         4.29 o
   9   4 -16        172.75        173.24         8.00 o
  10   4 -16         72.06         55.59         4.10 o
   1   5 -16         59.16         54.02         4.10 o
   2   5 -16        130.93        129.59         9.39 o
   3   5 -16        104.57        108.45         9.17 o
   4   5 -16        222.16        210.78         7.28 o
   5   5 -16         43.46         43.74         4.61 o
   6   5 -16         45.12         44.28         5.48 o
   7   5 -16         30.77         31.65         3.67 o
   8   5 -16        137.63        131.14         4.51 o
   9   5 -16         48.83         43.79         3.70 o
   0   6 -16         64.52         67.69         5.28 o
   1   6 -16        205.21        205.45         6.52 o
   2   6 -16         21.28         20.61         3.05 o
   3   6 -16         90.83        102.24         5.21 o
   4   6 -16         47.55         48.80         3.73 o
   5   6 -16         53.63         59.07         3.78 o
   6   6 -16        222.72        246.46         7.49 o
   7   6 -16         15.73         16.55         2.34 o
   1   7 -16         18.97         18.98         2.32 o
   2   7 -16        129.79        135.69         5.11 o
   3   7 -16         16.33         17.33         2.42 o
   4   7 -16        235.63        254.99         7.29 o
   5   7 -16          6.64          5.40         4.57 o
   0   8 -16         83.47         92.70         6.95 o
   1   8 -16         60.87         76.06         6.00 o
   4   0 -15        561.35        566.36        18.77 o
   6   0 -15        274.01        233.70        18.61 o
   8   0 -15        779.46        712.72        30.06 o
  10   0 -15        116.26         87.08         7.53 o
   2   1 -15        402.33        421.37        33.72 o
   3   1 -15        470.01        482.22        12.64 o
   4   1 -15          9.15          8.30         3.12 o
   5   1 -15        358.88        379.05        12.44 o
   6   1 -15         15.55         13.06         3.99 o
   7   1 -15         67.28         55.21         7.19 o
   8   1 -15         25.48         15.96         4.18 o
   9   1 -15        122.45        110.46         7.19 o
  10   1 -15         54.92         49.89         4.82 o
  11   1 -15         52.81         46.13         4.11 o
   1   2 -15        608.54        621.60        16.72 o
   2   2 -15         21.70         22.39         3.85 o
   3   2 -15        224.96        204.40        11.35 o
   4   2 -15       2062.77       2133.16        54.37 o
   5   2 -15        156.53        143.61         7.24 o
   6   2 -15         20.91         24.36         3.91 o
   7   2 -15         78.40         59.58         5.84 o
   8   2 -15         14.91         16.97         4.09 o
   9   2 -15         42.33         33.07         5.78 o
  10   2 -15          9.13          2.29         3.62 o
  11   2 -15          1.09          2.70         2.35 o
   0   3 -15       1088.43       1017.08        23.58 o
   1   3 -15        831.26        788.08        31.09 o
   2   3 -15         53.42         59.69         6.57 o
   3   3 -15         47.54         51.14         4.59 o
   4   3 -15       1136.78       1145.52        20.46 o
   5   3 -15        445.40        491.39        13.97 o
   6   3 -15        530.96        547.75        14.79 o
   7   3 -15        237.40        244.70        10.12 o
   8   3 -15        104.03         98.09         8.08 o
   9   3 -15          6.41          8.40         3.75 o
  10   3 -15          2.61         -0.32         3.31 o
  11   3 -15        142.85        123.64         4.83 o
   1   4 -15        178.67        167.67         7.39 o
   2   4 -15        796.92        815.92        17.82 o
   3   4 -15         82.00         71.52         7.37 o
   4   4 -15        347.91        332.40        11.39 o
   5   4 -15        287.59        297.00        10.80 o
   6   4 -15        227.31        243.54         9.89 o
   7   4 -15         90.01         92.89         6.31 o
   8   4 -15        539.49        556.66        16.16 o
   9   4 -15         43.54         42.46         5.23 o
  10   4 -15         62.49         64.78         5.05 o
   0   5 -15       1471.10       1418.72        61.09 o
   1   5 -15         50.22         55.15         4.21 o
   2   5 -15         34.31         29.73         4.43 o
   3   5 -15         99.65         86.77         6.20 o
   4   5 -15        113.43        117.72         5.90 o
   5   5 -15         46.56         39.65         4.53 o
   6   5 -15          1.28          3.18         3.85 o
   7   5 -15         48.38         45.31         4.30 o
   8   5 -15        133.86        138.93         5.10 o
   9   5 -15         70.50         59.97         4.77 o
   1   6 -15          6.94          4.76         2.50 o
   2   6 -15         92.93         94.59         5.41 o
   3   6 -15        185.40        159.10         8.96 o
   4   6 -15        153.29        161.42         5.56 o
   5   6 -15        124.36        132.73         5.64 o
   6   6 -15         32.44         32.35         3.74 o
   7   6 -15         36.86         39.42         3.43 o
   8   6 -15          5.53          2.31         2.64 o
   0   7 -15        426.84        454.17        11.38 o
   1   7 -15         75.59         78.24         4.02 o
   2   7 -15         16.95         27.24         3.08 o
   3   7 -15         13.71         20.27         2.73 o
   4   7 -15         44.18         38.09         3.09 o
   5   7 -15          6.05          4.19         5.13 o
   6   7 -15        147.08        149.74         5.33 o
   1   8 -15         58.83         57.55         4.45 o
   2   8 -15        105.85        155.68         6.37 o
   3   8 -15        156.40        171.13         5.45 o
   4   0 -14        551.22        548.75        40.07 o
   6   0 -14        664.65        702.09        29.22 o
   8   0 -14        358.26        345.12        21.73 o
  10   0 -14        144.73        132.19         9.04 o
  12   0 -14         67.52         57.19         3.65 o
   1   1 -14         51.86         64.95        13.34 o
   2   1 -14         99.84         92.96        11.74 o
   3   1 -14       1542.94       1588.67        32.65 o
   4   1 -14         79.91         71.55         7.22 o
   5   1 -14        191.50        190.02         9.00 o
   6   1 -14        165.53        180.08        11.21 o
   7   1 -14        943.71        875.43        37.93 o
   8   1 -14        162.28        156.05        10.87 o
   9   1 -14        142.33        126.53         7.73 o
  10   1 -14          9.08          3.90         2.81 o
  11   1 -14         71.70         59.81         3.26 o
  12   1 -14         18.33         15.43         2.54 o
   1   2 -14        221.16        187.80        23.18 o
   2   2 -14        187.23        172.94        14.05 o
   3   2 -14         48.31         49.56         5.40 o
   4   2 -14        241.44        249.91         8.62 o
   5   2 -14        313.42        318.30        12.70 o
   6   2 -14        634.49        619.54        13.91 o
   7   2 -14         27.96         26.71         4.63 o
   8   2 -14        157.57        165.06         8.65 o
   9   2 -14         77.81         70.89         6.04 o
  10   2 -14        114.27         90.70        10.97 o
  11   2 -14         58.66         50.90         4.11 o
  12   2 -14         29.35         26.94         6.17 o
   1   3 -14         89.27         79.73         6.54 o
   2   3 -14        475.15        414.27        21.12 o
   3   3 -14        461.29        471.60        11.59 o
   4   3 -14        527.61        530.93        33.16 o
   5   3 -14         90.74         80.20         6.47 o
   6   3 -14         48.72         48.05         5.69 o
   7   3 -14        326.80        331.13        11.87 o
   8   3 -14         32.38         29.83         5.78 o
   9   3 -14          7.23          5.12         3.96 o
  10   3 -14         18.29         15.55         3.83 o
  11   3 -14         72.38         58.35         6.05 o
   0   4 -14        147.54        135.71         9.48 o
   1   4 -14        133.10        122.53         6.35 o
   2   4 -14         83.06         64.90         5.81 o
   3   4 -14         44.13         35.47         5.91 o
   4   4 -14        120.02        105.13        11.33 o
   5   4 -14        178.11        161.76         7.33 o
   6   4 -14        245.32        249.48        10.29 o
   7   4 -14        288.55        300.88        11.56 o
   8   4 -14         97.62         99.43        10.54 o
   9   4 -14         54.49         53.67         5.94 o
  10   4 -14         28.52         23.86         4.09 o
  11   4 -14          2.17          3.48         1.96 o
   1   5 -14        121.16        112.53         6.41 o
   2   5 -14        281.95        252.56        10.36 o
   3   5 -14        236.02        250.50         9.71 o
   4   5 -14         45.82         52.83         4.36 o
   5   5 -14        114.07        114.37         6.90 o
   6   5 -14         56.64         65.69         5.64 o
   7   5 -14        109.90        100.46         6.20 o
   8   5 -14        273.71        273.40        11.47 o
   9   5 -14        100.31        103.62         6.49 o
  10   5 -14         57.18         64.65         4.38 o
   0   6 -14        152.18        149.13         7.95 o
   1   6 -14         32.10         36.80         3.59 o
   2   6 -14        130.46        133.58         6.46 o
   3   6 -14         86.86         85.07         4.63 o
   4   6 -14         45.89         47.35         3.64 o
   5   6 -14        217.88        193.30         7.01 o
   6   6 -14         76.90         85.85         5.58 o
   7   6 -14        104.01        103.87         5.41 o
   8   6 -14         22.12         18.79         2.06 o
   1   7 -14          0.07          2.26         2.28 o
   2   7 -14         58.74         54.24         3.59 o
   3   7 -14         30.87         24.96         3.09 o
   4   7 -14        160.25        185.08         6.21 o
   5   7 -14          2.42          1.70         3.23 o
   6   7 -14         51.67         49.95         3.82 o
   7   7 -14         50.23         54.80         4.32 o
   0   8 -14          9.66          7.92         4.12 o
   1   8 -14         69.79         70.67         4.08 o
   2   8 -14          8.42          8.05         2.00 o
   3   8 -14         95.97         97.21         3.99 o
   4   8 -14         24.04         29.05         2.93 o
   2   0 -13       2468.43       2756.49        72.88 o
   4   0 -13        131.77        128.35        13.57 o
   6   0 -13        360.31        375.46        22.39 o
   8   0 -13        101.29        121.21        13.74 o
  10   0 -13        273.10        260.73        28.95 o
  12   0 -13         13.06         13.48         2.86 o
   2   1 -13         46.23         45.05        11.27 o
   3   1 -13       1228.18       1166.63        38.52 o
   4   1 -13         57.35         44.59         6.58 o
   5   1 -13        725.65        757.92        20.40 o
   6   1 -13         28.05         24.51         5.49 o
   7   1 -13        253.52        260.26        13.49 o
   8   1 -13         69.73         51.44         8.40 o
   9   1 -13        223.43        190.12         7.00 o
  10   1 -13         81.51         72.58         4.50 o
  11   1 -13         29.64         22.91         3.00 o
  12   1 -13        122.40        100.31         5.23 o
   1   2 -13        206.46        211.11        16.37 o
   2   2 -13        855.55        845.11        32.97 o
   3   2 -13        352.72        361.79        15.95 o
   4   2 -13        334.55        345.11        16.07 o
   5   2 -13        106.95         94.23         5.84 o
   6   2 -13         35.12         28.29         4.30 o
   7   2 -13         11.92         11.83         4.09 o
   8   2 -13        206.78        204.76         9.81 o
   9   2 -13         62.55         53.65         4.69 o
  10   2 -13        228.06        224.35         7.65 o
  11   2 -13        102.47         81.71         4.94 o
  12   2 -13         39.89         35.43         2.93 o
   0   3 -13        432.51        384.07        37.93 o
   1   3 -13         65.69         39.88         9.70 o
   2   3 -13         74.94         58.89         8.43 o
   3   3 -13        677.08        624.88        21.49 o
   4   3 -13        128.24        123.96         8.95 o
   5   3 -13        287.09        252.73        10.46 o
   6   3 -13        301.68        279.31        12.25 o
   7   3 -13        286.74        298.67        11.54 o
   8   3 -13         27.74         28.96         6.00 o
   9   3 -13          4.97          4.45         4.34 o
  10   3 -13         26.55         13.78         3.28 o
  11   3 -13         15.56         15.12         2.34 o
  12   3 -13         24.65         24.50         4.80 o
   1   4 -13        335.94        301.40         9.45 o
   2   4 -13        484.89        432.80        13.06 o
   3   4 -13        178.97        161.17        12.27 o
   4   4 -13        312.81        307.18        14.66 o
   5   4 -13        400.83        390.12        11.85 o
   6   4 -13        785.90        752.67        17.46 o
   7   4 -13        367.01        401.85        12.87 o
   8   4 -13        392.15        385.69        27.48 o
   9   4 -13         20.57         21.72         7.04 o
  10   4 -13         54.14         58.49         6.67 o
  11   4 -13        140.17        129.83         9.23 o
   0   5 -13        466.76        410.51        16.11 o
   1   5 -13        344.73        333.96        16.09 o
   2   5 -13        459.80        424.54        13.24 o
   3   5 -13        108.19         96.91         5.74 o
   4   5 -13         82.78         83.08         5.38 o
   5   5 -13        225.59        222.06         9.52 o
   6   5 -13        658.59        716.47        19.48 o
   7   5 -13         17.51         13.79         3.54 o
   8   5 -13         32.78         27.54         4.01 o
   9   5 -13         79.08         69.98         6.16 o
  10   5 -13         48.22         49.48         3.64 o
   1   6 -13        504.13        462.78        11.56 o
   2   6 -13          2.56          6.52         2.55 o
   3   6 -13        108.95         92.40         5.05 o
   4   6 -13        607.67        603.81        12.71 o
   5   6 -13        153.19        128.89         7.19 o
   6   6 -13        164.16        147.50         8.12 o
   7   6 -13        112.57        124.89         5.40 o
   8   6 -13         50.23         53.66         3.58 o
   9   6 -13         25.90         22.28         2.69 o
   0   7 -13        206.99        201.33         8.68 o
   1   7 -13        148.18        145.50         5.80 o
   2   7 -13         53.84         45.66         3.62 o
   3   7 -13         50.99         41.78         3.80 o
   4   7 -13         57.95         53.47         3.88 o
   5   7 -13          9.32         10.07         3.57 o
   6   7 -13        312.25        334.19        11.32 o
   7   7 -13         10.44         10.14         3.44 o
   1   8 -13         45.73         44.22         3.35 o
   2   8 -13         25.09         22.87         2.72 o
   3   8 -13        107.65        109.47         4.65 o
   4   8 -13         16.62         18.94         2.89 o
   5   8 -13         60.13         63.01         4.84 o
   2   0 -12        176.81        191.35        19.91 o
   4   0 -12          4.49         15.88         6.31 o
   6   0 -12       1616.81       1607.77        43.44 o
   8   0 -12        713.36        709.96        28.68 o
  10   0 -12        388.51        336.21        15.32 o
  12   0 -12         17.83         16.74         3.25 o
   2   1 -12        745.01        816.16        41.06 o
   3   1 -12       1624.61       1673.65        36.82 o
   4   1 -12        357.15        396.92        16.19 o
   5   1 -12        285.02        268.72        12.33 o
   6   1 -12         53.69         54.78         8.04 o
   7   1 -12        398.10        438.92        17.11 o
   8   1 -12         80.77         69.10         6.18 o
   9   1 -12        238.14        216.31         9.89 o
  10   1 -12         12.48          8.58         2.92 o
  11   1 -12        610.09        587.07        21.20 o
  12   1 -12         59.41         48.48         3.24 o
   0   2 -12        246.05        258.80        29.17 o
   1   2 -12          2.48          5.32         5.03 o
   2   2 -12        143.77        155.62        14.35 o
   3   2 -12        930.08        898.41        20.91 o
   4   2 -12        274.52        276.47        16.10 o
   5   2 -12         76.58         56.86         6.61 o
   6   2 -12       1081.34       1061.68        26.01 o
   7   2 -12        155.34        133.66         8.39 o
   8   2 -12        183.88        187.31         7.92 o
   9   2 -12         80.80         75.53         5.50 o
  10   2 -12        280.52        278.51         8.83 o
  11   2 -12         17.03         11.05         3.04 o
  12   2 -12         21.06         13.84         1.98 o
   1   3 -12        266.68        220.62        21.31 o
   2   3 -12        673.57        626.12        21.72 o
   3   3 -12         90.22         79.07         7.21 o
   4   3 -12        111.66         84.04        14.61 o
   5   3 -12        364.16        362.08        14.13 o
   6   3 -12        524.22        508.35        12.66 o
   7   3 -12        104.69        100.17         9.11 o
   8   3 -12        487.96        460.03        13.68 o
   9   3 -12        216.52        210.00         9.20 o
  10   3 -12        300.95        296.68         9.93 o
  11   3 -12         49.20         39.15         3.42 o
  12   3 -12         11.85          9.10         1.82 o
   0   4 -12        244.82        225.86        19.79 o
   1   4 -12         18.00         12.19         4.80 o
   2   4 -12        175.32        147.90        11.62 o
   3   4 -12        637.33        635.02        17.93 o
   4   4 -12          7.62         13.71         3.65 o
   5   4 -12        945.87        968.36        31.35 o
   6   4 -12         79.56         86.33         6.70 o
   7   4 -12        593.87        606.22        15.75 o
   8   4 -12         69.57         75.94         7.82 o
   9   4 -12        133.04        118.81         8.03 o
  10   4 -12         19.79         13.59         3.57 o
  11   4 -12         37.74         41.08         3.23 o
   1   5 -12        129.39        129.32        12.97 o
   2   5 -12       1563.01       1484.77        23.78 o
   3   5 -12         53.16         53.15         4.52 o
   4   5 -12         85.50         75.67         5.17 o
   5   5 -12        228.80        245.31        22.09 o
   6   5 -12        277.62        297.35        11.09 o
   7   5 -12        111.13         98.73         8.73 o
   8   5 -12         89.97         84.09         7.91 o
   9   5 -12        235.40        237.96        21.28 o
  10   5 -12        231.02        229.85         7.92 o
  11   5 -12          9.39         10.16         2.85 o
   0   6 -12        370.24        330.96        11.74 o
   1   6 -12        100.08         89.43         5.06 o
   2   6 -12        205.84        217.68        11.06 o
   3   6 -12        857.60        800.79        17.72 o
   4   6 -12         14.35         16.17         3.00 o
   5   6 -12        115.75        109.68         6.88 o
   6   6 -12        124.39        108.72         6.61 o
   7   6 -12         15.81         15.64         2.83 o
   8   6 -12         83.61         94.13         5.03 o
   9   6 -12          1.71          5.42         2.06 o
   1   7 -12        467.06        456.36        10.07 o
   2   7 -12        299.62        297.07         8.15 o
   3   7 -12         20.96         15.45         3.05 o
   4   7 -12          1.76          0.74         2.43 o
   5   7 -12         28.19         28.31         4.88 o
   6   7 -12        118.44        116.21         7.44 o
   7   7 -12         36.51         38.04         4.58 o
   8   7 -12         37.60         41.82         5.68 o
   0   8 -12         99.18         99.14         7.12 o
   1   8 -12          8.69          6.25         2.40 o
   2   8 -12         29.80         32.53         3.21 o
   3   8 -12         46.25         55.54         3.77 o
   4   8 -12        144.95        146.72         6.35 o
   5   8 -12         45.44         48.27         3.62 o
   6   8 -12         24.32         26.71         3.60 o
   1   9 -12         37.50         30.56         3.57 o
   2   9 -12         57.19         85.70         7.48 o
   2   0 -11       4842.28       5637.45        96.86 o
   4   0 -11        730.06        689.65        27.27 o
   6   0 -11       1486.20       1424.78        44.68 o
   8   0 -11        859.94        863.32        25.70 o
  10   0 -11        177.23        150.97        10.21 o
  12   0 -11        128.30        128.99         7.70 o
   2   1 -11          6.13         13.41         8.67 o
   3   1 -11       1041.68       1015.10        26.87 o
   4   1 -11        103.87        131.78         9.51 o
   5   1 -11        463.48        428.35        14.86 o
   6   1 -11        224.24        213.63        11.44 o
   7   1 -11        554.00        541.97        23.00 o
   8   1 -11         88.39         90.90         9.25 o
   9   1 -11        481.93        454.74        14.02 o
  10   1 -11        107.00         98.26         6.00 o
  11   1 -11         88.22         92.98         4.97 o
  12   1 -11         14.57         11.39         2.46 o
  13   1 -11         28.59         20.14         3.73 o
   1   2 -11       1360.01       1428.10        30.92 o
   2   2 -11       1057.08        951.87        27.47 o
   3   2 -11         18.96         26.91         4.29 o
   4   2 -11        548.56        512.77        18.23 o
   5   2 -11        141.34        126.26         9.83 o
   6   2 -11         34.66         34.39         4.59 o
   7   2 -11         39.17         30.97         4.73 o
   8   2 -11         43.32         38.18         4.54 o
   9   2 -11         31.62         30.53         4.32 o
  10   2 -11        982.56       1017.54        16.71 o
  11   2 -11        179.38        166.34         7.87 o
  12   2 -11         21.09         12.02         2.08 o
  13   2 -11         16.55         10.18         4.21 o
   0   3 -11        638.51        605.66        42.88 o
   1   3 -11        291.52        285.62        16.20 o
   2   3 -11         99.71        104.54         7.87 o
   3   3 -11        458.00        450.04        15.84 o
   4   3 -11         22.34         37.51         5.40 o
   5   3 -11        272.45        236.29        13.43 o
   6   3 -11        338.50        322.75        11.47 o
   7   3 -11        122.67        107.23         5.99 o
   8   3 -11        192.88        178.50         8.92 o
   9   3 -11        563.17        538.05        14.41 o
  10   3 -11         56.75         50.53         5.28 o
  11   3 -11         13.82          8.95         2.90 o
  12   3 -11         41.94         35.17         2.67 o
   1   4 -11        152.58        125.14        10.19 o
   2   4 -11        533.87        484.77        17.13 o
   3   4 -11        237.07        214.59        10.64 o
   4   4 -11        184.48        192.99         7.49 o
   5   4 -11        173.07        156.45         8.23 o
   6   4 -11        366.57        364.96        12.40 o
   7   4 -11        213.33        209.90         8.08 o
   8   4 -11        223.41        227.15         9.52 o
   9   4 -11         96.53         89.56         6.31 o
  10   4 -11        326.00        325.02        10.03 o
  11   4 -11         99.63         98.35         4.58 o
  12   4 -11        151.14        116.51         6.07 o
   0   5 -11        217.05        231.64        11.77 o
   1   5 -11        211.70        203.69         7.75 o
   2   5 -11        256.70        281.78         9.72 o
   3   5 -11        230.19        229.17         9.82 o
   4   5 -11         69.96         67.11         5.51 o
   5   5 -11        623.62        578.64        18.53 o
   6   5 -11         88.02         78.21         9.79 o
   7   5 -11        125.76        126.06        10.41 o
   8   5 -11         10.73          6.05         2.89 o
   9   5 -11         64.76         66.02         5.23 o
  10   5 -11        145.80        138.10         6.28 o
  11   5 -11         54.29         49.71         3.57 o
   1   6 -11        154.29        138.92         6.13 o
   2   6 -11          8.26          9.28         2.43 o
   3   6 -11         63.25         47.49         3.87 o
   4   6 -11        169.69        176.07         6.49 o
   5   6 -11         39.42         33.70         4.62 o
   6   6 -11          3.91          4.33         2.72 o
   7   6 -11         72.84         64.69         4.47 o
   8   6 -11        107.59        108.32         5.34 o
   9   6 -11         59.41         56.22         3.61 o
  10   6 -11         51.43         50.95        10.70 o
   0   7 -11        239.74        231.87         9.70 o
   1   7 -11         68.74         78.58         4.73 o
   2   7 -11        154.53        156.05         6.43 o
   3   7 -11        142.20        127.77         6.14 o
   4   7 -11          2.41         -2.03         2.60 o
   5   7 -11        129.20        140.58         7.23 o
   6   7 -11        405.99        397.29        13.46 o
   7   7 -11         86.01         93.75         9.85 o
   8   7 -11         72.46         72.99         4.94 o
   1   8 -11         30.29         30.35         3.38 o
   2   8 -11          4.32          3.17         2.37 o
   3   8 -11        287.68        297.51         8.13 o
   4   8 -11        226.10        258.92        14.33 o
   5   8 -11          0.70          1.24         2.14 o
   6   8 -11          2.07         -2.12         3.06 o
   0   9 -11         66.12         56.01         7.21 o
   1   9 -11          9.31         16.25         4.29 o
   2   9 -11         66.13         68.79         4.98 o
   3   9 -11        282.95        323.22        13.45 o
   2   0 -10        374.27        425.29        26.55 o
   4   0 -10         27.62         49.91         6.44 o
   6   0 -10        394.82        300.80        16.66 o
   8   0 -10       1097.15       1029.83        24.73 o
  10   0 -10         16.51         14.40         4.41 o
  12   0 -10        364.40        324.37         9.88 o
   1   1 -10       2791.81       2974.83        60.63 o
   3   1 -10       2354.96       2404.51        39.22 o
   4   1 -10        753.01        848.59        21.56 o
   5   1 -10        252.68        241.29         8.63 o
   6   1 -10        132.12        126.58         7.37 o
   7   1 -10        456.27        391.25        12.03 o
   8   1 -10          5.92         10.28         3.51 o
   9   1 -10         43.78         33.99         4.64 o
  10   1 -10        131.29        121.92         5.97 o
  11   1 -10        251.14        260.58         7.01 o
  12   1 -10          8.15         12.52         2.73 o
  13   1 -10          0.92          7.89         4.80 o
   0   2 -10       3901.13       3944.99       118.49 o
   1   2 -10        227.04        216.73        11.04 o
   2   2 -10       1476.59       1406.92        27.86 o
   3   2 -10         20.03         12.33         3.63 o
   4   2 -10        681.19        663.35        14.81 o
   5   2 -10         31.12         40.92         4.85 o
   6   2 -10        562.40        440.88        17.58 o
   7   2 -10        259.65        261.79         9.95 o
   8   2 -10        359.29        349.70        10.62 o
   9   2 -10        151.55        150.65         7.46 o
  10   2 -10        173.41        183.14         7.84 o
  11   2 -10         99.22         87.85         6.45 o
  12   2 -10        113.94        110.09         4.46 o
  13   2 -10         16.29         14.60         2.64 o
   1   3 -10        560.86        531.02        20.88 o
   2   3 -10       2903.07       2965.61        64.87 o
   3   3 -10        605.18        560.10        16.84 o
   4   3 -10        710.79        654.66        24.94 o
   5   3 -10        649.41        600.07        23.41 o
   6   3 -10        362.90        327.07         9.96 o
   7   3 -10        118.87        102.18         6.84 o
   8   3 -10        209.10        207.36         8.28 o
   9   3 -10        452.81        455.01        18.62 o
  10   3 -10        386.62        385.73        14.85 o
  11   3 -10         44.32         56.54         4.31 o
  12   3 -10          9.51          2.71         2.09 o
  13   3 -10         10.11          8.04         4.16 o
   0   4 -10        313.08        265.36        15.20 o
   1   4 -10       1275.85       1212.59        28.42 o
   2   4 -10        258.25        241.19        14.70 o
   3   4 -10        508.05        467.19        13.76 o
   4   4 -10        512.07        498.23        15.81 o
   5   4 -10          6.99          3.35         3.37 o
   6   4 -10        509.28        497.08        11.82 o
   7   4 -10          4.02          1.91         3.30 o
   8   4 -10        361.25        334.95        10.08 o
   9   4 -10         11.26         10.18         3.93 o
  10   4 -10         76.70         81.36         6.98 o
  11   4 -10         14.36         19.97         3.12 o
  12   4 -10        189.36        193.78         6.68 o
   1   5 -10        283.24        301.12         9.45 o
   2   5 -10       1187.45       1214.39        15.99 o
   3   5 -10        466.03        450.51         9.86 o
   4   5 -10        732.37        703.68        12.28 o
   5   5 -10        445.60        435.10        13.05 o
   6   5 -10       1012.76        978.71        23.66 o
   7   5 -10         33.97         48.36         4.44 o
   8   5 -10        118.94        123.69         6.25 o
   9   5 -10         40.10         52.64         4.45 o
  10   5 -10        242.70        260.55         8.57 o
  11   5 -10         48.27         62.79         4.18 o
   0   6 -10        330.26        324.60        11.39 o
   1   6 -10         95.12         83.12         4.82 o
   2   6 -10        134.65        134.15         5.35 o
   3   6 -10         97.43        104.01         5.56 o
   4   6 -10        218.76        189.01         6.11 o
   5   6 -10        660.94        641.57        16.14 o
   6   6 -10        136.32        131.40         6.46 o
   7   6 -10        283.69        277.54        12.69 o
   8   6 -10         32.43         24.90         2.92 o
   9   6 -10        170.41        181.30        11.13 o
  10   6 -10         89.99         82.30         5.56 o
   1   7 -10         87.68         89.81         5.01 o
   2   7 -10        365.87        345.91         9.98 o
   3   7 -10         77.21         68.68         4.86 o
   4   7 -10         18.74         17.88         3.07 o
   5   7 -10        124.06        106.53         6.43 o
   6   7 -10          6.08          8.03         3.60 o
   7   7 -10         29.62         37.83         4.05 o
   8   7 -10        165.76        189.76         6.90 o
   0   8 -10        113.34        108.40         6.47 o
   1   8 -10        309.59        294.19         8.74 o
   2   8 -10          3.14          2.97         2.52 o
   3   8 -10        289.96        297.36         8.37 o
   4   8 -10         57.67         66.48         5.14 o
   5   8 -10         81.33         84.52         4.48 o
   6   8 -10          9.49          3.25         3.17 o
   7   8 -10        146.73        164.70         7.84 o
   1   9 -10         53.62         46.33         3.87 o
   2   9 -10        196.44        208.57         8.76 o
   3   9 -10         41.26         38.21         3.43 o
   4   9 -10         84.71         76.84         7.33 o
   2   0  -9         24.28         65.14        15.97 o
   4   0  -9       7445.35       8011.33        92.34 o
   6   0  -9         79.09         78.76         9.11 o
   8   0  -9       1276.95       1262.75        26.64 o
  10   0  -9        824.91        833.40        26.20 o
  12   0  -9         85.62         75.61        10.49 o
   0   1  -9        321.78        396.50        16.02 o
   1   1  -9        856.93        791.54        24.39 o
   2   1  -9        133.95        124.46        18.34 o
   3   1  -9       1040.20       1049.54        25.07 o
   4   1  -9         77.56         74.90         6.09 o
   5   1  -9        844.09        839.58        17.12 o
   6   1  -9        111.06        115.05         6.84 o
   7   1  -9        167.46        137.26         7.74 o
   8   1  -9          4.23          2.68         3.27 o
   9   1  -9       1000.83        927.07        16.26 o
  10   1  -9        159.40        145.46         6.18 o
  11   1  -9         42.99         55.24         4.56 o
  12   1  -9        523.64        483.38         9.47 o
  13   1  -9        163.88        174.92         8.43 o
   1   2  -9        327.09        422.33        14.00 o
   2   2  -9        284.90        285.36        12.08 o
   3   2  -9       1373.34       1425.79        19.69 o
   4   2  -9       2173.97       2051.56        24.68 o
   5   2  -9        457.78        414.06        13.14 o
   6   2  -9        236.80        234.90        10.09 o
   7   2  -9        410.83        366.29        14.21 o
   8   2  -9       1611.29       1653.12        18.17 o
   9   2  -9        281.06        251.12         9.16 o
  10   2  -9        110.40        108.55         7.47 o
  11   2  -9        180.59        190.70         8.75 o
  12   2  -9        118.46        115.90         4.84 o
  13   2  -9         22.89         21.62         3.15 o
   0   3  -9       4301.19       4454.65        88.59 o
   1   3  -9       3147.07       3143.25        72.14 o
   2   3  -9        802.12        802.85        20.72 o
   3   3  -9        703.42        657.41        17.19 o
   4   3  -9        559.96        565.38        16.71 o
   5   3  -9        217.19        161.46        11.03 o
   6   3  -9        253.51        236.95        13.33 o
   7   3  -9        496.78        472.15        11.69 o
   8   3  -9       1076.87        945.74        19.44 o
   9   3  -9        358.50        305.49         9.90 o
  10   3  -9         48.91         40.60         4.96 o
  11   3  -9         15.15         14.89         3.15 o
  12   3  -9         21.37         25.18         2.98 o
  13   3  -9         94.26        105.88         5.90 o
   1   4  -9         84.15         75.93         6.36 o
   2   4  -9        262.89        266.80         9.70 o
   3   4  -9         93.38        105.13         7.03 o
   4   4  -9        801.62        702.55        18.04 o
   5   4  -9       1840.64       1797.60        22.61 o
   6   4  -9        503.40        437.20        11.00 o
   7   4  -9        863.13        796.31        14.93 o
   8   4  -9         79.99         80.63         6.41 o
   9   4  -9         37.83         24.23         3.73 o
  10   4  -9        155.50        158.93         9.20 o
  11   4  -9        105.78        107.42         5.16 o
  12   4  -9          5.45          9.10         2.65 o
   0   5  -9        853.40        768.86        48.54 o
   1   5  -9        167.05        143.88         9.31 o
   2   5  -9          8.22          9.58         4.70 o
   3   5  -9         23.06         21.10         2.94 o
   4   5  -9        519.16        504.15        10.24 o
   5   5  -9       1103.75       1046.22        16.74 o
   6   5  -9        142.06        132.58         6.58 o
   7   5  -9         71.96         62.08         4.89 o
   8   5  -9        166.66        162.62         7.90 o
   9   5  -9        128.01        118.19         5.46 o
  10   5  -9        257.29        252.18         8.77 o
  11   5  -9         11.83          9.40         2.81 o
   1   6  -9        382.32        368.69         9.08 o
   2   6  -9        854.62        881.31        19.08 o
   3   6  -9        689.13        668.51        11.74 o
   4   6  -9        378.48        383.12         8.43 o
   5   6  -9        134.25        139.59         5.91 o
   6   6  -9         69.19         75.12         5.20 o
   7   6  -9         76.47         66.58         5.80 o
   8   6  -9         57.44         53.88         3.81 o
   9   6  -9         71.00         75.36         4.45 o
  10   6  -9          1.27         -1.11         3.31 o
   0   7  -9       1526.15       1454.30        23.14 o
   1   7  -9         92.83        101.01         5.18 o
   2   7  -9         34.71         38.84         3.67 o
   3   7  -9         69.34         54.54         4.43 o
   4   7  -9         68.70         62.24         4.56 o
   5   7  -9         41.28         40.26         4.73 o
   6   7  -9         40.65         38.43         4.38 o
   7   7  -9        100.58        121.18         8.10 o
   8   7  -9        216.12        218.17         7.28 o
   9   7  -9         42.22         63.22         6.45 o
   1   8  -9        198.30        186.22         7.31 o
   2   8  -9        221.57        226.56         7.77 o
   3   8  -9        139.31        146.35         6.23 o
   4   8  -9          6.34         11.10         3.15 o
   5   8  -9        158.86        173.00         7.30 o
   6   8  -9         68.28         67.96         5.91 o
   7   8  -9        121.30        138.98         9.92 o
   0   9  -9         79.38         96.41        10.16 o
   1   9  -9         34.33         44.34         4.14 o
   2   9  -9        139.11        155.70         7.33 o
   3   9  -9         28.91         30.05         2.81 o
   4   9  -9        145.85        175.20         6.18 o
   5   9  -9         95.18        103.85         8.05 o
   2   0  -8        640.72        859.09        41.85 o
   4   0  -8       2466.71       2542.38        37.34 o
   6   0  -8        547.60        537.07        20.34 o
   8   0  -8        279.28        278.02        11.53 o
  10   0  -8        183.92        184.21         9.52 o
  12   0  -8        194.89        213.41        11.23 o
  14   0  -8         73.42         63.59         6.73 o
   1   1  -8       3760.15       3636.47        41.21 o
   2   1  -8       2197.70       2698.07       300.86 o
   3   1  -8        586.85        550.04        13.47 o
   4   1  -8        268.65        273.13         7.42 o
   5   1  -8       3603.84       3565.28        43.90 o
   6   1  -8         79.11         75.68         6.02 o
   7   1  -8       1078.89        949.68        19.07 o
   8   1  -8        256.95        235.17         7.49 o
   9   1  -8        365.44        357.84         9.44 o
  10   1  -8         96.43         93.59         5.08 o
  11   1  -8         49.90         55.48         4.68 o
  12   1  -8         38.64         45.31         4.38 o
  13   1  -8        125.90        151.71         8.37 o
  14   1  -8          9.02          7.13         6.10 o
   0   2  -8       2486.84       2531.57       151.10 o
   1   2  -8       1322.00       1346.40        27.19 o
   2   2  -8        230.84        278.90         9.52 o
   3   2  -8        620.33        662.53        12.79 o
   4   2  -8       1223.72       1175.59        17.96 o
   5   2  -8        398.83        421.14        12.64 o
   6   2  -8         10.98         15.41         3.72 o
   7   2  -8        211.60        175.15        11.41 o
   8   2  -8        868.84        870.83        23.60 o
   9   2  -8          7.85         13.45         3.80 o
  10   2  -8        113.15         97.15         7.23 o
  11   2  -8        188.82        181.24         7.30 o
  12   2  -8        140.87        144.58         6.07 o
  13   2  -8         44.76         37.32         4.04 o
   1   3  -8       1787.74       2027.45        33.95 o
   2   3  -8        970.51       1034.21        21.89 o
   3   3  -8       1548.53       1446.90        23.98 o
   4   3  -8        785.78        739.21        20.54 o
   5   3  -8       1571.47       1502.46        43.24 o
   6   3  -8       1404.75       1320.66        26.56 o
   7   3  -8       2109.82       2051.73        46.48 o
   8   3  -8        264.78        242.68        10.03 o
   9   3  -8         72.72         58.04         5.71 o
  10   3  -8         57.88         43.53         5.31 o
  11   3  -8         34.64         33.10         3.60 o
  12   3  -8         97.42         86.39         5.89 o
  13   3  -8         47.83         44.01         3.45 o
   0   4  -8       1736.01       1608.57        49.83 o
   1   4  -8        131.10        119.87         7.31 o
   2   4  -8        459.18        462.97        13.20 o
   3   4  -8        409.78        376.72        11.30 o
   4   4  -8        547.50        546.02        16.14 o
   5   4  -8         81.85         62.63         6.56 o
   6   4  -8          1.68          6.77         2.91 o
   7   4  -8        395.21        369.26        10.19 o
   8   4  -8        776.40        726.40        16.56 o
   9   4  -8         34.48         37.38         4.86 o
  10   4  -8         19.14         13.91         3.23 o
  11   4  -8         20.93         15.88         3.06 o
  12   4  -8        258.92        292.92         8.25 o
   1   5  -8        154.91        142.82         8.83 o
   2   5  -8         84.83         80.56         6.89 o
   3   5  -8       1549.56       1395.54        42.38 o
   4   5  -8        868.59        827.57        12.81 o
   5   5  -8        137.17        151.08         6.72 o
   6   5  -8        869.75        855.60        18.33 o
   7   5  -8         44.79         43.43         4.33 o
   8   5  -8        513.08        547.47        12.12 o
   9   5  -8          2.19          0.52         3.34 o
  10   5  -8         51.41         47.16         4.62 o
  11   5  -8         29.46         29.09         3.54 o
  12   5  -8          3.05          3.00         4.85 o
   0   6  -8        708.40        742.58        16.59 o
   1   6  -8       1022.59       1024.03        14.43 o
   2   6  -8        145.69        150.04         5.50 o
   3   6  -8         26.18         30.52         3.50 o
   4   6  -8        752.74        753.89        11.47 o
   5   6  -8        180.38        185.81         6.66 o
   6   6  -8         19.59         26.75         3.69 o
   7   6  -8         65.35         67.74         5.82 o
   8   6  -8         17.89         15.46         2.95 o
   9   6  -8        112.92        128.79         5.56 o
  10   6  -8         62.04         48.82         5.01 o
  11   6  -8         95.49        132.58         6.37 o
   1   7  -8        754.36        725.27        12.66 o
   2   7  -8        104.57        110.49         5.29 o
   3   7  -8         75.45         71.89         4.85 o
   4   7  -8        659.97        646.92        12.14 o
   5   7  -8         74.37         64.35         4.59 o
   6   7  -8         14.57         13.64         2.90 o
   7   7  -8         17.52         20.57         3.78 o
   8   7  -8         46.09         53.16         3.76 o
   9   7  -8         62.11         81.16         5.41 o
   0   8  -8         50.92         40.60         5.41 o
   1   8  -8        277.57        268.81         8.55 o
   2   8  -8        129.55        137.93         6.27 o
   3   8  -8        290.99        300.91         7.75 o
   4   8  -8         44.29         48.15         4.65 o
   5   8  -8        142.56        152.68         7.02 o
   6   8  -8         87.97        110.38         7.29 o
   7   8  -8        120.07        130.67         5.21 o
   8   8  -8          7.35         13.09         4.42 o
   1   9  -8        254.21        265.69        10.93 o
   2   9  -8         97.66        104.25         6.01 o
   3   9  -8          2.58          3.72         2.12 o
   4   9  -8        130.70        139.33         5.85 o
   5   9  -8         73.35         61.72         6.05 o
   2   0  -7       1253.94       1282.65        17.50 o
   4   0  -7       4448.00       4616.81        38.86 o
   6   0  -7         70.42         82.03         8.41 o
   8   0  -7       2089.05       1891.19        50.24 o
  10   0  -7        913.47        945.86        23.77 o
  12   0  -7        385.90        431.04        63.28 o
  14   0  -7          3.25          3.69         5.03 o
   0   1  -7        489.46        504.46        15.24 o
   1   1  -7       3199.87       3004.24        34.37 o
   2   1  -7       1737.28       1810.41        29.84 o
   3   1  -7        976.18       1005.49        18.67 o
   4   1  -7         21.22         30.76         2.96 o
   5   1  -7       1662.13       1749.24        26.39 o
   6   1  -7         81.24         80.81         5.85 o
   7   1  -7        516.22        475.85        12.85 o
   8   1  -7         79.03         72.64         6.63 o
   9   1  -7         81.16         77.15         4.96 o
  10   1  -7        540.65        505.68        11.24 o
  11   1  -7        145.48        134.71         9.34 o
  12   1  -7         52.02         64.66         4.97 o
  13   1  -7        166.50        214.86        12.23 o
  14   1  -7          3.71         -2.41         3.93 o
   1   2  -7       4980.66       5162.10       108.19 o
   2   2  -7       1300.43       1349.40        17.41 o
   3   2  -7        700.69        700.03        12.43 o
   4   2  -7       1743.19       1662.47        18.95 o
   5   2  -7        805.53        756.29        16.12 o
   6   2  -7         85.35         95.13         6.42 o
   7   2  -7        307.74        304.63        11.77 o
   8   2  -7        622.55        571.77        12.54 o
   9   2  -7        320.71        321.85        10.38 o
  10   2  -7        185.45        194.72         8.97 o
  11   2  -7         66.07         58.97         4.24 o
  12   2  -7         82.66         66.55         4.54 o
  13   2  -7         63.29         64.47         7.01 o
  14   2  -7        100.50         87.49         5.21 o
   0   3  -7        246.70        242.50        10.32 o
   1   3  -7        568.40        521.30        12.05 o
   2   3  -7        243.22        246.33        10.25 o
   3   3  -7        868.10        826.18        18.47 o
   4   3  -7        714.90        718.57        15.57 o
   5   3  -7         30.58         31.02         4.63 o
   6   3  -7         93.98         93.07         9.74 o
   7   3  -7       1233.31       1202.72        16.18 o
   8   3  -7        239.12        226.45         8.55 o
   9   3  -7        102.43         91.87         6.65 o
  10   3  -7        142.73        123.72         6.51 o
  11   3  -7         25.96         26.05         3.73 o
  12   3  -7        185.26        175.73         8.88 o
  13   3  -7         65.58         68.63         4.11 o
   1   4  -7        335.70        310.10        10.90 o
   2   4  -7        207.21        194.73         8.31 o
   3   4  -7        204.93        178.80         7.57 o
   4   4  -7        250.81        238.78        10.03 o
   5   4  -7       2140.92       1998.52        52.62 o
   6   4  -7        954.92        975.66        17.15 o
   7   4  -7       1048.87        988.59        18.83 o
   8   4  -7         88.79         79.32         6.28 o
   9   4  -7         17.29          7.45         3.86 o
  10   4  -7         46.77         34.77         3.80 o
  11   4  -7        116.23        100.88         5.39 o
  12   4  -7         24.96         32.29         3.91 o
  13   4  -7         84.65        101.44        15.27 o
   0   5  -7       2508.04       2429.44        60.65 o
   1   5  -7        426.56        421.89        12.89 o
   2   5  -7        314.47        299.38        12.34 o
   3   5  -7        213.74        203.66        10.65 o
   4   5  -7        288.30        267.68        10.35 o
   5   5  -7        110.14         97.37         5.52 o
   6   5  -7         44.21         38.28         4.14 o
   7   5  -7         28.47         18.48         3.40 o
   8   5  -7        411.60        379.49        10.36 o
   9   5  -7         82.36         64.69         4.77 o
  10   5  -7         26.56         24.57         3.90 o
  11   5  -7         37.26         32.70         3.83 o
  12   5  -7        118.57        129.91        13.38 o
   1   6  -7       1089.64       1112.35        18.17 o
   2   6  -7        429.00        428.14         8.57 o
   3   6  -7       1073.13       1066.99        12.30 o
   4   6  -7        120.15        112.50         5.24 o
   5   6  -7        213.57        215.61         7.00 o
   6   6  -7        195.42        163.32         6.94 o
   7   6  -7        516.92        487.42        11.53 o
   8   6  -7         71.68         56.55         3.60 o
   9   6  -7         21.77         23.03         3.23 o
  10   6  -7         13.81         10.17         3.23 o
  11   6  -7         11.97         18.87         3.59 o
   0   7  -7       1787.48       1724.32        30.16 o
   1   7  -7         62.81         75.70         4.57 o
   2   7  -7        388.29        381.52         9.11 o
   3   7  -7        403.79        367.92         9.90 o
   4   7  -7        236.73        226.00         7.98 o
   5   7  -7        198.44        191.67         7.23 o
   6   7  -7         42.77         39.13         3.79 o
   7   7  -7         50.44         54.96         4.93 o
   8   7  -7        100.91        120.21         4.64 o
   9   7  -7        193.96        182.88         8.96 o
  10   7  -7          3.68         -1.79         3.94 o
   1   8  -7         28.89         28.57         3.60 o
   2   8  -7        189.25        186.49         7.65 o
   3   8  -7         54.54         55.17         3.52 o
   4   8  -7          1.73          2.14         2.73 o
   5   8  -7        272.53        310.91        13.21 o
   6   8  -7        213.91        217.19        12.06 o
   7   8  -7        186.03        241.85         8.35 o
   8   8  -7         31.73         33.95         6.86 o
   0   9  -7        612.99        694.76        25.30 o
   1   9  -7         96.10         98.71         6.60 o
   2   9  -7        187.44        196.95         7.75 o
   3   9  -7        128.73        135.95         5.32 o
   4   9  -7        261.42        284.13         8.26 o
   5   9  -7         13.65         19.32         3.73 o
   6   9  -7          9.68         13.07         4.32 o
   0   0  -6       8980.86       6915.66        37.20 o
   2   0  -6       1944.79       2119.02       130.63 o
   4   0  -6        552.97        578.19        13.58 o
   6   0  -6       1366.55       1351.04        36.80 o
   8   0  -6        790.78        671.04        36.39 o
  10   0  -6        508.29        584.09        25.95 o
  12   0  -6        964.19       1012.04        30.21 o
  14   0  -6        178.61        202.14        11.88 o
   1   1  -6       6101.34       5910.87        82.73 o
   2   1  -6        266.45        278.14        11.95 o
   3   1  -6       3496.35       3424.39        54.11 o
   4   1  -6       4328.94       4491.66        53.75 o
   5   1  -6       2122.13       2121.89        30.75 o
   6   1  -6        741.43        817.56        26.79 o
   7   1  -6       1780.00       1726.67        54.36 o
   8   1  -6        148.71        151.39        10.49 o
   9   1  -6        358.22        343.22         8.91 o
  10   1  -6        174.54        152.08         6.59 o
  11   1  -6        332.81        328.92        10.17 o
  12   1  -6         94.20         93.65         6.79 o
  13   1  -6        217.68        312.50        13.34 o
  14   1  -6         48.58         46.03         4.76 o
   0   2  -6      10784.62      11252.03       231.01 o
   1   2  -6       1308.66       1360.66        18.86 o
   2   2  -6        756.23        797.42        10.54 o
   3   2  -6        431.86        468.61         9.65 o
   4   2  -6       1270.98       1256.54        15.80 o
   5   2  -6        502.74        523.18        11.90 o
   6   2  -6        126.04        125.80         6.96 o
   7   2  -6        258.23        255.14        11.65 o
   8   2  -6       1372.82       1289.73        37.02 o
   9   2  -6        606.65        583.52        10.95 o
  10   2  -6        457.06        471.53        11.72 o
  11   2  -6         44.33         44.46         4.91 o
  12   2  -6         97.19         93.36         5.16 o
  13   2  -6         45.88         39.35         4.22 o
  14   2  -6         14.26         14.28         3.31 o
   1   3  -6        487.54        492.92        16.73 o
   2   3  -6        824.89        832.25        12.42 o
   3   3  -6        976.72        948.28        15.77 o
   4   3  -6        132.84        135.02         6.77 o
   5   3  -6       1066.70        986.18        29.33 o
   6   3  -6        466.38        498.71        20.18 o
   7   3  -6        283.42        274.71        16.47 o
   8   3  -6       1694.06       1637.26        29.03 o
   9   3  -6         12.65         13.68         3.97 o
  10   3  -6        241.28        238.75        11.18 o
  11   3  -6        199.35        173.73         7.01 o
  12   3  -6         32.53         30.21         4.26 o
  13   3  -6         26.45         34.93         3.91 o
   0   4  -6       4216.43       4462.61        79.81 o
   1   4  -6       1179.50       1251.37        27.95 o
   2   4  -6        945.39       1024.77        16.10 o
   3   4  -6        673.87        706.45        15.02 o
   4   4  -6        317.03        310.70        10.88 o
   5   4  -6        116.13        131.78         8.49 o
   6   4  -6        273.84        268.06        15.22 o
   7   4  -6        549.02        505.02        13.52 o
   8   4  -6        281.74        255.35        10.02 o
   9   4  -6        258.22        222.30         9.37 o
  10   4  -6         16.91         16.99         3.49 o
  11   4  -6         38.21         34.44         5.17 o
  12   4  -6         12.10         12.39         3.34 o
  13   4  -6         73.89        105.49        13.67 o
   1   5  -6         37.59         37.86         4.52 o
   2   5  -6        927.98        900.22        20.39 o
   3   5  -6       1469.59       1487.09        35.15 o
   4   5  -6       2425.76       2270.72        42.67 o
   5   5  -6        367.87        352.23         9.52 o
   6   5  -6        314.75        328.12         9.39 o
   7   5  -6         94.04         94.48         5.59 o
   8   5  -6        123.39        112.54         6.19 o
   9   5  -6         11.27         14.16         2.93 o
  10   5  -6        250.12        258.60         8.96 o
  11   5  -6        126.73        133.03         6.45 o
  12   5  -6         13.94         15.90         3.59 o
   0   6  -6        464.89        496.79        12.32 o
   1   6  -6        313.24        305.33         7.67 o
   2   6  -6        183.70        167.95         5.44 o
   3   6  -6        480.16        483.98         8.20 o
   4   6  -6        143.57        138.22         5.67 o
   5   6  -6        600.91        569.05        10.90 o
   6   6  -6        370.30        348.09        11.35 o
   7   6  -6        239.28        219.64         6.42 o
   8   6  -6         39.42         33.57         3.19 o
   9   6  -6        107.81         97.55         4.63 o
  10   6  -6         13.05         14.65         3.25 o
  11   6  -6          1.01          2.69         3.40 o
   1   7  -6        888.82        883.34        15.20 o
   2   7  -6        532.71        515.26        11.56 o
   3   7  -6         65.35         60.74         4.44 o
   4   7  -6         80.32         72.41         4.76 o
   5   7  -6        213.46        211.48         8.77 o
   6   7  -6        126.89        120.02         6.91 o
   7   7  -6         95.79         88.84         5.87 o
   8   7  -6        338.12        372.58         7.87 o
   9   7  -6        147.20        146.23         5.31 o
  10   7  -6         89.97        101.93         7.92 o
   0   8  -6        523.17        511.73        16.01 o
   1   8  -6        389.16        394.98        11.60 o
   2   8  -6        569.87        576.16        11.87 o
   3   8  -6         51.49         54.85         3.87 o
   4   8  -6         33.29         32.85         4.22 o
   5   8  -6        182.99        194.08         6.81 o
   6   8  -6        189.16        211.46         7.93 o
   7   8  -6          4.91          8.42         2.67 o
   8   8  -6         34.56         36.10         3.49 o
   1   9  -6         97.11         96.37         5.88 o
   2   9  -6        224.65        233.56         9.29 o
   3   9  -6         73.37         81.29         4.83 o
   4   9  -6         64.65         75.08         4.85 o
   5   9  -6         80.61         87.93         4.74 o
   6   9  -6         11.04         14.58         2.67 o
   0  10  -6         48.82         40.69         5.80 o
   1  10  -6         25.25         23.02         4.97 o
   2   0  -5      16992.16      15995.75       218.17 o
   4   0  -5        588.20        626.22        26.69 o
   6   0  -5        442.95        444.60        15.09 o
   8   0  -5         48.34         76.70         8.01 o
  10   0  -5        775.72        787.43        29.71 o
  12   0  -5        272.62        298.17        24.51 o
  14   0  -5        222.16        245.29         9.62 o
   0   1  -5      13079.19      12984.68        69.41 o
   1   1  -5       2324.37       2576.59       273.13 o
   2   1  -5       1521.37       1673.75        66.44 o
   3   1  -5        628.18        573.27         9.79 o
   4   1  -5        764.09        774.87        11.78 o
   5   1  -5        679.50        627.06        11.92 o
   6   1  -5        353.62        370.07         9.82 o
   7   1  -5       1927.48       1930.62        65.02 o
   8   1  -5         86.68         77.20         6.67 o
   9   1  -5         48.21         48.64         4.59 o
  10   1  -5        515.25        481.47        11.38 o
  11   1  -5        213.29        213.93        10.93 o
  12   1  -5        139.57        151.31         7.12 o
  13   1  -5        109.88        116.47         9.45 o
  14   1  -5         28.93         29.95         4.41 o
   1   2  -5        233.91        234.31         8.62 o
   2   2  -5       3230.67       3158.12        39.95 o
   3   2  -5        598.41        620.15        12.85 o
   4   2  -5        229.60        274.74         7.79 o
   5   2  -5        244.38        254.85         8.10 o
   6   2  -5        230.74        239.67         8.45 o
   7   2  -5         53.79         60.68         6.01 o
   8   2  -5        906.03        869.04        28.14 o
   9   2  -5         15.48         13.87         3.55 o
  10   2  -5       1870.96       1859.02        23.04 o
  11   2  -5        133.70        129.83         5.92 o
  12   2  -5        102.00         94.03         5.23 o
  13   2  -5         22.61         24.35         3.81 o
  14   2  -5          5.49         -1.58         3.91 o
   0   3  -5       2730.93       2919.26        34.89 o
   1   3  -5         14.79         15.35         1.87 o
   2   3  -5        674.11        692.85        10.01 o
   3   3  -5        612.53        588.21        11.00 o
   4   3  -5        662.28        674.48        13.45 o
   5   3  -5        521.42        514.13        16.02 o
   6   3  -5        432.90        408.25        17.67 o
   7   3  -5       1150.02       1107.39        33.87 o
   8   3  -5        771.39        734.15        14.00 o
   9   3  -5        166.30        182.92         7.74 o
  10   3  -5         17.06         37.40        10.66 o
  11   3  -5         67.04         69.33         5.94 o
  12   3  -5         84.21         83.09         5.77 o
  13   3  -5        110.00        115.06         7.35 o
   1   4  -5       1028.71       1077.13        13.21 o
   2   4  -5        569.37        562.57        11.51 o
   3   4  -5       1433.81       1453.96        20.67 o
   4   4  -5        197.82        178.09         8.85 o
   5   4  -5        371.63        378.23        13.30 o
   6   4  -5        313.41        254.32        13.06 o
   7   4  -5          7.13          7.97         3.55 o
   8   4  -5         38.97         40.66         3.69 o
   9   4  -5        149.99        136.37         7.72 o
  10   4  -5        303.04        315.51         9.10 o
  11   4  -5         93.64         99.05         5.36 o
  12   4  -5         43.02         33.33         4.02 o
  13   4  -5          2.64          3.41         4.49 o
   0   5  -5       1396.82       1489.78        36.35 o
   1   5  -5          6.39          8.59         3.07 o
   2   5  -5        837.57        787.33        18.46 o
   3   5  -5         32.81         41.09         4.85 o
   4   5  -5         88.69         94.07         7.25 o
   5   5  -5        655.41        582.85        13.03 o
   6   5  -5        843.22        780.85        14.01 o
   7   5  -5        555.01        517.89        11.77 o
   8   5  -5        168.26        159.25         7.12 o
   9   5  -5        109.02        120.65         5.02 o
  10   5  -5        116.76        140.49         8.90 o
  11   5  -5         56.36         55.91         5.64 o
  12   5  -5         44.06         64.93        31.71 o
   1   6  -5        463.91        448.19        12.35 o
   2   6  -5        173.77        180.61         5.11 o
   3   6  -5        290.18        288.66         6.33 o
   4   6  -5        557.21        544.59        10.43 o
   5   6  -5         34.64         34.01         3.26 o
   6   6  -5        118.66        100.41         6.54 o
   7   6  -5         20.95         19.93         2.94 o
   8   6  -5         75.29         68.63         4.24 o
   9   6  -5          7.33         10.12         2.62 o
  10   6  -5        139.30        162.63         6.41 o
  11   6  -5        330.87        357.46        18.75 o
   0   7  -5        463.91        483.06        18.36 o
   1   7  -5         72.09         59.00         3.87 o
   2   7  -5         69.03         68.85         4.81 o
   3   7  -5         25.05         20.12         3.56 o
   4   7  -5        140.72        145.30         6.41 o
   5   7  -5         10.72         13.89         2.99 o
   6   7  -5        435.22        454.88        13.31 o
   7   7  -5          5.03         -0.28         3.17 o
   8   7  -5         36.61         40.15         3.40 o
   9   7  -5         16.33         24.35         3.79 o
  10   7  -5         10.23         13.76         3.36 o
   1   8  -5         39.03         39.35         4.44 o
   2   8  -5        266.45        257.91         7.95 o
   3   8  -5        447.27        472.96        11.10 o
   4   8  -5        124.71        124.92         6.83 o
   5   8  -5         17.88         14.25         3.22 o
   6   8  -5         16.30         24.56         3.61 o
   7   8  -5         66.60         64.93         4.12 o
   8   8  -5         55.30         59.15         3.74 o
   0   9  -5         57.66         50.27         8.57 o
   1   9  -5         19.14         15.55         3.30 o
   2   9  -5        103.37        102.44         5.99 o
   3   9  -5        159.18        150.06         5.82 o
   4   9  -5         29.45         33.49         3.60 o
   5   9  -5         14.34         17.50         2.97 o
   6   9  -5         35.33         38.13         3.60 o
   1  10  -5        150.44        157.35         7.22 o
   2  10  -5        178.31        182.04        10.98 o
   2   0  -4      22237.25      20786.66       585.52 o
   4   0  -4       2322.40       2510.00        30.01 o
   6   0  -4       1803.68       1615.37        22.73 o
   8   0  -4        240.98        209.88        18.21 o
  10   0  -4        553.73        557.33        17.19 o
  12   0  -4        212.24        257.75        22.02 o
   1   1  -4       1418.25       1549.41        46.61 o
   2   1  -4       1286.21       1372.44        19.89 o
   3   1  -4       2074.38       2038.08        27.57 o
   4   1  -4        299.37        350.94         7.47 o
   5   1  -4        380.87        393.08         8.58 o
   6   1  -4        598.58        642.20        11.38 o
   7   1  -4        510.89        525.86        13.94 o
   8   1  -4        209.57        215.67        10.24 o
   9   1  -4         95.17         81.55         5.45 o
  10   1  -4        121.96        165.36        18.94 o
  11   1  -4        626.02        628.38        13.45 o
  12   1  -4         39.24         37.24         4.43 o
  13   1  -4         42.79         45.71         4.95 o
  14   1  -4         45.01         51.69         4.38 o
   0   2  -4       3286.65       3597.89        89.94 o
   1   2  -4         83.99        106.40         3.66 o
   2   2  -4       3117.57       3196.10        34.02 o
   3   2  -4       2998.61       3215.71        27.90 o
   4   2  -4         10.66         16.09         2.49 o
   5   2  -4       2979.74       3084.98        31.84 o
   6   2  -4       3484.78       3412.59        36.97 o
   7   2  -4        225.03        244.74        10.99 o
   8   2  -4        215.67        205.44        12.72 o
   9   2  -4         96.50         86.04         5.46 o
  10   2  -4         73.55         93.20         7.99 o
  11   2  -4        204.56        202.51         9.37 o
  12   2  -4          0.37          3.15         3.92 o
  13   2  -4         28.98         44.45         4.71 o
   1   3  -4        215.63        176.11         6.35 o
   2   3  -4       1453.67       1603.63        15.11 o
   3   3  -4       1752.49       1821.44        32.21 o
   4   3  -4       2868.15       3108.32        29.67 o
   5   3  -4        860.56        969.22        20.86 o
   6   3  -4        482.17        501.46        18.83 o
   7   3  -4         42.39         36.00         5.62 o
   8   3  -4        135.07        134.23         5.76 o
   9   3  -4        431.53        396.76        10.62 o
  10   3  -4        516.01        562.03        11.40 o
  11   3  -4        263.26        250.61         9.21 o
  12   3  -4        176.17        166.59         6.39 o
  13   3  -4         87.85        110.81         5.76 o
   0   4  -4       2448.59       2724.05        29.95 o
   1   4  -4        374.13        448.76         7.69 o
   2   4  -4        616.61        613.18        13.62 o
   3   4  -4        337.01        319.33         9.54 o
   4   4  -4        167.26        172.16         8.37 o
   5   4  -4        922.10        867.57        19.35 o
   6   4  -4        266.38        250.73        14.57 o
   7   4  -4        709.02        707.65        15.27 o
   8   4  -4        106.38        107.13         5.12 o
   9   4  -4        538.78        505.49        10.29 o
  10   4  -4        238.38        265.28        10.94 o
  11   4  -4         43.34         48.15         6.16 o
  12   4  -4         23.02         29.00         4.09 o
  13   4  -4          9.12          0.81         7.70 o
   1   5  -4        450.63        414.96        11.69 o
   2   5  -4        516.85        486.45        14.25 o
   3   5  -4        761.14        760.81        28.50 o
   4   5  -4        253.79        266.00        12.60 o
   5   5  -4        267.11        231.66        12.37 o
   6   5  -4         16.25         10.55         2.92 o
   7   5  -4        117.45        106.55         5.18 o
   8   5  -4        594.96        548.65        10.70 o
   9   5  -4        174.08        171.36         5.75 o
  10   5  -4        868.14        895.15        23.24 o
  11   5  -4         49.40         69.91         9.08 o
  12   5  -4          0.25         32.52        25.29 o
   0   6  -4        849.13        854.56        32.23 o
   1   6  -4        110.56        116.92         8.94 o
   2   6  -4         84.84         81.15         5.42 o
   3   6  -4        643.12        639.10         9.76 o
   4   6  -4        163.24        166.93         5.92 o
   5   6  -4         71.33         66.82         4.04 o
   6   6  -4         66.95         67.58         4.15 o
   7   6  -4        410.44        399.70         8.50 o
   8   6  -4         99.57        108.96         4.84 o
   9   6  -4        124.86        130.39         6.03 o
  10   6  -4        135.91        153.95         6.04 o
  11   6  -4          7.90         13.64         3.97 o
   1   7  -4        218.57        226.84         7.80 o
   2   7  -4       1951.40       1903.87        39.63 o
   3   7  -4         42.79         42.27         3.87 o
   4   7  -4        232.19        229.92         6.94 o
   5   7  -4        155.04        174.62         6.25 o
   6   7  -4        156.30        164.43         7.96 o
   7   7  -4         65.28         58.43         5.15 o
   8   7  -4        295.13        286.50         7.15 o
   9   7  -4        120.71        152.19         6.85 o
  10   7  -4        178.55        247.84         7.40 o
   0   8  -4        131.41        135.77         8.54 o
   1   8  -4         25.09         25.17         3.38 o
   2   8  -4        229.21        231.28         9.07 o
   3   8  -4        323.49        348.10         9.53 o
   4   8  -4        171.31        182.58         8.14 o
   5   8  -4        504.22        537.49        15.16 o
   6   8  -4         62.03         61.29         4.77 o
   7   8  -4        251.75        264.86         8.53 o
   8   8  -4         20.32         22.99         2.84 o
   9   8  -4         14.97         22.78         3.59 o
   1   9  -4         84.80         86.98         5.66 o
   2   9  -4        181.23        204.14         8.01 o
   3   9  -4         20.06         23.09         3.06 o
   4   9  -4        122.35        120.13         6.95 o
   5   9  -4        125.52        125.26         5.69 o
   6   9  -4        100.15        106.93         5.12 o
   0  10  -4         76.64         73.35         7.81 o
   1  10  -4         76.20         72.67         5.49 o
   2  10  -4          5.61          7.42         4.02 o
   2   0  -3       3579.96       3253.44        70.56 o
   4   0  -3       1233.34       1222.91        20.11 o
   6   0  -3        143.07        144.63         7.22 o
   8   0  -3        233.55        262.82        13.44 o
  10   0  -3       1093.57       1030.15        73.82 o
  12   0  -3        226.62        362.15        31.00 o
  14   0  -3        497.68        597.05        14.67 o
   0   1  -3       9019.99       9114.41        38.91 o
   1   1  -3       5718.05       5971.53        49.28 o
   2   1  -3        821.40        798.37        16.54 o
   3   1  -3      12524.93      12517.27       129.16 o
   4   1  -3         94.00        104.04         4.66 o
   5   1  -3       3552.17       3504.65        29.24 o
   6   1  -3        678.02        669.46        11.45 o
   7   1  -3       1661.57       1797.55        25.06 o
   8   1  -3        530.44        526.12        15.69 o
   9   1  -3        404.54        343.27         9.13 o
  10   1  -3        786.64        788.62        11.32 o
  11   1  -3         47.50         69.44         6.82 o
  12   1  -3         74.08         60.37         5.03 o
  13   1  -3         35.65         69.10         5.10 o
  14   1  -3         45.66         53.01         4.82 o
   1   2  -3       2409.50       2479.91        37.35 o
   2   2  -3       4996.91       5062.24        49.98 o
   3   2  -3       2563.49       2628.50        35.67 o
   4   2  -3       3780.41       3928.15        50.75 o
   5   2  -3        128.95        149.30         6.22 o
   6   2  -3       1873.10       2046.82        37.51 o
   7   2  -3         51.61         50.44         5.75 o
   8   2  -3        533.16        519.08        16.85 o
   9   2  -3         35.96         43.11         5.23 o
  10   2  -3        548.71        546.54        12.91 o
  11   2  -3        192.90        172.07         7.64 o
  12   2  -3         89.22        120.68         7.26 o
  13   2  -3        189.63        193.31         7.82 o
  14   2  -3        188.80        156.12        10.34 o
   0   3  -3        319.91        333.41         6.43 o
   1   3  -3         50.04         51.00         2.26 o
   2   3  -3       1415.09       1521.15        18.60 o
   3   3  -3        872.51        898.92        14.53 o
   4   3  -3       2274.66       2453.89        21.54 o
   5   3  -3       2098.37       2053.92        23.63 o
   6   3  -3       1131.56       1045.06        23.32 o
   7   3  -3        520.19        480.59        20.57 o
   8   3  -3          1.24          5.37         4.56 o
   9   3  -3        166.74        172.97         6.43 o
  10   3  -3        309.09        310.23         9.28 o
  11   3  -3         97.26        125.59        14.61 o
  12   3  -3         10.28          3.69         3.25 o
  13   3  -3        226.38        238.77        10.85 o
  14   3  -3         12.95         30.56         5.67 o
   1   4  -3       2015.59       2069.37        19.74 o
   2   4  -3        824.76        880.80        14.59 o
   3   4  -3         35.10         40.33         3.81 o
   4   4  -3        588.03        570.59        12.88 o
   5   4  -3        459.27        434.73        13.35 o
   6   4  -3        115.07        115.41        10.14 o
   7   4  -3        565.98        558.72        13.30 o
   8   4  -3        211.13        196.76         6.99 o
   9   4  -3        151.38        143.93         8.13 o
  10   4  -3        394.97        408.78        10.46 o
  11   4  -3        258.59        249.60         8.41 o
  12   4  -3         84.57         94.54         5.81 o
  13   4  -3          2.64         23.47        19.92 o
   0   5  -3        289.20        284.17        11.03 o
   1   5  -3        129.49        131.75         6.02 o
   2   5  -3        241.33        280.13         9.62 o
   3   5  -3         31.04         33.41         4.60 o
   4   5  -3         18.11         26.38         5.27 o
   5   5  -3        326.23        275.68        15.13 o
   6   5  -3        620.69        583.63        15.68 o
   7   5  -3        267.14        257.03         7.41 o
   8   5  -3        287.51        285.93         7.86 o
   9   5  -3         93.82         84.43         4.44 o
  10   5  -3         74.06        110.09         9.94 o
  11   5  -3        215.64        230.57         8.35 o
  12   5  -3         45.35         53.08         5.19 o
   1   6  -3        153.08        151.38        11.22 o
   2   6  -3         75.00         68.88         6.87 o
   3   6  -3        701.82        769.46        18.46 o
   4   6  -3        237.59        236.36         6.89 o
   5   6  -3         78.96         63.15         5.23 o
   6   6  -3        405.99        362.80         8.52 o
   7   6  -3         89.69         96.16         5.14 o
   8   6  -3        382.27        346.88         7.83 o
   9   6  -3        163.11        183.04         6.95 o
  10   6  -3        160.20        195.59         6.81 o
  11   6  -3        141.82        173.54         8.17 o
   0   7  -3        235.59        236.72        11.97 o
   1   7  -3         21.59         25.40         3.28 o
   2   7  -3        404.30        395.74        10.00 o
   3   7  -3        375.89        365.72         8.59 o
   4   7  -3          1.53         -1.39         2.58 o
   5   7  -3         26.84         36.88         3.88 o
   6   7  -3        311.63        335.67        10.91 o
   7   7  -3        197.03        200.60         8.41 o
   8   7  -3        171.72        171.45         6.76 o
   9   7  -3        109.40        107.68         7.71 o
  10   7  -3          2.18         12.12         3.44 o
   1   8  -3         41.03         44.51         4.81 o
   2   8  -3        160.09        165.20         6.74 o
   3   8  -3        465.44        452.74        11.63 o
   4   8  -3        134.40        154.76         7.62 o
   5   8  -3         12.28          6.23         2.67 o
   6   8  -3         64.63         69.38         5.10 o
   7   8  -3         66.94         63.59         4.37 o
   8   8  -3         39.63         43.81         3.48 o
   9   8  -3        149.33        169.63         5.90 o
   0   9  -3         96.79        107.46         7.43 o
   1   9  -3         89.28         90.16         6.31 o
   2   9  -3          2.23          0.46         2.85 o
   3   9  -3        339.36        346.90         8.49 o
   4   9  -3          3.05          2.71         2.85 o
   5   9  -3         46.34         46.29         4.01 o
   6   9  -3         42.00         37.78         3.68 o
   7   9  -3          6.73          4.93         6.24 o
   1  10  -3         45.40         38.48         5.36 o
   2  10  -3         77.11         62.96         8.99 o
   2   0  -2        151.58        182.20         6.87 o
   4   0  -2       2134.52       2232.99        35.40 o
   6   0  -2       2889.29       2835.35        43.04 o
   8   0  -2       1482.82       1605.21        31.68 o
  10   0  -2       1154.14       1140.32       110.20 o
  12   0  -2        770.43        821.07        21.71 o
  14   0  -2        255.16        307.28        10.90 o
   1   1  -2        508.64        517.03        15.75 o
   2   1  -2       7710.39       8085.03        33.90 o
   3   1  -2      12583.42      12834.31        48.30 o
   4   1  -2        110.92        128.88         3.90 o
   5   1  -2       2017.81       2023.71        16.53 o
   6   1  -2        252.38        274.41         7.39 o
   7   1  -2        430.75        399.05        10.73 o
   8   1  -2        275.59        242.09        11.92 o
   9   1  -2         41.50         54.26         8.18 o
  10   1  -2         64.86        115.50        25.43 o
  11   1  -2        449.81        454.14        13.39 o
  12   1  -2         15.57         16.08         3.64 o
  13   1  -2        229.73        250.07         8.03 o
  14   1  -2         62.95         49.74         4.07 o
   0   2  -2      21747.36      23492.03       408.15 o
   1   2  -2       1111.88       1170.95        18.74 o
   2   2  -2      13538.64      14515.95        70.45 o
   3   2  -2        220.43        214.16         5.43 o
   4   2  -2       3370.17       3545.82        38.91 o
   5   2  -2       1225.04       1336.03        17.83 o
   6   2  -2       2241.21       2290.70        32.91 o
   7   2  -2        709.90        800.24        16.95 o
   8   2  -2         36.27         38.65         4.69 o
   9   2  -2        445.18        406.54        10.07 o
  10   2  -2         21.35         19.21         4.09 o
  11   2  -2         87.51        117.94        15.60 o
  12   2  -2        283.36        304.15         8.85 o
  13   2  -2         66.93         61.05         5.19 o
  14   2  -2          4.45         12.05         2.86 o
   1   3  -2       2154.19       2292.53        44.00 o
   2   3  -2       1412.44       1564.58        16.65 o
   3   3  -2        417.89        447.10         8.24 o
   5   3  -2       2359.39       2530.88        25.53 o
   6   3  -2         53.11         46.49         5.93 o
   7   3  -2        913.37        887.07        20.26 o
   8   3  -2          7.71          8.37         2.84 o
   9   3  -2        280.07        256.83         7.04 o
  10   3  -2        199.15        207.61         7.08 o
  11   3  -2         82.56         96.61         9.18 o
  13   3  -2         32.79         34.26         3.94 o
   0   4  -2       4729.58       5109.91        54.75 o
   1   4  -2       1677.01       1834.87        17.89 o
   2   4  -2       1514.04       1732.69        19.86 o
   3   4  -2       3793.95       4167.79        35.03 o
   4   4  -2        424.33        417.91        10.77 o
   5   4  -2        673.33        659.30        16.04 o
   6   4  -2        496.18        476.22        22.51 o
   7   4  -2        479.82        452.31        11.18 o
   8   4  -2        349.41        343.03         7.89 o
   9   4  -2        324.63        333.36         8.96 o
  10   4  -2        192.41        172.97         8.37 o
  11   4  -2         46.25         37.96         3.83 o
  12   4  -2         33.16         46.47         4.72 o
  13   4  -2         83.54         83.23        27.26 o
   1   5  -2        208.14        244.56         7.94 o
   2   5  -2       1236.13       1278.01        19.68 o
   3   5  -2       1027.51       1010.59        20.10 o
   4   5  -2        540.51        561.70        30.73 o
   5   5  -2        208.94        173.09        10.44 o
   6   5  -2        370.83        376.64         8.51 o
   7   5  -2        161.16        168.94         5.67 o
   8   5  -2          2.23         11.14         5.08 o
   9   5  -2         89.50         98.15         5.15 o
  10   5  -2        249.73        278.42         7.68 o
  11   5  -2        150.94        241.48        21.84 o
   0   6  -2        986.58        989.23        33.01 o
   1   6  -2        889.24        920.12        32.23 o
   2   6  -2        194.50        190.30        12.31 o
   3   6  -2       1123.33       1146.08        49.82 o
   4   6  -2        566.64        576.97        10.29 o
   5   6  -2       1575.77       1618.99        22.37 o
   6   6  -2         58.15         63.70         5.20 o
   7   6  -2         75.86         81.87         5.42 o
   8   6  -2         44.40         64.25         9.73 o
   9   6  -2         48.09         76.21         6.22 o
  10   6  -2         21.19         23.97         4.16 o
  11   6  -2         48.42         55.94         5.74 o
   1   7  -2        589.58        630.03        15.60 o
   2   7  -2        234.50        230.82         6.80 o
   3   7  -2        379.38        394.16        11.43 o
   4   7  -2        129.58        145.05         6.39 o
   5   7  -2         67.68         62.06         4.57 o
   6   7  -2        303.45        291.10        10.14 o
   7   7  -2         34.72         29.20         4.36 o
   8   7  -2        383.50        426.96        10.05 o
   9   7  -2         66.83         77.48         5.58 o
  10   7  -2        151.55        161.53         6.46 o
   0   8  -2        625.01        682.08        20.16 o
   1   8  -2        148.52        163.24        10.98 o
   2   8  -2        196.63        219.04         8.95 o
   3   8  -2         52.44         47.78         4.16 o
   4   8  -2        127.63        127.04         6.90 o
   5   8  -2        228.18        232.04         7.59 o
   6   8  -2         23.85         23.13         3.80 o
   7   8  -2        115.14        136.70         5.87 o
   8   8  -2         85.70        106.47         4.76 o
   9   8  -2         13.87         22.18         3.33 o
   1   9  -2        206.25        206.39         9.60 o
   2   9  -2         93.00         96.41         5.76 o
   3   9  -2        117.38        128.42         7.98 o
   4   9  -2        167.86        176.70         8.97 o
   5   9  -2         47.15         42.84         3.79 o
   6   9  -2         16.79         23.12         4.33 o
   7   9  -2         83.49         72.89         5.24 o
   0  10  -2         53.31         56.00         7.27 o
   1  10  -2         39.68         36.43         4.09 o
   2  10  -2         19.80         18.90         2.74 o
   3  10  -2          7.38         -1.22         3.02 o
   2   0  -1       5360.59       5583.76        45.83 o
   4   0  -1       1332.74       1380.40        16.20 o
   6   0  -1       1200.90       1338.33        22.47 o
   8   0  -1       3037.38       3263.68        70.18 o
  10   0  -1        605.19        562.01        36.97 o
  12   0  -1         90.64         89.98         8.50 o
  14   0  -1        175.29        161.97         8.80 o
   0   1  -1       9512.68      10841.77        33.19 o
   1   1  -1        116.09        148.99         4.00 o
   2   1  -1      15581.72      15647.11       140.79 o
   3   1  -1       6038.57       5912.14        60.12 o
   4   1  -1       1817.92       1831.67        15.91 o
   5   1  -1       1863.15       1953.83        20.97 o
   6   1  -1       1117.34       1323.76        15.54 o
   7   1  -1        206.44        218.34         8.70 o
   8   1  -1         14.36         14.54         4.56 o
   9   1  -1        787.10        723.17        22.73 o
  10   1  -1        161.04        140.68         8.66 o
  11   1  -1        154.64        151.41         6.99 o
  12   1  -1         32.59         45.86         4.76 o
  13   1  -1         94.26        121.01         6.79 o
  14   1  -1         15.11         19.24         3.97 o
   1   2  -1       6457.75       7150.78        53.65 o
   2   2  -1       3126.30       3261.93        24.84 o
   3   2  -1       1920.03       2036.54        18.49 o
   4   2  -1       1640.66       1665.65        13.21 o
   5   2  -1        155.59        206.71         8.24 o
   6   2  -1       1062.60       1282.99        21.61 o
   7   2  -1        306.08        305.64         9.61 o
   8   2  -1        894.77        867.33        19.06 o
   9   2  -1         20.97         33.96         6.56 o
  10   2  -1         20.47         27.03         7.68 o
  11   2  -1        180.25        176.89         5.87 o
  13   2  -1          6.69          8.72         3.41 o
  14   2  -1         49.67         61.72         8.97 o
   0   3  -1       1059.18       1113.69        14.58 o
   1   3  -1       1597.03       1725.82        14.50 o
   2   3  -1        967.43       1104.30        18.05 o
   3   3  -1        840.58        901.70        12.76 o
   4   3  -1       2278.85       2485.63        49.26 o
   5   3  -1        898.04        868.22        18.27 o
   6   3  -1       2753.97       2783.84        48.30 o
   7   3  -1        358.56        355.58        12.97 o
   8   3  -1        106.91         84.22         4.74 o
   9   3  -1         75.86         77.88         4.99 o
  10   3  -1        192.12        171.00         6.67 o
  11   3  -1        113.78        124.84         5.14 o
  12   3  -1        200.50        223.11        13.19 o
  13   3  -1         41.30         55.74         5.87 o
   1   4  -1         87.69        101.54         3.68 o
   2   4  -1        422.50        445.93        10.11 o
   3   4  -1       1102.51       1135.65        23.29 o
   4   4  -1        406.17        394.27        11.34 o
   5   4  -1        861.45        916.86        18.78 o
   6   4  -1        142.44        164.11        11.09 o
   7   4  -1       1172.63       1144.44        23.62 o
   8   4  -1        507.26        526.16        10.22 o
   9   4  -1         37.85         40.79         3.86 o
  10   4  -1         17.44         24.92         3.74 o
  11   4  -1         24.76         22.95         3.08 o
  12   4  -1          5.80          3.78         2.94 o
  13   4  -1         47.27        106.26        21.34 o
   0   5  -1       4452.28       4447.35        59.54 o
   1   5  -1        114.25        102.71         5.53 o
   2   5  -1       1530.19       1684.52        22.30 o
   3   5  -1        202.81        238.66         9.88 o
   4   5  -1        567.21        558.01        17.48 o
   5   5  -1        518.67        488.33        20.08 o
   6   5  -1        284.38        276.22         6.67 o
   7   5  -1        248.81        234.32         6.35 o
   8   5  -1        646.66        612.94        20.46 o
   9   5  -1         17.99         25.54         4.66 o
  10   5  -1         54.89         60.47         5.47 o
  11   5  -1        148.71        175.19         8.01 o
  12   5  -1        136.37        168.34         6.74 o
   1   6  -1        219.39        225.93        13.33 o
   2   6  -1        462.62        463.62        18.92 o
   3   6  -1       1092.02       1079.98        26.64 o
   4   6  -1         48.99         48.28         4.47 o
   5   6  -1        406.95        394.33        11.40 o
   6   6  -1        434.02        447.73        15.72 o
   7   6  -1        600.22        613.89        12.23 o
   8   6  -1        768.89        705.92        11.76 o
   9   6  -1        139.51        143.93         6.41 o
  10   6  -1          5.46          9.41         3.81 o
  11   6  -1         85.59        100.53         5.62 o
   0   7  -1        912.91        909.38        20.65 o
   1   7  -1         43.14         58.85         4.46 o
   2   7  -1         53.14         61.70         4.21 o
   3   7  -1         45.14         50.30         4.23 o
   4   7  -1         54.45         53.79         4.32 o
   5   7  -1        595.08        590.53        12.33 o
   6   7  -1         81.03         79.19         7.63 o
   7   7  -1         53.20         59.62         5.25 o
   8   7  -1        134.06        154.03         7.75 o
   9   7  -1         69.36         77.13         5.55 o
  10   7  -1         19.93         22.37         3.67 o
   1   8  -1        103.18        105.70         6.67 o
   2   8  -1        379.51        401.78        11.95 o
   3   8  -1        186.66        181.03         7.01 o
   4   8  -1         27.98         22.06         3.95 o
   5   8  -1        427.68        439.95        14.87 o
   6   8  -1        234.71        221.43         8.30 o
   7   8  -1        302.89        325.95         8.34 o
   8   8  -1         36.34         21.82         3.59 o
   9   8  -1         43.70         45.89         3.91 o
   0   9  -1        685.52        693.67        17.52 o
   1   9  -1         10.41          9.57         3.24 o
   2   9  -1         57.42         46.64         4.37 o
   3   9  -1         56.30         49.85         4.46 o
   4   9  -1         32.01         32.18         4.11 o
   5   9  -1         10.91         15.51         3.10 o
   6   9  -1         53.92         51.62         4.07 o
   7   9  -1         36.07         32.59         3.46 o
   1  10  -1          1.38         -5.01         3.22 o
   2  10  -1         22.54         20.61         2.77 o
   3  10  -1        144.33        125.02         6.30 o
   2   0   0       9677.99       9704.20        30.42 o
   4   0   0        156.85        143.68         5.08 o
   6   0   0         45.99         83.71         5.61 o
   8   0   0        573.10        605.38        31.52 o
  10   0   0        476.22        510.42        17.46 o
  12   0   0         78.29         72.40         7.68 o
  14   0   0         23.56         65.92         9.09 o
   1   1   0       1926.38       2195.97        14.20 o
   2   1   0       3914.58       4205.88        37.01 o
   3   1   0      11587.88      11745.28        53.21 o
   4   1   0        200.77        211.44         4.97 o
   5   1   0       4351.89       4441.15        24.64 o
   6   1   0        453.42        502.22        10.01 o
   7   1   0        357.07        324.06        11.07 o
   8   1   0        186.77        208.76        10.63 o
   9   1   0         75.22         77.57         8.16 o
  10   1   0         11.79         12.24         2.70 o
  11   1   0         61.24         68.31         5.38 o
  12   1   0        204.04        204.61         7.87 o
  13   1   0         88.00         98.24         6.21 o
  14   1   0         20.80         18.26         4.61 o
   0   2   0       4464.07       4373.00        71.82 o
   1   2   0      11454.27      12643.59       128.87 o
   2   2   0        464.29        527.55        10.00 o
   3   2   0      12118.65      13295.39       100.37 o
   4   2   0      11337.00      11725.82        96.13 o
   5   2   0         39.86         52.65         3.39 o
   6   2   0        417.34        465.46         9.36 o
   7   2   0          0.07          6.51         2.33 o
   8   2   0        887.14        929.80        21.94 o
   9   2   0          1.53          1.11         2.19 o
  10   2   0        167.56        145.34         9.12 o
  12   2   0        837.96        871.60        19.71 o
  13   2   0         26.72         31.32         5.52 o
  14   2   0         18.97         54.09        29.33 o
   1   3   0       1607.38       1796.59        18.32 o
   2   3   0        394.45        403.10         6.69 o
   3   3   0       3706.59       3761.10        40.33 o
   4   3   0       3015.04       3351.18        38.45 o
   5   3   0        663.24        554.98        12.48 o
   6   3   0         17.15         60.85        11.95 o
   7   3   0        299.27        277.33         9.49 o
   8   3   0        114.94         97.88         5.62 o
   9   3   0          1.26          1.42         2.19 o
  10   3   0         24.02         31.72         3.84 o
  11   3   0         91.41        107.91         5.40 o
  12   3   0         71.35         92.95         7.73 o
  13   3   0         75.54         75.36         4.95 o
  14   3   0         40.45         31.09         5.46 o
   0   4   0       7118.09       7501.68        41.30 o
   1   4   0       2311.67       2594.16        24.53 o
   2   4   0        181.69        192.45         5.71 o
   3   4   0        457.86        471.78         9.88 o
   4   4   0       1656.79       1847.41        26.83 o
   5   4   0        520.17        609.48        15.30 o
   6   4   0         61.55         61.36         5.00 o
   7   4   0         31.29         38.48         6.08 o
   8   4   0        197.46        187.86         6.60 o
   9   4   0        278.09        256.35         6.74 o
  10   4   0         54.84         49.60         3.81 o
  11   4   0          8.17          8.51         2.64 o
  12   4   0         19.31         32.95         4.46 o
  13   4   0        336.02        335.30        12.12 o
   1   5   0        118.57        136.73         6.14 o
   2   5   0        751.96        904.81        17.48 o
   3   5   0       1551.09       1545.88        22.12 o
   4   5   0        242.98        188.32        11.82 o
   5   5   0         10.45          8.10         3.81 o
   6   5   0         57.67         52.16         3.85 o
   7   5   0         10.82         14.00         4.05 o
   8   5   0        734.29        732.81        17.49 o
   9   5   0        246.60        256.89         7.90 o
  10   5   0         16.02         13.87         5.90 o
  11   5   0         17.19         49.57         7.18 o
  12   5   0          8.48         40.15        11.16 o
   0   6   0         27.79         71.82        12.72 o
   1   6   0        676.48        675.52        22.24 o
   2   6   0        403.57        415.94        17.89 o
   3   6   0          6.00         14.10         4.04 o
   4   6   0         42.00         50.82         3.82 o
   5   6   0        495.87        517.71        12.92 o
   6   6   0       1037.95       1075.54        18.98 o
   7   6   0          0.86         15.66         6.52 o
   8   6   0         86.26        126.86        19.40 o
   9   6   0         80.37         93.27         6.67 o
  10   6   0         80.86         75.95         5.48 o
  11   6   0         76.84         93.66         5.48 o
   1   7   0          9.80         16.32         4.14 o
   2   7   0          6.44          2.74         3.36 o
   3   7   0        930.86        973.45        15.53 o
   4   7   0        337.12        367.33         9.75 o
   5   7   0         19.44         28.96         3.85 o
   6   7   0        152.13        150.57         7.60 o
   7   7   0          5.90          6.01         3.33 o
   8   7   0         55.70         54.11         5.22 o
   9   7   0         74.53         80.44         5.68 o
  10   7   0         12.97          7.26         2.79 o
   0   8   0        173.22        205.09        10.56 o
   1   8   0        142.68        148.95         7.56 o
   2   8   0         21.58         18.34         3.78 o
   3   8   0          7.55         -0.11         3.02 o
   4   8   0        382.43        374.66        11.30 o
   5   8   0        287.59        312.69         8.93 o
   6   8   0         54.99         63.48         6.48 o
   7   8   0          1.22         11.45         3.60 o
   8   8   0         13.84         17.63         2.90 o
   9   8   0         28.95         36.65         3.81 o
   1   9   0        134.59        136.66         6.80 o
   2   9   0         44.68         36.18         3.96 o
   3   9   0         48.44         42.59         4.10 o
   4   9   0        211.09        234.48         8.09 o
   5   9   0        155.14        132.13         6.05 o
   6   9   0         60.44         62.51         4.43 o
   7   9   0          4.34          2.42         3.81 o
   0  10   0        116.86        120.21         9.84 o
   1  10   0         88.13         91.34         4.73 o
   2  10   0         24.03         23.99         3.06 o
   3  10   0         43.26         40.53         4.24 o
   2   0   1       5799.92       5550.73        37.03 o
   4   0   1        909.69        809.20         9.64 o
   6   0   1       1212.62       1248.48        17.24 o
   8   0   1       2908.04       3123.80        67.89 o
  10   0   1        568.54        664.77        24.87 o
  12   0   1         92.06        187.27        11.78 o
  14   0   1        189.19        290.34        15.76 o
   0   1   1       9393.66      10659.53        49.29 o
   1   1   1         99.71        131.54         4.05 o
   2   1   1      15540.88      15951.95       155.37 o
   3   1   1       5858.46       5691.25        87.00 o
   4   1   1       1867.75       1918.08        12.34 o
   5   1   1       1891.09       2027.44        14.49 o
   6   1   1       1073.99       1224.72        16.60 o
   7   1   1        161.90        189.54         8.05 o
   8   1   1         17.90         16.14         4.71 o
   9   1   1        725.06        717.97        24.25 o
  10   1   1        151.16        117.03        10.19 o
  11   1   1        119.01        153.17         5.58 o
  12   1   1         40.92         31.70         4.09 o
  13   1   1        101.99        148.77         9.37 o
  14   1   1         15.18         21.59         4.76 o
   1   2   1       6208.69       6950.17        79.91 o
   2   2   1       3340.60       3601.91        32.81 o
   3   2   1       1952.17       2073.31        24.65 o
   4   2   1       2022.87       2214.16        25.68 o
   5   2   1         96.85        113.74         4.30 o
   6   2   1       1042.78       1152.50        14.82 o
   7   2   1        278.67        283.67         8.37 o
   8   2   1        862.06        836.34        27.86 o
   9   2   1         16.62         24.80         2.56 o
  10   2   1         21.62         18.87         2.80 o
  11   2   1        170.58        167.75         6.44 o
  12   2   1         31.68         55.91         7.40 o
  13   2   1          4.49         14.77         6.41 o
  14   2   1         40.98         79.56        25.34 o
   0   3   1       1291.72       1424.57        19.02 o
   1   3   1       1842.63       2009.37        17.67 o
   2   3   1        991.60       1152.63        11.71 o
   3   3   1        888.59        904.61        12.74 o
   4   3   1       2142.85       2368.82        34.01 o
   5   3   1        979.70        940.18        21.76 o
   6   3   1       2682.65       2761.90        40.05 o
   7   3   1        329.83        344.92        12.45 o
   8   3   1        106.33         88.57         5.43 o
   9   3   1         89.61         85.63         3.61 o
  10   3   1        186.28        167.50         8.06 o
  11   3   1        108.42        116.97         5.57 o
  12   3   1        187.05        223.29        12.08 o
  13   3   1         44.05         48.54         4.59 o
  14   3   1          3.40          4.33         3.86 o
   1   4   1         53.44         67.67         3.80 o
   2   4   1        416.31        468.81        16.63 o
   3   4   1       1056.16       1053.09        14.87 o
   4   4   1        505.44        491.23        11.45 o
   5   4   1        730.93        740.56        17.49 o
   6   4   1        133.89        160.28         8.52 o
   7   4   1       1116.07       1053.08        17.54 o
   8   4   1        518.98        496.37         8.32 o
   9   4   1         55.86         46.66         3.75 o
  10   4   1         16.39         19.70         3.46 o
  11   4   1         21.53         21.06         4.59 o
  12   4   1          4.68          6.96         3.65 o
  13   4   1         40.03         56.73         5.27 o
   0   5   1       4391.17       4660.97        73.40 o
   1   5   1        159.39        149.75         8.40 o
   2   5   1       1487.65       1530.91        25.29 o
   3   5   1        204.25        228.13         9.49 o
   4   5   1        646.14        677.68        15.29 o
   5   5   1        534.67        520.87        16.22 o
   6   5   1        272.15        261.37         9.31 o
   7   5   1        255.74        237.24         7.89 o
   8   5   1        629.55        645.40        13.40 o
   9   5   1         17.47         21.81         4.02 o
  10   5   1         64.55         68.57         5.06 o
  11   5   1        150.12        178.35         7.95 o
  12   5   1        134.42        163.95         7.96 o
   1   6   1        205.91        204.48        16.56 o
   2   6   1        406.77        380.24        18.79 o
   3   6   1       1074.86       1043.72        22.13 o
   4   6   1         58.71         48.58         4.43 o
   5   6   1        453.57        469.60        12.30 o
   6   6   1        461.63        432.59        10.35 o
   7   6   1        532.62        578.85        24.05 o
   8   6   1        781.55        721.42        26.26 o
   9   6   1        140.21        148.78         7.71 o
  10   6   1          5.79          8.40         4.19 o
  11   6   1         76.85         81.23         5.22 o
  12   6   1         39.99         59.31         7.04 o
   0   7   1       1021.36       1049.15        32.64 o
   1   7   1         37.54         34.77         5.18 o
   2   7   1         56.25         55.04         4.71 o
   3   7   1         48.63         50.61         4.87 o
   4   7   1         71.22         75.30         5.68 o
   5   7   1        582.64        596.81        13.05 o
   6   7   1         83.17         85.37         6.12 o
   7   7   1         71.47         65.09         5.44 o
   8   7   1        144.64        176.13         7.23 o
   9   7   1         58.94         59.08         5.21 o
  10   7   1         18.37         28.70         4.27 o
   1   8   1         95.92        101.37         6.51 o
   2   8   1        439.79        460.53        18.05 o
   3   8   1        217.47        220.27         7.60 o
   4   8   1         31.78         28.06         3.62 o
   5   8   1        409.27        402.68        11.35 o
   6   8   1        226.54        229.56         8.56 o
   7   8   1        328.07        320.04         8.44 o
   8   8   1         28.37         28.13         3.27 o
   9   8   1         43.11         40.47         3.67 o
   0   9   1        640.73        615.74        16.55 o
   1   9   1          7.49          3.16         2.83 o
   2   9   1         58.45         50.17         4.46 o
   3   9   1         69.71         60.84         4.76 o
   4   9   1         30.42         29.14         3.90 o
   5   9   1         10.70          9.13         2.49 o
   6   9   1         45.86         47.10         3.97 o
   7   9   1         34.41         25.67         3.04 o
   1  10   1          3.02          1.42         2.28 o
   2  10   1         22.18         21.08         2.88 o
   3  10   1        148.90        144.53         6.75 o
   0   0   2      20167.92      17933.37        82.30 o
   2   0   2        106.07        127.34         2.84 o
   4   0   2       2299.07       2343.12        19.30 o
   6   0   2       3113.50       3088.87        27.07 o
   8   0   2       1330.92       1462.18        46.23 o
  10   0   2       1164.57       1190.42        45.30 o
  12   0   2        871.91        956.68        21.77 o
  14   0   2        260.57        460.20        19.46 o
   1   1   2        454.06        496.60         7.63 o
   2   1   2       7902.74       8172.15        43.42 o
   3   1   2      12708.69      13011.00        66.04 o
   4   1   2         94.61         99.74         2.19 o
   5   1   2       1853.09       1760.90        18.81 o
   6   1   2        259.04        273.94         5.99 o
   7   1   2        444.75        402.12        11.77 o
   8   1   2        279.59        265.59        13.83 o
   9   1   2         22.59         30.86         3.79 o
  10   1   2         69.10         70.71         4.26 o
  11   1   2        457.12        438.33         9.80 o
  12   1   2         17.18         15.72         4.52 o
  13   1   2        222.08        229.07        10.92 o
  14   1   2         65.05         65.70         6.16 o
   0   2   2      21794.01      22165.62       138.58 o
   1   2   2       1165.04       1267.58        10.82 o
   2   2   2      14133.76      14781.50       177.46 o
   3   2   2        267.29        279.08         4.63 o
   4   2   2       3568.10       3812.98        26.67 o
   5   2   2       1311.61       1418.24        11.92 o
   6   2   2       2135.68       2089.25        23.57 o
   7   2   2        703.64        768.88        19.83 o
   8   2   2         63.45         58.61         8.96 o
   9   2   2        456.94        420.39         7.64 o
  10   2   2         31.11         32.52         3.16 o
  11   2   2         90.97         80.45         4.83 o
  12   2   2        234.12        260.01         9.98 o
  13   2   2         73.42         86.23        10.18 o
  14   2   2          2.71         56.89        20.27 o
   1   3   2       2046.31       2153.47        52.08 o
   2   3   2       1606.02       1800.09        40.39 o
   3   3   2        361.09        352.53         7.03 o
   4   3   2          5.46         12.83         2.20 o
   5   3   2       2302.50       2379.53        26.08 o
   6   3   2         45.43         51.83         5.97 o
   7   3   2        925.85        904.19        17.97 o
   8   3   2         11.93          7.68         3.36 o
   9   3   2        257.98        220.16         5.68 o
  10   3   2        234.55        234.18         6.84 o
  11   3   2        100.51         92.58         5.71 o
  12   3   2          9.29         12.52         3.21 o
  13   3   2         23.79         45.02         5.87 o
  14   3   2         31.93         31.76         5.43 o
   0   4   2       4742.75       5082.71        52.67 o
   1   4   2       1750.03       1872.12        29.47 o
   2   4   2       1390.91       1621.41        31.60 o
   3   4   2       3855.72       4201.05        34.71 o
   4   4   2        438.75        420.98        10.75 o
   5   4   2        728.45        722.04        17.37 o
   6   4   2        506.45        458.80        13.53 o
   7   4   2        448.34        406.81         8.39 o
   8   4   2        313.66        284.60         6.97 o
   9   4   2        381.28        335.39         6.59 o
  10   4   2        200.43        186.44         9.40 o
  11   4   2         54.61         64.62         4.92 o
  12   4   2         36.28         70.74         7.06 o
  13   4   2         69.20         65.73         5.33 o
   1   5   2        228.96        267.41        10.08 o
   2   5   2       1156.99       1192.99        28.17 o
   3   5   2        995.98        950.67        21.85 o
   4   5   2        626.85        623.77        14.72 o
   5   5   2        214.48        171.47        11.92 o
   6   5   2        371.09        399.78         9.67 o
   7   5   2        183.74        172.50         9.26 o
   8   5   2          2.05         10.22         3.18 o
   9   5   2         81.60         82.71         5.33 o
  10   5   2        286.50        316.94         8.10 o
  11   5   2        139.66        159.94         8.14 o
  12   5   2          2.34          9.04         2.91 o
   0   6   2        981.75        961.15        45.87 o
   1   6   2        934.79        957.87        26.46 o
   2   6   2        199.11        184.20        11.84 o
   3   6   2       1133.80       1162.30        27.07 o
   4   6   2        517.00        535.09        12.77 o
   5   6   2       1529.47       1572.96        27.83 o
   6   6   2         38.29         38.48         4.80 o
   7   6   2         92.81         93.33         6.34 o
   8   6   2         48.41         63.11         6.64 o
   9   6   2         53.06         60.86         5.91 o
  10   6   2         28.34         26.99         4.46 o
  11   6   2         43.40         58.63         5.44 o
  12   6   2        110.83        136.39         9.11 o
   1   7   2        598.67        626.85        32.18 o
   2   7   2        247.12        240.24        14.41 o
   3   7   2        348.53        371.66        11.39 o
   4   7   2        151.26        146.67         6.27 o
   5   7   2         63.17         61.11         5.31 o
   6   7   2        305.40        303.62        10.42 o
   7   7   2         42.52         47.76         4.53 o
   8   7   2        396.10        433.35        10.75 o
   9   7   2         65.92         54.57         5.01 o
  10   7   2        139.05        163.05         6.59 o
   0   8   2        631.79        688.82        18.85 o
   1   8   2        134.24        131.00         7.25 o
   2   8   2        204.14        195.00         8.63 o
   3   8   2         63.17         56.58         4.39 o
   4   8   2        122.86        132.40         5.37 o
   5   8   2        248.84        264.23        10.67 o
   6   8   2         31.07         30.37         3.63 o
   7   8   2        134.20        148.86         6.12 o
   8   8   2         87.84        106.62         4.83 o
   9   8   2         13.93         18.88         3.34 o
   1   9   2        189.87        186.85         7.90 o
   2   9   2         96.35        103.05         5.94 o
   3   9   2        116.96        131.82         6.67 o
   4   9   2        161.72        164.45         6.95 o
   5   9   2         45.13         39.71         3.30 o
   6   9   2         16.24         16.28         2.92 o
   7   9   2         73.95         66.34         7.08 o
   0  10   2         43.51         33.75         6.09 o
   1  10   2         39.18         33.96         3.29 o
   2  10   2         16.21         11.75         2.55 o
   3  10   2          7.60          2.51         6.99 o
   2   0   3       3668.12       3534.80        65.49 o
   4   0   3       1389.95       1407.42        12.40 o
   6   0   3        149.91        167.89         8.00 o
   8   0   3        235.86        224.40        15.02 o
  10   0   3        987.19        944.89        18.03 o
  12   0   3        232.99        246.98        12.08 o
  14   0   3        441.79        567.39        20.94 o
   0   1   3       8966.62       9254.11       111.08 o
   1   1   3       6082.67       6263.89        39.03 o
   2   1   3        778.22        791.59        10.87 o
   3   1   3      12559.29      12629.21        82.46 o
   4   1   3        100.56        111.52         2.61 o
   5   1   3       3578.51       3562.04        20.90 o
   6   1   3        666.97        663.10        10.10 o
   7   1   3       1701.54       1727.35        24.33 o
   8   1   3        520.22        568.86        19.53 o
   9   1   3        448.41        407.38         7.23 o
  10   1   3        816.81        774.83        11.38 o
  11   1   3         45.94         62.81         9.39 o
  12   1   3         78.93         84.17         6.38 o
  14   1   3         45.39         57.62         5.79 o
   1   2   3       2429.97       2574.06        28.25 o
   2   2   3       4882.41       5012.09        28.92 o
   3   2   3       2506.06       2654.05        19.83 o
   4   2   3       3933.96       4148.70        38.16 o
   5   2   3        165.13        173.42         5.05 o
   6   2   3       1839.77       1915.78        19.10 o
   7   2   3         58.05         57.48         5.58 o
   8   2   3        477.48        448.06        19.91 o
   9   2   3         34.35         33.10         3.04 o
  10   2   3        572.70        508.19         9.40 o
  11   2   3        181.67        163.84         7.25 o
  12   2   3         89.51         68.10         5.83 o
  13   2   3        181.54        188.72        12.67 o
  14   2   3        195.58        225.00        15.38 o
   0   3   3        244.54        249.22         9.27 o
   1   3   3         84.76         86.91         3.93 o
   2   3   3       1435.06       1448.15        15.59 o
   3   3   3        852.57        840.06        16.76 o
   4   3   3       2331.31       2469.76        23.36 o
   5   3   3       2110.44       2166.29        26.13 o
   6   3   3       1107.43       1054.10        14.46 o
   7   3   3        579.87        544.98        15.74 o
   8   3   3          2.10          0.94         2.21 o
   9   3   3        161.90        153.40         5.97 o
  10   3   3        270.98        266.55         8.81 o
  11   3   3         95.91        110.47         7.27 o
  12   3   3          9.00         17.43         5.17 o
  13   3   3        228.75        265.56        10.48 o
  14   3   3          9.81          7.20         3.80 o
   1   4   3       2186.24       2301.00        25.81 o
   2   4   3        988.27       1058.60        15.15 o
   3   4   3         34.92         31.02         3.97 o
   4   4   3        601.79        572.20        12.98 o
   5   4   3        420.46        425.53        11.51 o
   6   4   3        124.57        122.90         7.49 o
   7   4   3        508.39        432.05        10.03 o
   8   4   3        221.72        172.38         5.13 o
   9   4   3        133.42        123.39         4.46 o
  10   4   3        419.64        410.39         8.37 o
  11   4   3        223.57        229.85        13.12 o
  12   4   3         92.69         82.75         5.56 o
  13   4   3          4.98          7.72         3.27 o
   0   5   3        325.64        337.53        14.72 o
   1   5   3        153.08        162.42         6.66 o
   2   5   3        167.72        176.94         8.26 o
   3   5   3         31.65         37.80         3.73 o
   4   5   3         10.61         19.64         2.95 o
   5   5   3        319.59        306.98        14.43 o
   6   5   3        508.38        472.66        11.40 o
   7   5   3        303.93        238.22         6.51 o
   8   5   3        267.62        253.64         8.68 o
   9   5   3         92.96         90.95         5.12 o
  10   5   3         76.57        107.00         6.37 o
  11   5   3        207.09        204.90         6.89 o
  12   5   3         49.15         42.49         3.66 o
   1   6   3        107.25         87.47         7.61 o
   2   6   3         66.79         61.92         6.40 o
   3   6   3        728.63        754.63        15.34 o
   4   6   3        270.99        259.08         9.21 o
   5   6   3         59.57         56.23         6.10 o
   6   6   3        395.33        387.92        16.27 o
   7   6   3         83.85         69.15         4.99 o
   8   6   3        334.04        328.04        11.17 o
   9   6   3        193.30        204.40        12.18 o
  10   6   3        175.63        164.47         7.56 o
  11   6   3        137.58        161.43         6.54 o
  12   6   3         13.15         21.30         5.29 o
   0   7   3        196.64        210.90        15.01 o
   1   7   3         10.85         10.15         3.77 o
   2   7   3        438.76        455.27        15.70 o
   3   7   3        402.73        399.25        17.19 o
   4   7   3          1.88          2.24         2.61 o
   5   7   3         33.86         26.85         3.31 o
   6   7   3        341.51        376.38        11.57 o
   7   7   3        188.45        183.82         7.15 o
   8   7   3        166.24        179.73         7.06 o
   9   7   3        115.26        111.38         6.35 o
   1   8   3         28.26         25.43         5.61 o
   2   8   3        154.06        149.08         9.52 o
   3   8   3        486.61        497.75        13.18 o
   4   8   3        118.26        123.34         5.27 o
   5   8   3         16.80         16.27         3.24 o
   6   8   3         63.70         54.66         4.10 o
   7   8   3         59.00         55.49         4.85 o
   8   8   3         39.20         36.74         3.35 o
   9   8   3        132.37        135.68         5.51 o
   0   9   3         86.70         89.09         6.86 o
   1   9   3         99.76         95.25         5.96 o
   2   9   3          1.95          3.17         2.92 o
   3   9   3        372.62        373.30        10.59 o
   4   9   3          1.31         -1.08         2.68 o
   5   9   3         48.27         43.69         3.88 o
   6   9   3         42.92         44.70         3.81 o
   1  10   3         56.27         52.61         5.10 o
   2  10   3         86.67         72.74         4.23 o
   0   0   4       5603.64       5161.07       149.82 o
   2   0   4      23032.22      22180.68        70.65 o
   4   0   4       2281.41       2390.10        23.55 o
   6   0   4       1561.52       1454.92        21.67 o
   8   0   4        228.83        255.80        18.48 o
  10   0   4        552.57        536.59        13.85 o
  12   0   4        203.98        163.65        23.25 o
  14   0   4         14.98         41.45         7.41 o
   1   1   4       1830.35       1819.15        21.02 o
   2   1   4       1294.21       1311.52        15.28 o
   3   1   4       1918.13       1895.36        14.07 o
   4   1   4        311.01        350.96         5.00 o
   5   1   4        361.39        366.53         6.37 o
   6   1   4        593.44        675.70        11.21 o
   7   1   4        507.04        495.50        12.27 o
   8   1   4        195.85        212.11        12.06 o
   9   1   4        122.66        118.34         4.29 o
  10   1   4        107.67        107.63         5.36 o
  11   1   4        581.38        570.44        17.05 o
  12   1   4         37.44         55.97        12.32 o
  13   1   4         27.06         31.63         5.28 o
  14   1   4         39.90         48.59         5.17 o
   0   2   4       3307.01       3483.79        29.81 o
   1   2   4         83.74         92.67         4.33 o
   2   2   4       2921.19       2955.18        27.07 o
   3   2   4       2939.14       3188.13        29.42 o
   4   2   4         11.17         19.36         1.84 o
   5   2   4       3066.92       3233.66        18.03 o
   6   2   4       3422.23       3433.27        35.01 o
   7   2   4        167.39        187.22         9.58 o
   8   2   4        212.53        201.49        12.37 o
   9   2   4         77.13         81.49         5.02 o
  10   2   4         87.03         83.67         4.67 o
  11   2   4        205.80        190.31         6.77 o
  12   2   4          0.29          3.27         3.07 o
  13   2   4         27.10         21.84         4.88 o
  14   2   4          5.60        135.28        95.20 o
   1   3   4        194.56        148.39         6.42 o
   2   3   4       1300.16       1386.88        16.58 o
   3   3   4       1594.82       1571.91        22.16 o
   4   3   4       2828.97       3015.63        22.76 o
   5   3   4        864.39        930.33        13.80 o
   6   3   4        479.69        516.64        10.62 o
   7   3   4         40.11         25.07         4.97 o
   8   3   4        114.85        117.54         4.37 o
   9   3   4        370.53        360.89         9.73 o
  10   3   4        494.50        482.18        11.34 o
  11   3   4        275.26        275.16        12.99 o
  12   3   4        194.04        182.97         9.86 o
  13   3   4         95.51        121.14        11.98 o
  14   3   4         16.30         26.28         5.10 o
   0   4   4       2339.50       2499.56        33.94 o
   1   4   4        390.15        452.22        10.81 o
   2   4   4        681.80        639.49        13.87 o
   3   4   4        336.69        350.62        12.20 o
   4   4   4        143.76        152.94         7.08 o
   5   4   4        926.55        856.43        16.56 o
   6   4   4        202.57        161.74         9.76 o
   7   4   4        753.90        677.01        10.96 o
   8   4   4        107.42         90.76         4.73 o
   9   4   4        570.29        564.02         9.91 o
  10   4   4        249.64        282.13         8.27 o
  11   4   4         41.92         50.38         5.00 o
  12   4   4         20.69         30.17         4.93 o
  13   4   4          8.32          4.55         3.06 o
   1   5   4        441.36        396.60        12.68 o
   2   5   4        436.82        421.02        11.96 o
   3   5   4        727.34        680.54        15.29 o
   4   5   4        251.72        251.13         9.06 o
   5   5   4        248.91        219.90        11.29 o
   6   5   4         14.31         15.74         3.35 o
   7   5   4        115.96        120.97         6.03 o
   8   5   4        596.94        562.09        12.43 o
   9   5   4        204.05        187.59         7.45 o
  10   5   4        837.75        829.58        16.96 o
  11   5   4         49.49         52.45         4.02 o
  12   5   4          0.18         -0.08         3.12 o
   0   6   4        764.86        727.66        25.27 o
   1   6   4        102.13         99.57         8.12 o
   2   6   4         94.04         81.78         6.25 o
   3   6   4        633.37        638.29        11.89 o
   4   6   4        173.19        172.20         7.72 o
   5   6   4         87.07         77.85         8.96 o
   6   6   4         68.08         63.75         6.60 o
   7   6   4        445.73        418.15        19.68 o
   8   6   4         98.48         89.21         6.49 o
   9   6   4        135.36        139.87         6.20 o
  10   6   4        133.08        125.57         5.56 o
   1   7   4        213.13        216.51        11.10 o
   2   7   4       1849.55       1808.52        30.78 o
   3   7   4         34.19         31.66         4.14 o
   4   7   4        239.33        249.35         8.16 o
   5   7   4        176.63        170.13         6.95 o
   6   7   4        152.37        160.99         8.06 o
   7   7   4         71.12         74.18         4.98 o
   8   7   4        293.14        292.90         8.41 o
   9   7   4        117.02        146.71         6.93 o
  10   7   4        198.32        243.58         7.64 o
   0   8   4         95.98         93.18        11.01 o
   1   8   4         21.74         17.29         4.57 o
   2   8   4        223.15        212.91        22.62 o
   3   8   4        336.75        333.42        11.02 o
   4   8   4        168.57        157.72         6.56 o
   5   8   4        498.26        548.10        10.13 o
   6   8   4         70.11         52.76         4.07 o
   7   8   4        242.33        227.28         7.00 o
   8   8   4         19.43         20.31         2.76 o
   9   8   4         15.93         25.43         3.40 o
   1   9   4         71.44         62.41         4.98 o
   2   9   4        192.39        202.75         8.15 o
   3   9   4         19.72         21.71         3.65 o
   4   9   4        103.13        101.90         7.14 o
   5   9   4        123.29        106.73         5.21 o
   6   9   4        106.81         91.96         5.03 o
   0  10   4         77.55         89.27         8.76 o
   1  10   4         66.86         71.54         5.66 o
   2  10   4          8.31          2.95         3.94 o
   2   0   5      17355.96      16910.77       331.04 o
   4   0   5        507.72        490.39        10.80 o
   6   0   5        436.48        457.99        12.52 o
   8   0   5         76.77         82.00        15.64 o
  10   0   5        801.82        695.13        13.28 o
  12   0   5        256.03        230.04        28.42 o
  14   0   5        201.39        219.55        12.84 o
   0   1   5      13233.41      12869.13        99.53 o
   1   1   5       2119.36       1918.00        21.65 o
   2   1   5       1595.92       1642.19        35.02 o
   3   1   5        660.00        647.57         7.61 o
   4   1   5        735.87        773.39         8.15 o
   5   1   5        648.23        545.46         8.07 o
   6   1   5        302.23        331.09         8.54 o
   7   1   5       1937.14       1879.92        21.82 o
   8   1   5         91.52         96.42         8.65 o
   9   1   5         28.73         32.94         3.09 o
  10   1   5        490.50        458.18         8.94 o
  11   1   5        203.67        223.68         7.22 o
  12   1   5        142.12        141.99         5.86 o
  13   1   5        120.81        140.86         9.46 o
  14   1   5         29.80         30.83         5.41 o
   1   2   5        252.23        257.15         4.95 o
   2   2   5       3108.63       3079.62        33.61 o
   3   2   5        628.94        687.39         8.35 o
   4   2   5        222.31        253.96         5.20 o
   5   2   5        281.82        293.10         6.69 o
   6   2   5        229.34        206.59         7.38 o
   7   2   5         73.04         71.15         5.17 o
   8   2   5        888.26        865.83        25.26 o
   9   2   5         13.10         10.80         3.09 o
  10   2   5       1861.03       1729.47        21.00 o
  11   2   5        105.28        112.04         6.05 o
  12   2   5        105.58        114.00         6.82 o
  13   2   5         26.91         40.19         6.02 o
  14   2   5          1.08        120.30        85.57 o
   0   3   5       2731.43       2955.26        35.62 o
   1   3   5         22.90         26.22         2.89 o
   2   3   5        701.91        715.16        12.53 o
   3   3   5        618.07        642.77        12.47 o
   4   3   5        682.38        674.28        11.95 o
   5   3   5        420.52        450.70        11.78 o
   6   3   5        439.93        455.23        10.83 o
   7   3   5       1284.40       1296.41        27.92 o
   8   3   5        775.91        803.21        11.20 o
   9   3   5        166.73        169.81         7.03 o
  10   3   5         26.56         26.06         4.05 o
  11   3   5         53.23         66.88         5.10 o
  12   3   5        103.46        104.87         7.93 o
  13   3   5        111.10        134.78         7.68 o
   1   4   5        987.54       1035.29        18.62 o
   2   4   5        528.93        539.82        11.48 o
   3   4   5       1508.06       1537.04        25.72 o
   4   4   5        161.63        141.88         7.05 o
   5   4   5        414.87        354.93        11.16 o
   6   4   5        320.68        302.52        11.95 o
   7   4   5         18.21         21.03         2.67 o
   8   4   5         28.66         27.16         3.24 o
   9   4   5        143.93        128.08         6.40 o
  10   4   5        314.29        337.58         7.74 o
  11   4   5        121.35        116.27         6.50 o
  12   4   5         39.32         43.40         5.55 o
  13   4   5          2.19          6.06         3.12 o
   0   5   5       1422.47       1445.88        58.31 o
   1   5   5          0.57         10.48         3.34 o
   2   5   5        933.69        922.09        19.84 o
   3   5   5         34.20         35.55         3.83 o
   4   5   5         92.26         87.77         6.28 o
   5   5   5        646.98        630.03        16.78 o
   6   5   5        992.08        967.49        15.09 o
   7   5   5        604.13        572.62        12.25 o
   8   5   5        187.40        165.81         7.24 o
   9   5   5        108.73        104.30         5.89 o
  10   5   5        118.70        115.16         5.90 o
  11   5   5         48.83         46.66         3.82 o
  12   5   5         47.04         48.19         4.68 o
   1   6   5        512.65        510.84        12.61 o
   2   6   5        149.92        154.83         8.93 o
   3   6   5        269.20        266.47         7.97 o
   4   6   5        622.05        634.97        14.25 o
   5   6   5         37.98         27.65         4.81 o
   6   6   5        128.39        110.55         6.78 o
   7   6   5         34.54         39.01         5.02 o
   8   6   5         82.37         65.93         5.77 o
   9   6   5         12.47         19.10         3.35 o
  10   6   5        150.36        152.75         5.94 o
  11   6   5        312.39        332.35         7.28 o
   0   7   5        448.01        454.31        22.28 o
   1   7   5         86.25         73.49         7.04 o
   2   7   5         44.24         38.86         5.77 o
   3   7   5         31.90         26.03         3.31 o
   4   7   5        131.11        130.16         6.20 o
   5   7   5         14.62         11.75         3.37 o
   6   7   5        427.30        476.20        11.08 o
   7   7   5          5.67          3.94         2.73 o
   8   7   5         35.77         37.15         3.95 o
   9   7   5         20.80         21.82         3.84 o
  10   7   5         13.01         11.24         3.01 o
   1   8   5         24.06         25.51         5.32 o
   2   8   5        256.41        239.35        12.04 o
   3   8   5        428.76        444.80        20.63 o
   4   8   5        108.51         86.39         5.08 o
   5   8   5         22.83         21.44         2.97 o
   6   8   5         17.76         10.66         2.86 o
   7   8   5         60.90         66.07         4.18 o
   8   8   5         57.61         44.97         3.28 o
   9   8   5         56.21         43.57         6.13 o
   0   9   5         66.52         58.64         5.79 o
   1   9   5         18.57         15.55         3.36 o
   2   9   5        116.64        123.28         6.66 o
   3   9   5        148.47        140.35         6.78 o
   4   9   5         25.71         28.62         4.55 o
   5   9   5         14.16          8.81         2.78 o
   6   9   5         36.18         40.25         4.34 o
   1  10   5        162.68        168.58         7.91 o
   2  10   5        166.41        180.21        11.46 o
   0   0   6       9968.85       8516.38        56.16 o
   2   0   6       1982.04       1825.68        21.17 o
   4   0   6        628.68        716.23        12.96 o
   6   0   6       1422.19       1375.11        27.06 o
   8   0   6        762.05        719.53        29.87 o
  10   0   6        557.55        545.87        11.89 o
  12   0   6        979.86       1063.07        53.59 o
  14   0   6        197.94        311.64        66.08 o
   1   1   6       5949.46       5574.93        95.94 o
   2   1   6        308.86        343.45         7.50 o
   3   1   6       3071.61       3095.67        31.07 o
   4   1   6       4227.13       4339.16        28.00 o
   5   1   6       2235.74       2199.95        18.15 o
   6   1   6        750.24        821.56        15.49 o
   7   1   6       1712.91       1684.03        24.38 o
   8   1   6        166.42        179.47        11.38 o
   9   1   6        359.14        361.86         7.80 o
  10   1   6        188.92        193.87         6.11 o
  11   1   6        370.84        345.07         8.71 o
  12   1   6         97.45         93.19         6.40 o
  13   1   6        219.91        228.52         8.35 o
  14   1   6         43.69        153.50        88.34 o
   0   2   6      10631.89      10320.56        66.46 o
   1   2   6       1286.42       1334.65        15.08 o
   2   2   6        773.85        804.01         9.57 o
   3   2   6        348.45        359.60         6.35 o
   4   2   6       1231.15       1274.63        13.68 o
   5   2   6        502.05        469.91         8.64 o
   6   2   6        224.98        208.84         7.55 o
   7   2   6        306.92        300.37         9.82 o
   8   2   6       1357.49       1371.56        22.10 o
   9   2   6        617.80        542.53        13.53 o
  10   2   6        440.25        420.23        10.77 o
  11   2   6         38.40         33.38         4.12 o
  12   2   6        131.27        144.73         7.38 o
  13   2   6         47.58         35.10        13.13 o
  14   2   6         18.07        120.78        70.64 o
   1   3   6        481.05        473.26        10.36 o
   2   3   6        776.66        783.39        12.31 o
   3   3   6        909.85        867.12        14.00 o
   4   3   6         81.75         85.39         4.45 o
   5   3   6       1030.02        960.38        15.83 o
   6   3   6        475.60        459.95        12.83 o
   7   3   6        274.73        263.20        10.61 o
   8   3   6       1701.85       1617.07        17.96 o
   9   3   6         27.37         17.13         2.94 o
  10   3   6        241.20        217.84         8.01 o
  11   3   6        178.96        183.95         7.27 o
  12   3   6         38.32         42.35         5.69 o
  13   3   6         34.33         39.84         5.69 o
   0   4   6       4012.67       4083.08        57.78 o
   1   4   6       1162.53       1236.50        16.40 o
   2   4   6        970.32       1035.53        16.41 o
   3   4   6        592.17        662.36        17.51 o
   4   4   6        313.44        301.56        11.48 o
   5   4   6        128.92        124.11         7.76 o
   6   4   6        230.71        207.94        12.74 o
   7   4   6        534.37        489.11         8.95 o
   8   4   6        310.86        270.31         7.67 o
   9   4   6        208.48        198.93         7.64 o
  10   4   6         17.73         25.37         2.96 o
  11   4   6         38.39         36.60         5.64 o
  12   4   6         18.96         19.46         4.32 o
  13   4   6         79.41         90.80         5.69 o
   1   5   6         26.54         26.36         4.30 o
   2   5   6        991.25        937.17        24.08 o
   3   5   6       1393.62       1378.46        23.38 o
   4   5   6       2381.18       2243.49        40.68 o
   5   5   6        392.77        411.28        11.47 o
   6   5   6        319.02        300.75         9.71 o
   7   5   6         99.82         94.45         5.57 o
   8   5   6         81.60         85.69         5.60 o
   9   5   6         15.70         21.03         3.67 o
  10   5   6        228.72        219.06         6.65 o
  11   5   6        127.65        130.02         5.46 o
  12   5   6         17.00         20.05         3.75 o
   0   6   6        449.59        432.52        20.61 o
   1   6   6        353.62        337.72        31.84 o
   2   6   6        187.22        172.65         7.62 o
   3   6   6        503.02        518.70        11.28 o
   4   6   6        134.78        136.91         7.19 o
   5   6   6        577.63        544.16        23.64 o
   6   6   6        357.39        322.87        10.84 o
   7   6   6        222.28        207.61        12.27 o
   8   6   6         33.18         32.50         4.61 o
   9   6   6         89.24         91.43         5.14 o
  10   6   6         19.49         19.10         2.99 o
  11   6   6          2.96          5.90         2.15 o
   1   7   6        893.30        894.17        22.06 o
   2   7   6        439.83        434.34        15.64 o
   3   7   6         81.57         86.07         5.21 o
   4   7   6        129.20        125.18         6.15 o
   5   7   6        195.08        203.95         7.48 o
   6   7   6        122.71        111.54         5.91 o
   7   7   6         98.11         93.57         5.31 o
   8   7   6        305.58        341.21         8.74 o
   9   7   6        143.78        179.38         7.28 o
  10   7   6         91.93         99.33         4.87 o
   0   8   6        577.40        543.33        25.24 o
   1   8   6        380.97        345.36        14.28 o
   2   8   6        593.46        573.62        18.09 o
   3   8   6         39.89         32.89         5.59 o
   4   8   6         25.14         25.55         2.90 o
   5   8   6        178.30        189.90         6.76 o
   6   8   6        178.54        186.82         6.57 o
   7   8   6         10.06         16.83         2.84 o
   8   8   6         34.37         41.05         3.65 o
   1   9   6        109.14        104.67         6.26 o
   2   9   6        202.85        187.30         7.89 o
   3   9   6         70.81         75.71         5.29 o
   4   9   6         67.60         71.68         6.16 o
   5   9   6         71.91         85.76         5.98 o
   6   9   6         13.67          8.87         3.92 o
   0  10   6         60.59         62.02         7.48 o
   1  10   6         22.76         23.23         5.56 o
   2   0   7       1191.57       1182.26        40.21 o
   4   0   7       4244.64       4327.92        33.71 o
   6   0   7         71.05         72.15         7.34 o
   8   0   7       2252.01       2006.69        50.19 o
  10   0   7        864.30        810.52        16.88 o
  12   0   7        404.02        405.98        55.60 o
  14   0   7          1.84         96.56        65.88 o
   0   1   7        419.97        473.95        14.46 o
   1   1   7       3043.61       2888.17        25.12 o
   2   1   7       1724.42       1755.21        17.62 o
   3   1   7        856.84        845.83        10.73 o
   4   1   7         15.16         17.03         2.12 o
   5   1   7       1618.86       1524.19        16.85 o
   6   1   7         69.05         76.64         5.51 o
   7   1   7        549.31        512.70        14.10 o
   8   1   7         69.63         67.29         7.05 o
   9   1   7        126.24        148.08         6.42 o
  10   1   7        558.26        571.52         9.99 o
  11   1   7        122.88        124.62         5.66 o
  12   1   7         61.79         49.15         5.56 o
  13   1   7        175.82        173.23        35.47 o
  14   1   7          3.57         95.83        73.59 o
   1   2   7       5004.72       5127.32        60.55 o
   2   2   7       1265.07       1292.30        21.51 o
   3   2   7        702.12        753.33        10.40 o
   4   2   7       2071.17       2002.12        17.03 o
   5   2   7        822.62        850.28        11.95 o
   6   2   7         85.03         96.10         5.14 o
   7   2   7        276.50        279.98        10.21 o
   8   2   7        507.41        484.04        12.49 o
   9   2   7        332.99        300.00         9.01 o
  10   2   7        176.59        160.70         7.12 o
  11   2   7         67.00         52.62         4.62 o
  12   2   7         87.07         83.34         5.96 o
  13   2   7         55.67         35.40        16.44 o
  14   2   7        109.49        185.58        70.05 o
   0   3   7        394.79        421.24        12.05 o
   1   3   7        549.95        475.43        10.09 o
   2   3   7        220.52        234.29         6.89 o
   3   3   7        938.89        918.42        16.71 o
   4   3   7        716.11        699.53        13.06 o
   5   3   7         48.15         45.60         4.18 o
   6   3   7         94.27        105.42         6.91 o
   7   3   7       1280.00       1238.44        17.85 o
   8   3   7        263.90        265.22         6.50 o
   9   3   7        108.79        100.74         4.67 o
  10   3   7        119.89         96.42         5.70 o
  11   3   7         13.57         19.29         3.54 o
  12   3   7        176.59        190.02         7.89 o
  13   3   7         65.75         49.34         6.57 o
   1   4   7        309.53        289.77         8.02 o
   2   4   7        223.87        219.73         8.26 o
   3   4   7        243.20        263.87        12.11 o
   4   4   7        297.72        276.29        11.76 o
   5   4   7       2081.35       1889.72        31.57 o
   6   4   7        978.06        924.17        14.96 o
   7   4   7       1026.91       1032.92        13.04 o
   8   4   7        121.67        114.28         5.02 o
   9   4   7         21.88         19.53         3.13 o
  10   4   7         51.17         45.14         3.43 o
  11   4   7        105.58         92.27         5.18 o
  12   4   7         28.03         33.57         4.87 o
  13   4   7         84.15        108.00        12.01 o
   0   5   7       2312.52       2252.71        45.39 o
   1   5   7        431.83        394.99        14.86 o
   2   5   7        301.94        279.57        11.17 o
   3   5   7        212.25        219.60        10.09 o
   4   5   7        291.05        268.36         7.67 o
   5   5   7         85.93         83.37         5.02 o
   6   5   7         28.41         30.42         3.34 o
   7   5   7         25.58         21.36         3.41 o
   8   5   7        436.20        454.07         9.84 o
   9   5   7         83.52         79.38         5.18 o
  10   5   7         34.16         29.52         3.16 o
  11   5   7         25.26         27.86         3.08 o
  12   5   7        141.05        154.13         6.97 o
   1   6   7       1103.13       1113.24        23.60 o
   2   6   7        415.88        379.91        11.46 o
   3   6   7       1068.39       1041.59        22.91 o
   4   6   7        116.43        112.59         5.90 o
   5   6   7        198.38        155.19         7.55 o
   6   6   7        182.65        203.73         7.83 o
   7   6   7        560.99        572.44        14.41 o
   8   6   7         66.73         70.38         5.83 o
   9   6   7         33.58         34.78         3.66 o
  10   6   7         12.01          4.84         3.74 o
  11   6   7         15.86         19.55         2.50 o
   0   7   7       1845.09       1835.27        44.71 o
   1   7   7         54.40         56.72         6.60 o
   2   7   7        400.76        381.67        14.97 o
   3   7   7        368.49        344.71         9.67 o
   4   7   7        208.86        206.55         7.81 o
   5   7   7        218.62        230.80         9.06 o
   6   7   7         59.10         53.81         4.43 o
   7   7   7         66.30         46.52         4.71 o
   8   7   7        115.63        132.51         6.83 o
   9   7   7        195.94        201.71         7.34 o
  10   7   7          3.56          2.77         2.82 o
   1   8   7         23.88         23.65         5.14 o
   2   8   7        154.18        155.21         9.95 o
   3   8   7         60.18         59.15         6.77 o
   4   8   7          0.85         -1.45         2.22 o
   5   8   7        273.93        284.95        10.02 o
   6   8   7        214.55        212.19         6.98 o
   7   8   7        192.11        220.25         6.39 o
   8   8   7         39.10         35.33         4.23 o
   0   9   7        574.16        582.80        16.14 o
   1   9   7         91.62        100.80         6.17 o
   2   9   7        198.58        220.30         8.66 o
   3   9   7        140.33        137.03         6.63 o
   4   9   7        266.23        281.35         8.80 o
   5   9   7         15.86         20.59         3.85 o
   0   0   8      13096.39      13361.19       115.57 o
   2   0   8        640.12        631.89        35.80 o
   4   0   8       2251.26       2540.08        27.66 o
   6   0   8        561.75        643.58        20.19 o
   8   0   8        196.45        183.37         9.63 o
  10   0   8        167.10        167.74         8.40 o
  12   0   8        205.62        212.64        10.22 o
   1   1   8       3874.12       4020.24        52.28 o
   2   1   8       2178.51       2427.27        23.84 o
   3   1   8        565.61        561.70         9.08 o
   4   1   8        288.16        311.93         6.76 o
   5   1   8       3485.41       3459.82        27.42 o
   6   1   8         78.92         70.27         5.47 o
   7   1   8       1056.01       1069.48        22.90 o
   8   1   8        261.65        254.33         8.02 o
   9   1   8        312.12        328.81         8.34 o
  10   1   8         98.72         97.77         5.11 o
  11   1   8         49.86         40.87         4.77 o
  12   1   8         37.65         29.36         9.64 o
  13   1   8        115.95        132.41         7.56 o
   0   2   8       2575.49       2643.53        32.16 o
   1   2   8       1322.25       1311.42        18.31 o
   2   2   8        241.67        246.92         8.83 o
   3   2   8        718.25        752.14        11.13 o
   4   2   8       1215.98       1208.24        15.34 o
   5   2   8        399.45        424.82         9.89 o
   6   2   8          8.67         11.34         3.16 o
   7   2   8        206.82        204.07        10.27 o
   8   2   8        810.64        735.98        18.48 o
   9   2   8         11.46         15.46         4.26 o
  10   2   8        109.62         90.99         5.65 o
  11   2   8        200.51        201.45         7.54 o
  12   2   8        131.94        153.84         7.99 o
  13   2   8         32.49         13.81        11.08 o
   1   3   8       1806.19       2107.97        20.32 o
   2   3   8       1028.23       1091.27        19.62 o
   3   3   8       1434.45       1388.83        23.56 o
   4   3   8        867.20        828.28        17.36 o
   5   3   8       1559.98       1454.04        24.09 o
   6   3   8       1377.53       1334.06        24.74 o
   7   3   8       2084.91       2028.09        17.85 o
   8   3   8        213.62        220.56         6.64 o
   9   3   8        100.14         93.67         4.54 o
  10   3   8         54.03         46.43         4.36 o
  11   3   8         34.70         31.35         3.74 o
  12   3   8        100.48        104.77         6.11 o
  13   3   8         44.14         31.81        17.48 o
   0   4   8       1651.84       1553.71        25.79 o
   1   4   8        212.44        223.86         7.65 o
   2   4   8        475.94        484.19        13.76 o
   3   4   8        486.16        491.48        19.62 o
   4   4   8        576.20        564.22        17.13 o
   5   4   8         74.98         78.56         7.38 o
   6   4   8          6.08          5.35         2.10 o
   7   4   8        390.27        357.20         7.99 o
   8   4   8        696.69        649.03        10.79 o
   9   4   8         45.65         37.82         3.73 o
  10   4   8         18.53         15.01         2.57 o
  11   4   8         28.69         21.58         3.31 o
  12   4   8        282.65        306.81        10.66 o
   1   5   8        177.67        166.02         8.51 o
   2   5   8         88.66         91.08         7.69 o
   3   5   8       1518.36       1401.03        29.85 o
   4   5   8        724.09        687.74        13.06 o
   5   5   8        125.13        112.37         6.72 o
   6   5   8        900.29        858.14        13.54 o
   7   5   8         35.53         37.57         3.63 o
   8   5   8        515.58        521.54        10.52 o
   9   5   8          4.32          5.95         3.00 o
  10   5   8         54.48         57.57         3.78 o
  11   5   8         24.58         27.06         3.02 o
  12   5   8          3.88         12.30         3.17 o
   0   6   8        724.81        783.40        28.92 o
   1   6   8       1045.26       1025.17        25.12 o
   2   6   8        126.57        125.91         7.88 o
   3   6   8         43.61         43.11         4.24 o
   4   6   8        749.26        717.56        16.10 o
   5   6   8        193.93        165.74        10.02 o
   6   6   8          8.24          3.22         3.09 o
   7   6   8         56.54         64.54         6.35 o
   8   6   8         21.43         12.33         3.71 o
   9   6   8        124.25        115.88         5.57 o
  10   6   8         68.87         63.11         3.94 o
  11   6   8         95.85        125.16         8.36 o
   1   7   8        746.00        664.79        19.67 o
   2   7   8        110.74        108.25         6.90 o
   3   7   8         96.46         82.94         5.15 o
   4   7   8        651.65        645.34        13.40 o
   5   7   8         86.67         91.20        10.74 o
   6   7   8         13.82         13.12         3.80 o
   7   7   8         17.92         16.79         3.17 o
   8   7   8         46.08         51.40         3.96 o
   9   7   8         60.95         57.43         3.60 o
   0   8   8         48.32         42.83         8.82 o
   1   8   8        302.68        288.27        17.54 o
   2   8   8        125.48        125.94         9.18 o
   3   8   8        291.86        313.60        13.49 o
   4   8   8         48.00         42.69         3.40 o
   5   8   8        136.18        125.71         5.70 o
   6   8   8         68.22         71.08         4.43 o
   7   8   8        142.92        147.26         6.26 o
   8   8   8          6.62          5.63         2.74 o
   1   9   8        252.25        233.88         8.74 o
   2   9   8        105.54        106.69         6.04 o
   3   9   8          2.73          1.78         2.87 o
   4   9   8        142.74        141.64         7.66 o
   5   9   8         68.74         74.73         7.42 o
   2   0   9         55.55         69.26         9.25 o
   4   0   9       7795.46       7820.70        82.90 o
   6   0   9         91.63        120.74         9.80 o
   8   0   9       1316.58       1203.46        16.76 o
  10   0   9        785.73        836.73        21.32 o
  12   0   9         87.49        110.09         7.63 o
   0   1   9        296.43        355.64        17.01 o
   1   1   9        852.64        863.17        14.78 o
   2   1   9        141.84        153.58         6.23 o
   3   1   9       1205.27       1205.72        16.39 o
   4   1   9         64.44         74.92         4.23 o
   5   1   9        870.50        853.14        13.04 o
   6   1   9        121.04        130.00         7.47 o
   7   1   9        211.28        187.33         9.36 o
   8   1   9          4.51          5.81         2.93 o
   9   1   9       1084.43       1068.40        18.31 o
  10   1   9        152.87        150.78         6.01 o
  11   1   9         54.80         55.18         5.41 o
  12   1   9        523.47        485.06        23.59 o
  13   1   9        151.05        157.27         7.77 o
   1   2   9        319.54        364.05         8.80 o
   2   2   9        305.27        301.86         7.79 o
   3   2   9       1417.88       1588.45        16.14 o
   4   2   9       2261.30       2136.69        21.67 o
   5   2   9        466.70        448.72        10.41 o
   6   2   9        225.83        230.08         9.01 o
   7   2   9        416.09        351.33        13.55 o
   8   2   9       1753.82       1637.78        18.12 o
   9   2   9        280.56        291.94        11.84 o
  10   2   9        116.52         98.51         5.82 o
  11   2   9        174.24        183.21         7.15 o
  12   2   9        123.60        118.99        10.57 o
  13   2   9         24.76         10.80        15.71 o
   0   3   9       4387.75       4667.88        62.46 o
   1   3   9       3280.48       3321.33        41.99 o
   2   3   9        763.37        825.71        16.49 o
   3   3   9        683.81        654.54        13.34 o
   4   3   9        477.67        480.96        13.80 o
   5   3   9        232.37        192.63         9.45 o
   6   3   9        227.79        184.28         9.04 o
   7   3   9        488.39        467.51         9.02 o
   8   3   9       1096.33       1082.23        13.77 o
   9   3   9        417.11        418.59         8.82 o
  10   3   9         60.37         51.41         4.13 o
  11   3   9          7.06         10.16         3.13 o
  12   3   9         10.27         12.08         3.43 o
  13   3   9         90.95         68.19        26.75 o
   1   4   9         60.85         46.95         4.32 o
   2   4   9        310.04        330.96        11.08 o
   3   4   9         79.83         91.43         8.23 o
   4   4   9        829.45        737.49        22.62 o
   5   4   9       1879.27       1723.65        16.92 o
   6   4   9        496.47        526.53         8.87 o
   7   4   9        890.46        827.61        12.12 o
   8   4   9         55.07         58.31         3.98 o
   9   4   9         52.37         39.99         3.75 o
  10   4   9        155.67        133.64         4.98 o
  11   4   9        111.78        117.57         5.45 o
  12   4   9          8.00          9.78         3.85 o
   0   5   9        707.14        654.32        22.16 o
   1   5   9        150.32        128.77         7.78 o
   2   5   9          9.45         11.87         4.18 o
   3   5   9         22.45         21.52         2.84 o
   4   5   9        534.77        529.95        11.97 o
   5   5   9       1191.04       1157.14        22.00 o
   6   5   9        121.06        125.26         5.22 o
   7   5   9         49.53         45.93         3.63 o
   8   5   9        130.96        104.80         5.22 o
   9   5   9        127.77        118.45         5.27 o
  10   5   9        261.98        254.43         6.75 o
  11   5   9         13.82         10.98         2.39 o
   1   6   9        346.33        292.21        10.81 o
   2   6   9        869.35        878.95        29.29 o
   3   6   9        705.90        689.28        12.44 o
   4   6   9        348.11        341.54        10.21 o
   5   6   9         99.37         77.67         6.23 o
   6   6   9         76.41         52.46         5.37 o
   7   6   9         54.53         54.82         5.33 o
   8   6   9         52.39         52.32         5.16 o
   9   6   9         87.31         87.49         4.84 o
  10   6   9          2.60          8.60         2.45 o
   0   7   9       1510.76       1370.11        40.14 o
   1   7   9        102.41         85.72         8.11 o
   2   7   9         27.47         26.82         4.27 o
   3   7   9         83.15         83.29         5.41 o
   4   7   9         73.27         63.34         4.94 o
   5   7   9         32.00         29.15         4.60 o
   6   7   9         48.88         45.02         4.81 o
   7   7   9        104.73        111.65         8.08 o
   8   7   9        202.78        212.23         9.89 o
   9   7   9         41.20         55.88         4.01 o
   1   8   9        221.10        214.18        11.57 o
   2   8   9        233.62        209.34        11.39 o
   3   8   9        154.68        168.26         7.91 o
   4   8   9          9.84         12.91         2.53 o
   5   8   9        129.11        119.11         5.41 o
   6   8   9         63.85         68.09         4.45 o
   7   8   9        115.42        116.24         5.35 o
   0   9   9         50.94         65.23         7.44 o
   1   9   9         40.29         52.61         5.91 o
   2   9   9        145.58        157.40         6.91 o
   3   9   9         29.95         26.71         4.44 o
   4   9   9        147.55        165.79         7.71 o
   5   9   9        103.26        108.09         8.12 o
   0   0  10       1182.99       1204.97        24.15 o
   2   0  10        319.76        372.26        18.93 o
   4   0  10         54.82         49.00         6.79 o
   6   0  10        384.10        348.07        14.25 o
   8   0  10        995.12        968.84        17.72 o
  10   0  10         22.89         17.08         4.85 o
  12   0  10        368.14        377.48        18.09 o
   1   1  10       2521.62       2639.37        31.75 o
   2   1  10       1758.81       1787.23        39.44 o
   3   1  10       2396.24       2577.01        35.22 o
   4   1  10        745.45        806.42        14.76 o
   5   1  10        188.61        160.43         6.57 o
   6   1  10        125.83        109.26         7.13 o
   7   1  10        383.22        383.69        10.48 o
   8   1  10          4.59          5.56         3.46 o
   9   1  10         45.60         43.61         3.80 o
  10   1  10        119.65        114.72         5.35 o
  11   1  10        250.15        267.47         9.66 o
  12   1  10          7.37         18.28         4.31 o
  13   1  10          3.37          3.78         3.03 o
   0   2  10       4046.98       4214.66        87.53 o
   1   2  10        191.36        169.64         7.61 o
   2   2  10       1448.26       1353.94        21.42 o
   3   2  10         10.84          6.04         2.35 o
   4   2  10        646.96        705.26        13.78 o
   5   2  10         22.82         23.49         3.29 o
   6   2  10        525.72        512.69        16.20 o
   7   2  10        275.47        249.78         7.38 o
   8   2  10        322.13        312.56         8.49 o
   9   2  10        127.36        105.07         5.91 o
  10   2  10        190.01        196.61         7.63 o
  11   2  10         97.61        101.78         5.57 o
  12   2  10         84.32         90.00         6.81 o
  13   2  10         13.24          5.05        19.95 o
   1   3  10        625.81        625.01        12.30 o
   2   3  10       2767.79       2661.65        39.41 o
   3   3  10        491.38        470.12        11.75 o
   4   3  10        681.30        619.31        15.06 o
   5   3  10        602.16        522.31        14.41 o
   6   3  10        377.72        338.54         7.12 o
   7   3  10        110.52        125.22         5.10 o
   8   3  10        219.54        209.07         6.60 o
   9   3  10        440.92        466.27         9.26 o
  10   3  10        408.30        396.94         9.23 o
  11   3  10         37.18         42.57         3.94 o
  12   3  10          9.01         11.68         3.84 o
  13   3  10          8.14          8.79         3.71 o
   0   4  10        303.20        294.83        12.60 o
   1   4  10       1269.18       1276.20        20.87 o
   2   4  10        268.65        234.82        10.53 o
   3   4  10        527.74        509.94        16.94 o
   4   4  10        519.38        497.11        13.66 o
   5   4  10         13.68         16.83         3.14 o
   6   4  10        520.44        463.63         9.29 o
   7   4  10          4.07          5.34         2.41 o
   8   4  10        343.43        339.69         8.05 o
   9   4  10          5.73          5.43         2.76 o
  10   4  10         69.28         68.58         3.90 o
  11   4  10         15.70         20.60         2.87 o
  12   4  10        200.08        250.61        19.90 o
   1   5  10        289.29        299.24         9.57 o
   2   5  10       1176.05       1133.71        17.14 o
   3   5  10        541.00        505.23        10.77 o
   4   5  10        829.08        831.10        13.82 o
   5   5  10        415.68        420.12         9.87 o
   6   5  10       1003.61        971.24        14.73 o
   7   5  10         40.82         36.50         3.08 o
   8   5  10        115.06        106.09         5.07 o
   9   5  10         51.63         41.59         3.63 o
  10   5  10        232.45        260.37         6.58 o
  11   5  10         42.58         50.06         3.23 o
   0   6  10        387.11        384.01        33.23 o
   1   6  10        116.85         99.20         7.03 o
   2   6  10        120.69        119.81         9.60 o
   3   6  10        105.40         89.29         5.07 o
   4   6  10        193.56        181.31         6.95 o
   5   6  10        715.84        719.05        16.86 o
   6   6  10        126.54        112.12         9.72 o
   7   6  10        252.63        241.06        11.36 o
   8   6  10         30.72         23.14         4.02 o
   9   6  10        166.38        172.12         6.12 o
  10   6  10         92.79        101.34         4.27 o
   1   7  10         90.93         84.93         6.37 o
   2   7  10        403.43        384.53        20.23 o
   3   7  10         81.54         71.02         5.20 o
   4   7  10         29.33         22.93         3.70 o
   5   7  10        108.36        110.57         6.87 o
   6   7  10          4.58          8.76         3.49 o
   7   7  10         37.12         31.10         5.02 o
   8   7  10        173.68        178.64         8.91 o
   9   7  10        152.78        168.68         7.62 o
   0   8  10         95.21         83.05        11.19 o
   1   8  10        330.24        311.76        14.24 o
   2   8  10          3.77          6.23         4.36 o
   3   8  10        299.40        289.38         9.91 o
   4   8  10         62.99         57.46         6.06 o
   5   8  10         58.00         50.44         3.83 o
   6   8  10         11.58          8.14         2.34 o
   7   8  10        151.19        134.89         6.77 o
   1   9  10         48.41         35.65         4.53 o
   2   9  10        207.98        221.78         7.18 o
   3   9  10         42.23         29.66         4.25 o
   4   9  10         88.48         91.97         6.19 o
   2   0  11       5034.99       5159.52       213.38 o
   4   0  11        835.32        912.84        22.76 o
   6   0  11       1456.39       1532.25        28.12 o
   8   0  11        890.51        854.30        16.87 o
  10   0  11        224.24        229.88        15.50 o
  12   0  11        132.97         91.16        42.75 o
   0   1  11        125.90        139.20        12.31 o
   1   1  11       1258.68       1315.51        22.86 o
   2   1  11          4.30          9.85         2.81 o
   3   1  11       1030.75       1045.73        21.00 o
   4   1  11        109.93        104.39         5.80 o
   5   1  11        515.24        460.05        11.92 o
   6   1  11        253.44        248.89        10.85 o
   7   1  11        616.91        554.04         9.81 o
   8   1  11         88.15         80.09         4.66 o
   9   1  11        468.50        461.48        15.14 o
  10   1  11        110.80        119.82         7.60 o
  11   1  11         91.43         88.84         6.05 o
  12   1  11         12.60         10.17         3.69 o
  13   1  11         20.85          6.50        15.42 o
   1   2  11       1289.72       1452.46        25.86 o
   2   2  11       1206.54       1105.75        15.98 o
   3   2  11         17.97         14.77         2.94 o
   4   2  11        598.95        615.96        13.46 o
   5   2  11        152.44        125.14         7.13 o
   6   2  11         40.53         46.13         3.76 o
   7   2  11         50.26         50.33         3.67 o
   8   2  11         53.70         43.83         4.04 o
   9   2  11         38.04         30.32         4.06 o
  10   2  11        963.30        985.95        15.64 o
  11   2  11        198.94        205.22         8.31 o
  12   2  11         21.34         22.31         4.32 o
   0   3  11        565.53        618.32        19.77 o
   1   3  11        241.68        248.16         9.47 o
   2   3  11        102.28        110.89         6.59 o
   3   3  11        453.00        467.70        12.15 o
   4   3  11         32.15         29.47         4.19 o
   5   3  11        254.35        209.15         6.08 o
   6   3  11        378.05        360.24         8.20 o
   7   3  11        121.43        108.99         4.50 o
   8   3  11        189.63        174.31         6.10 o
   9   3  11        533.52        528.72        10.73 o
  10   3  11         70.52         61.55         4.31 o
  11   3  11         13.48         11.84         2.97 o
  12   3  11         51.04         49.84         5.05 o
   1   4  11        215.76        208.91         9.01 o
   2   4  11        602.57        577.29        16.73 o
   3   4  11        253.39        217.86         7.74 o
   4   4  11        164.87        155.27         6.10 o
   5   4  11        164.79        157.95         6.46 o
   6   4  11        368.47        318.28         8.02 o
   7   4  11        199.70        201.90         5.57 o
   8   4  11        247.81        207.17         6.46 o
   9   4  11        106.28        108.77         5.18 o
  10   4  11        294.37        292.94         7.49 o
  11   4  11         88.66         87.80         4.55 o
  12   4  11        149.60        113.06        31.56 o
   0   5  11        221.40        240.74        17.48 o
   1   5  11        255.57        231.26         8.64 o
   2   5  11        300.33        313.67         9.97 o
   3   5  11        227.00        184.22         6.99 o
   4   5  11         57.77         52.77         4.34 o
   5   5  11        660.01        599.60        11.73 o
   6   5  11        118.05        114.83         5.70 o
   7   5  11        105.82         98.22         4.67 o
   8   5  11          8.58          6.82         2.92 o
   9   5  11         63.17         60.63         4.00 o
  10   5  11        131.42        130.82         4.71 o
  11   5  11         53.04         53.01         4.54 o
   1   6  11        162.89        143.97         7.00 o
   2   6  11         10.57          9.80         3.69 o
   3   6  11         82.64         64.89         4.61 o
   4   6  11        196.64        176.40         6.93 o
   5   6  11         28.24         20.58         4.43 o
   6   6  11          2.84         -0.76         3.64 o
   7   6  11         67.78         75.56         5.88 o
   8   6  11        115.67        102.89         7.79 o
   9   6  11         64.68         61.20         4.59 o
  10   6  11         44.63         51.12         4.76 o
   0   7  11        226.89        213.09        17.30 o
   1   7  11         76.48         71.80         6.03 o
   2   7  11        133.82        121.29         7.52 o
   3   7  11        146.33        129.82         7.68 o
   4   7  11          3.95          0.33         3.57 o
   5   7  11        142.92        134.14         7.23 o
   6   7  11        394.33        412.49        11.46 o
   7   7  11         81.32         84.05         7.28 o
   8   7  11         64.04         59.75         4.25 o
   1   8  11         20.96         27.34         7.60 o
   2   8  11          6.05          4.52         5.88 o
   3   8  11        286.46        299.62        11.52 o
   4   8  11        235.11        264.15        19.85 o
   5   8  11          2.15         -0.08         2.23 o
   6   8  11          2.55          1.49         1.78 o
   0   9  11         87.49         79.43         8.17 o
   1   9  11         10.67          7.49         3.27 o
   2   9  11         62.22         75.55         5.55 o
   3   9  11        269.64        284.12        12.08 o
   0   0  12        118.69        126.37        11.69 o
   2   0  12        203.90        202.32        12.81 o
   4   0  12          5.30          5.66         4.21 o
   6   0  12       1777.12       1639.86        49.68 o
   8   0  12        703.89        690.82        27.11 o
  10   0  12        359.07        371.35        19.16 o
  12   0  12         16.59         15.57         5.44 o
   1   1  12       1184.18       1152.09        22.33 o
   2   1  12        698.47        751.33        18.27 o
   3   1  12       1512.67       1530.22        25.02 o
   4   1  12        362.96        404.89        13.09 o
   5   1  12        287.87        273.02         9.74 o
   6   1  12         53.03         46.69         4.88 o
   7   1  12        426.05        404.42         8.67 o
   8   1  12         73.58         63.51         5.00 o
   9   1  12        264.80        290.10         9.09 o
  10   1  12         15.17         13.71         3.85 o
  11   1  12        595.26        633.85        13.65 o
  12   1  12         61.39         65.48         5.44 o
   0   2  12        269.75        304.28        19.24 o
   1   2  12          2.68          8.20         2.90 o
   2   2  12         84.48         78.53         5.61 o
   3   2  12        926.51        870.07        17.11 o
   4   2  12        270.58        260.91        10.08 o
   5   2  12         80.97         67.80         5.73 o
   6   2  12       1027.68        960.08        16.07 o
   7   2  12        131.53        124.39         6.63 o
   8   2  12        186.37        191.43         6.89 o
   9   2  12         77.31         74.79         4.60 o
  10   2  12        322.78        341.73         9.40 o
  11   2  12         15.63         16.34         3.68 o
  12   2  12         21.49         18.51         3.75 o
   1   3  12        219.07        178.36         9.12 o
   2   3  12        694.50        655.81        15.55 o
   3   3  12        108.26         96.98         7.15 o
   4   3  12        119.17         90.41         4.83 o
   5   3  12        360.99        344.20         8.88 o
   6   3  12        526.05        497.50         9.79 o
   7   3  12        103.97         87.75         4.66 o
   8   3  12        486.32        457.97         9.29 o
   9   3  12        203.64        223.15         7.16 o
  10   3  12        293.59        320.65         8.03 o
  11   3  12         61.23         58.59         4.79 o
  12   3  12         10.44          7.93         3.05 o
   0   4  12        208.19        220.05        13.26 o
   1   4  12         19.89         34.22         5.51 o
   2   4  12        189.27        170.64         6.46 o
   3   4  12        594.64        518.01        10.37 o
   4   4  12          7.23         12.11         2.60 o
   5   4  12        906.67        829.96        13.95 o
   6   4  12         97.41         81.33         4.63 o
   7   4  12        646.34        612.59        10.03 o
   8   4  12         68.69         71.28         4.18 o
   9   4  12        136.02        134.04         5.49 o
  10   4  12         16.31         15.77         2.47 o
  11   4  12         36.19         31.42         3.62 o
   1   5  12        110.06         96.17         9.03 o
   2   5  12       1505.80       1441.19        18.33 o
   3   5  12         67.94         59.38         4.07 o
   4   5  12         82.79         73.37         5.46 o
   5   5  12        221.71        212.07         7.33 o
   6   5  12        266.65        248.14         7.80 o
   7   5  12        113.56        130.46         6.17 o
   8   5  12         99.67        104.99         5.64 o
   9   5  12        219.98        237.00        10.18 o
  10   5  12        247.18        267.53         5.99 o
  11   5  12          9.19          8.80         3.85 o
   0   6  12        411.11        369.22        15.35 o
   1   6  12        119.29        119.95         8.11 o
   2   6  12        197.77        176.16        12.60 o
   3   6  12        844.87        751.77        13.41 o
   4   6  12         13.21         14.24         3.60 o
   5   6  12        121.34        117.74         7.34 o
   6   6  12        120.21        115.15         7.05 o
   7   6  12         10.20         12.87         3.71 o
   8   6  12         81.72         85.17         7.09 o
   9   6  12          1.69          0.96         2.70 o
   1   7  12        467.04        424.66        15.61 o
   2   7  12        285.46        280.54        12.52 o
   3   7  12         23.06         19.72         4.80 o
   4   7  12          3.58          0.77         3.26 o
   5   7  12         23.43         23.96         3.98 o
   6   7  12        125.58        121.65         6.52 o
   7   7  12         42.44         41.25         4.00 o
   8   7  12         38.21         41.69         3.53 o
   0   8  12         75.33         62.53         8.54 o
   1   8  12         11.27          3.39         3.98 o
   2   8  12         27.06         11.18         3.65 o
   3   8  12         36.88         44.11         5.23 o
   4   8  12        137.97        141.31        10.82 o
   5   8  12         58.53         51.65         4.30 o
   6   8  12         28.66         20.01         3.00 o
   1   9  12         39.29         36.11         5.88 o
   2   9  12         42.66         53.20         6.83 o
   2   0  13       2343.04       2520.98        53.66 o
   4   0  13        108.81        160.54         9.67 o
   6   0  13        350.83        352.90        11.22 o
   8   0  13        130.48        123.85         8.87 o
  10   0  13        240.35        242.18        21.14 o
  12   0  13         11.58         11.77         4.76 o
   0   1  13         78.46         70.69         8.33 o
   1   1  13       1088.28       1065.69        22.55 o
   2   1  13         50.54         47.77         6.47 o
   3   1  13       1167.09       1151.41        22.17 o
   4   1  13         63.67         51.73         4.81 o
   5   1  13        671.03        606.55        11.98 o
   6   1  13         23.38         20.75         4.16 o
   7   1  13        266.51        243.79         7.59 o
   8   1  13         73.95         72.37         5.55 o
   9   1  13        186.45        185.52         7.28 o
  10   1  13         74.86         78.38         5.68 o
  11   1  13         34.13         41.72         3.71 o
  12   1  13        116.06         85.18        33.03 o
   1   2  13        261.58        261.28        11.63 o
   2   2  13        814.05        768.60        19.73 o
   3   2  13        379.91        384.61        13.56 o
   4   2  13        396.57        372.95        13.54 o
   5   2  13         92.16         83.61         4.68 o
   6   2  13         34.60         32.36         3.60 o
   7   2  13          7.01          6.15         3.17 o
   8   2  13        173.41        176.13         6.70 o
   9   2  13         64.35         61.10         4.82 o
  10   2  13        235.58        243.33         8.99 o
  11   2  13         91.26        100.84         5.66 o
  12   2  13         43.40         46.62         4.36 o
   0   3  13        429.40        407.50        19.48 o
   1   3  13         86.81         76.96         7.28 o
   2   3  13         68.93         65.63         6.92 o
   3   3  13        646.36        624.79        13.41 o
   4   3  13        123.33        114.35         5.53 o
   5   3  13        293.73        252.59         7.92 o
   6   3  13        249.18        236.86         7.03 o
   7   3  13        312.60        297.32         7.74 o
   8   3  13         22.68         18.94         2.85 o
   9   3  13          6.20          5.39         2.71 o
  10   3  13         24.97         26.28         3.41 o
  11   3  13         22.57         20.16         3.23 o
  12   3  13         19.45         15.84         4.86 o
   1   4  13        349.31        339.10         8.03 o
   2   4  13        491.85        424.02        14.10 o
   3   4  13        166.96        168.52         6.07 o
   4   4  13        267.13        242.13         7.17 o
   5   4  13        404.10        389.54        10.62 o
   6   4  13        768.89        758.52        12.53 o
   7   4  13        397.09        400.42         8.25 o
   8   4  13        401.09        397.30         9.26 o
   9   4  13         26.33         29.05         3.07 o
  10   4  13         50.03         56.54         3.92 o
  11   4  13        130.93        156.77         5.78 o
   0   5  13        434.15        428.16        13.09 o
   1   5  13        337.45        319.01         9.86 o
   2   5  13        457.03        429.66        10.24 o
   3   5  13        104.65         84.10         5.00 o
   4   5  13         94.12         86.50         5.79 o
   5   5  13        230.11        219.10         7.36 o
   6   5  13        637.16        624.08        11.85 o
   7   5  13         25.29         26.70         3.39 o
   8   5  13         41.22         40.22         3.95 o
   9   5  13         78.36         92.60         7.02 o
  10   5  13         42.26         46.00         3.54 o
   1   6  13        556.01        503.76        11.97 o
   2   6  13          3.63          3.97         3.57 o
   3   6  13         88.76         76.28         5.45 o
   4   6  13        604.35        572.38        11.20 o
   5   6  13        164.37        165.01         7.75 o
   6   6  13        165.25        150.48         6.47 o
   7   6  13        104.49        114.58         5.45 o
   8   6  13         50.21         52.68         4.33 o
   9   6  13         26.78         29.07         3.17 o
   0   7  13        218.34        204.08        10.27 o
   1   7  13        158.89        136.19         7.74 o
   2   7  13         35.13         28.30         4.17 o
   3   7  13         50.25         42.04         4.65 o
   4   7  13         54.96         48.86         4.22 o
   5   7  13          8.44          8.58         3.17 o
   6   7  13        324.97        330.39        11.55 o
   7   7  13         12.37         14.06         2.79 o
   8   7  13         35.75         31.00         4.87 o
   1   8  13         60.21         58.48         5.52 o
   2   8  13         28.86         24.28         4.84 o
   3   8  13        112.23        103.81        10.19 o
   4   8  13         13.70         16.41         3.56 o
   5   8  13         59.08         48.95         4.00 o
   0   0  14       1808.82       2012.55        73.58 o
   2   0  14       1366.26       1399.06        53.54 o
   4   0  14        583.66        551.80        19.95 o
   6   0  14        637.71        648.05        15.05 o
   8   0  14        325.31        334.89        36.45 o
  10   0  14        169.76        184.65         9.38 o
  12   0  14         63.65         69.61         7.01 o
   1   1  14         84.22         78.29         7.12 o
   2   1  14         85.33         83.43         8.12 o
   3   1  14       1418.79       1420.14        28.13 o
   4   1  14         66.71         64.78         4.65 o
   5   1  14        191.30        182.87         8.40 o
   6   1  14        169.08        170.71         8.32 o
   7   1  14        973.63        918.54        16.15 o
   8   1  14        177.02        154.27         6.99 o
   9   1  14        149.90        137.04        10.98 o
  10   1  14         11.41         11.09         3.97 o
  11   1  14         88.28         91.78         5.33 o
  12   1  14         20.17         19.74         5.28 o
   0   2  14       1966.45       1988.67        51.85 o
   1   2  14        256.87        228.18        10.44 o
   2   2  14        218.62        212.53        11.34 o
   3   2  14         51.16         59.65         4.63 o
   4   2  14        200.89        186.41         6.55 o
   5   2  14        322.77        315.31         8.47 o
   6   2  14        670.10        619.65        19.47 o
   7   2  14         40.55         29.99         4.13 o
   8   2  14        146.03        151.48         6.84 o
   9   2  14         92.23         96.26         6.40 o
  10   2  14        105.58         92.74         5.78 o
  11   2  14         63.01         72.83         4.72 o
  12   2  14         37.41         46.54         6.24 o
   1   3  14        106.61         87.85         4.61 o
   2   3  14        429.62        423.21         9.80 o
   3   3  14        501.90        456.10        11.41 o
   4   3  14        553.79        498.17        10.81 o
   5   3  14         78.02         69.52         4.34 o
   6   3  14         49.53         51.90         3.95 o
   7   3  14        350.98        331.19         8.89 o
   8   3  14         44.04         41.64         4.48 o
   9   3  14         14.75         21.02         4.65 o
  10   3  14         26.75         26.38         3.63 o
  11   3  14         65.92         80.72         4.57 o
   0   4  14        105.94         78.03         6.22 o
   1   4  14        150.48        133.59         5.21 o
   2   4  14         90.00         76.52         4.89 o
   3   4  14         35.14         36.25         3.85 o
   4   4  14        106.86         99.02         4.90 o
   5   4  14        165.65        162.68         6.16 o
   6   4  14        224.35        225.16         6.44 o
   7   4  14        287.90        297.17         7.64 o
   8   4  14        102.96         99.12         4.90 o
   9   4  14         40.78         39.19         4.15 o
  10   4  14         33.92         33.79         3.64 o
  11   4  14          0.73          1.66         2.52 o
   1   5  14        116.21         99.26         5.33 o
   2   5  14        239.81        220.86         7.51 o
   3   5  14        216.75        217.85         7.48 o
   4   5  14         60.19         58.58         4.36 o
   5   5  14        102.29         87.08         5.02 o
   6   5  14         55.40         59.76         4.36 o
   7   5  14         98.48         91.08         4.76 o
   8   5  14        265.86        290.72         9.31 o
   9   5  14         93.22        102.26        16.45 o
  10   5  14         59.98         69.08         4.62 o
   0   6  14        130.87        130.38         9.18 o
   1   6  14         37.94         39.28         3.71 o
   2   6  14        121.32        122.52         6.31 o
   3   6  14         63.72         46.00         4.36 o
   4   6  14         39.29         40.87         3.68 o
   5   6  14        199.56        181.91        10.93 o
   6   6  14         73.99         83.39         4.89 o
   7   6  14        114.70        118.63         5.30 o
   8   6  14         18.92         22.61         3.15 o
   9   6  14         32.93         32.61         4.45 o
   1   7  14          0.86          0.74         3.09 o
   2   7  14         59.45         54.73         6.91 o
   3   7  14         24.36         21.94         3.70 o
   4   7  14        161.71        190.74         8.13 o
   5   7  14          4.96          1.77         2.44 o
   6   7  14         49.67         47.08         3.96 o
   7   7  14         44.21         45.19         3.38 o
   0   8  14          6.20         -1.73         4.48 o
   1   8  14         74.38         80.30         5.81 o
   2   8  14          6.98          9.07         3.45 o
   3   8  14         85.98         72.54         7.34 o
   4   8  14         20.33         20.06         7.26 o
   2   0  15        187.48        198.79        18.00 o
   4   0  15        601.42        533.19        23.02 o
   6   0  15        276.14        206.11         8.99 o
   8   0  15        777.82        783.94        29.32 o
  10   0  15        130.85        122.93         9.08 o
   0   1  15       2256.16       2370.86        58.80 o
   1   1  15       2101.51       2122.98        39.60 o
   2   1  15        406.65        420.74        14.47 o
   3   1  15        428.38        418.01        11.03 o
   4   1  15          6.94          5.62         3.15 o
   5   1  15        345.29        322.58        10.97 o
   6   1  15         18.40         17.84         3.33 o
   7   1  15         93.96         85.40         5.72 o
   8   1  15         21.94         21.99         3.71 o
   9   1  15        135.42        132.49         7.04 o
  10   1  15         53.41         49.21         5.60 o
  11   1  15         54.08         58.50         4.24 o
   1   2  15        620.15        655.61        10.99 o
   2   2  15         13.81         19.51         2.98 o
   3   2  15        217.87        231.93         7.24 o
   4   2  15       2113.51       2073.21        23.13 o
   5   2  15        127.41        114.31         6.20 o
   6   2  15         21.67         31.17         4.06 o
   7   2  15         79.20         84.28         6.51 o
   8   2  15         19.44         16.34         3.57 o
   9   2  15         47.81         37.94         3.84 o
  10   2  15          8.79          9.85         3.02 o
  11   2  15          0.26         -0.40         3.17 o
   0   3  15       1039.97       1065.67        19.77 o
   1   3  15        863.32        865.49        13.94 o
   2   3  15         62.08         65.52         4.55 o
   3   3  15         47.89         51.02         3.86 o
   4   3  15       1170.26       1067.71        14.18 o
   5   3  15        422.74        404.66         8.93 o
   6   3  15        539.10        531.43         9.25 o
   7   3  15        262.65        275.38         8.06 o
   8   3  15         92.22         82.47         6.15 o
   9   3  15          2.94          2.88         2.91 o
  10   3  15          3.97          3.59         2.67 o
  11   3  15        134.93        155.66         5.34 o
   1   4  15        172.87        163.59         5.51 o
   2   4  15        772.88        741.91        13.34 o
   3   4  15         58.30         55.01         4.40 o
   4   4  15        430.49        439.01         9.35 o
   5   4  15        312.28        325.46         6.97 o
   6   4  15        222.17        227.17         6.32 o
   7   4  15         83.14         90.93         4.84 o
   8   4  15        534.05        578.91        12.22 o
   9   4  15         36.70         38.62         3.90 o
  10   4  15         70.94         77.04         3.67 o
   0   5  15       1427.54       1451.52        24.88 o
   1   5  15         54.10         52.14         4.20 o
   2   5  15         32.98         28.31         3.13 o
   3   5  15         99.72         93.53         4.71 o
   4   5  15        105.24        100.71         5.33 o
   5   5  15         37.25         32.57         3.33 o
   6   5  15          2.81         -0.16         2.63 o
   7   5  15         51.53         54.29         4.30 o
   8   5  15        130.00        172.51         8.21 o
   9   5  15         71.02         76.70         4.36 o
   1   6  15          3.41         -0.07         2.59 o
   2   6  15        101.92         94.92         5.49 o
   3   6  15        201.83        195.44         5.49 o
   4   6  15        142.96        135.77         4.98 o
   5   6  15        108.11        117.21         4.57 o
   6   6  15         29.52         35.17         3.19 o
   7   6  15         43.78         50.88         4.00 o
   8   6  15          7.32          4.35         4.00 o
   0   7  15        407.14        396.38        13.80 o
   1   7  15         73.38         68.26         4.22 o
   2   7  15         21.53         24.97         4.50 o
   3   7  15         15.71         20.25         3.39 o
   4   7  15         36.80         35.36         3.34 o
   5   7  15          9.01          6.78         2.63 o
   6   7  15        143.67        158.13         5.63 o
   1   8  15         64.15         65.88         7.28 o
   2   8  15        112.38        143.09         9.91 o
   3   8  15        163.45        206.49        11.20 o
   0   0  16       3702.70       3864.71        58.15 o
   2   0  16        195.95        194.36        10.02 o
   4   0  16        179.44        160.95        13.25 o
   6   0  16         18.83          9.55         4.35 o
   8   0  16         53.49         51.73         6.06 o
  10   0  16        108.79        103.50         9.86 o
   1   1  16        134.96        148.04         4.99 o
   2   1  16        283.75        274.94         8.52 o
   3   1  16        323.67        295.44        10.22 o
   4   1  16        177.25        174.35         7.04 o
   5   1  16         93.06         94.15         6.38 o
   6   1  16        383.07        358.32         9.86 o
   7   1  16        403.52        417.30        13.79 o
   8   1  16        173.36        177.02         8.30 o
   9   1  16         87.25         75.23         5.47 o
  10   1  16         62.13         63.29         5.75 o
  11   1  16         23.39         22.66         2.83 o
   0   2  16        406.66        380.35        11.79 o
   1   2  16        493.25        479.68         9.46 o
   2   2  16        624.69        640.92        10.50 o
   3   2  16        173.38        189.22         6.66 o
   4   2  16        920.44        895.93        13.86 o
   5   2  16         90.93         89.86         6.37 o
   6   2  16          9.19          8.30         2.80 o
   7   2  16         75.68         67.50         4.44 o
   8   2  16        356.14        340.70         8.27 o
   9   2  16         65.21         76.38         4.48 o
  10   2  16         59.95         59.61         5.53 o
  11   2  16         35.57         40.64         4.06 o
   1   3  16         19.90         22.31         3.47 o
   2   3  16         53.89         46.04         4.65 o
   3   3  16       1282.70       1317.55        14.42 o
   4   3  16        307.93        312.99         7.32 o
   5   3  16        221.14        221.81         7.33 o
   6   3  16        173.57        166.84         6.26 o
   7   3  16        638.77        683.03        14.87 o
   8   3  16         24.73         22.14         3.03 o
   9   3  16          9.08         13.57         2.34 o
  10   3  16          0.41         -0.81         2.28 o
   0   4  16        730.62        707.16        16.39 o
   1   4  16        237.95        226.64         6.89 o
   2   4  16        201.22        193.53         7.08 o
   3   4  16        276.72        254.74         7.99 o
   4   4  16         19.86         22.40         2.72 o
   5   4  16        119.42        120.35         4.45 o
   6   4  16         54.93         61.81         3.49 o
   7   4  16          4.70          6.13         2.70 o
   8   4  16         14.43         19.49         2.70 o
   9   4  16        156.91        172.39         5.41 o
  10   4  16         78.22         94.68         7.27 o
   1   5  16         50.05         45.99         3.57 o
   2   5  16        135.37        118.83         5.57 o
   3   5  16         99.94         94.11         5.01 o
   4   5  16        265.15        265.96         6.97 o
   5   5  16         49.40         53.50         3.14 o
   6   5  16         50.38         61.85         3.95 o
   7   5  16         33.43         33.77         3.40 o
   8   5  16        145.56        160.34         6.12 o
   9   5  16         48.60         56.35         3.41 o
   0   6  16         55.36         47.11         5.80 o
   1   6  16        221.82        223.23        11.65 o
   2   6  16         24.60         27.79         3.49 o
   3   6  16        100.39        113.11         4.43 o
   4   6  16         46.28         43.63         3.46 o
   5   6  16         46.04         48.81         3.37 o
   6   6  16        222.20        274.83         6.96 o
   7   6  16         14.85         16.91         2.66 o
   1   7  16         20.92         16.98         2.53 o
   2   7  16        120.96        128.00         7.49 o
   3   7  16         12.00         16.08         2.90 o
   4   7  16        252.86        287.52         6.73 o
   5   7  16          7.61          7.59         2.56 o
   2   0  17       2023.66       2098.94        31.82 o
   4   0  17        155.51        162.49         9.52 o
   6   0  17        545.34        557.67        36.80 o
   8   0  17        204.12        215.36        10.69 o
  10   0  17        107.53        114.49         9.50 o
   0   1  17          8.51          8.78         3.07 o
   1   1  17       1430.10       1509.67        15.57 o
   2   1  17        566.57        570.72        13.53 o
   3   1  17        541.51        517.57        13.31 o
   4   1  17         11.66         13.07         3.69 o
   5   1  17        370.44        360.19         9.91 o
   6   1  17        164.20        142.07         6.34 o
   7   1  17         17.22         15.40         3.32 o
   8   1  17         23.33         24.06         3.35 o
   9   1  17        131.35        140.40         6.55 o
  10   1  17         65.70         68.20         4.43 o
  11   1  17         24.56         29.32         5.01 o
   1   2  17        264.99        261.34         6.52 o
   2   2  17        142.31        132.54         4.87 o
   3   2  17         27.74         17.45         3.41 o
   4   2  17        484.00        469.28        11.21 o
   5   2  17          5.78          5.07         3.06 o
   6   2  17         76.75         69.55         4.44 o
   7   2  17          1.80          2.42         2.52 o
   8   2  17         28.08         30.60         3.54 o
   9   2  17         31.31         29.93         3.77 o
  10   2  17        133.35        144.15        13.13 o
   0   3  17        401.32        448.05        17.05 o
   1   3  17       1123.23       1140.40        15.97 o
   2   3  17        214.42        203.97         6.51 o
   3   3  17        312.36        263.14         6.73 o
   4   3  17        140.92        133.97         5.02 o
   5   3  17        419.12        443.62         8.26 o
   6   3  17        132.96        129.70         4.70 o
   7   3  17         34.09         38.81         3.22 o
   8   3  17         41.55         34.65         3.07 o
   9   3  17          4.53          4.75         1.90 o
  10   3  17         93.90        109.27         8.61 o
   1   4  17          8.94          7.39         2.56 o
   2   4  17        290.49        268.94         8.02 o
   3   4  17         10.41          7.60         2.70 o
   4   4  17        767.06        792.46        10.86 o
   5   4  17        178.02        184.28         5.05 o
   6   4  17         72.63         63.48         3.39 o
   7   4  17        192.07        208.55         8.60 o
   8   4  17         77.74         74.65         4.63 o
   9   4  17         29.83         36.29         2.65 o
   0   5  17        779.86        747.14        16.83 o
   1   5  17        156.97        153.99         6.80 o
   2   5  17        111.17        111.49         5.20 o
   3   5  17         12.22         16.68         2.94 o
   4   5  17        375.62        391.48         7.34 o
   5   5  17         32.06         27.32         2.56 o
   6   5  17         10.14         10.01         2.65 o
   7   5  17         94.04        100.66         5.16 o
   8   5  17         10.45         13.39         2.46 o
   1   6  17        169.28        157.66         6.39 o
   2   6  17         60.59         61.64         4.44 o
   3   6  17        115.88        128.84         4.89 o
   4   6  17         63.34         69.23         3.73 o
   5   6  17        159.02        179.92         5.35 o
   6   6  17         28.63         32.11         3.11 o
   7   6  17          1.00          0.50         2.29 o
   0   7  17        517.21        521.83        29.26 o
   1   7  17          6.66          9.12         2.48 o
   2   7  17         25.57         23.58         3.07 o
   3   7  17        279.36        292.80         7.52 o
   4   7  17         14.25         12.00         2.44 o
   0   0  18       3377.64       3800.34        56.35 o
   2   0  18        917.92        947.71        30.99 o
   4   0  18        110.25         96.45         7.49 o
   6   0  18        396.85        393.70        21.00 o
   8   0  18        125.03        127.88         7.95 o
  10   0  18         26.28         30.88         5.48 o
   1   1  18        266.98        277.19         6.77 o
   2   1  18        229.97        242.49        10.08 o
   3   1  18        370.30        384.48        11.69 o
   4   1  18         10.18         11.55         3.68 o
   5   1  18         73.04         72.67         4.90 o
   6   1  18         30.02         30.45         3.14 o
   7   1  18        127.70        112.27         5.59 o
   8   1  18         40.28         37.39         3.61 o
   9   1  18        118.97        117.52         5.53 o
  10   1  18         44.54         39.76         3.90 o
   0   2  18        212.02        194.83         8.77 o
   1   2  18        385.42        402.27         9.51 o
   2   2  18        443.28        452.65         8.97 o
   3   2  18        909.85        951.03        15.89 o
   4   2  18        756.92        767.26        14.00 o
   5   2  18        156.40        185.28        10.23 o
   6   2  18        191.06        215.38         6.69 o
   7   2  18         61.11         57.12         3.39 o
   8   2  18          5.24          1.64         2.53 o
   9   2  18         75.63         75.75         3.88 o
  10   2  18         54.94         54.65         4.21 o
   1   3  18        112.60        100.10         4.36 o
   2   3  18        186.23        176.40         5.53 o
   3   3  18         53.65         57.51         3.59 o
   4   3  18        329.46        307.87         7.50 o
   5   3  18         37.86         40.99         3.15 o
   6   3  18        101.83        105.18         4.13 o
   7   3  18         24.62         29.28         2.76 o
   8   3  18          4.36          1.26         1.82 o
   9   3  18         69.53         85.08         4.36 o
   0   4  18        117.14        109.94         6.84 o
   1   4  18        220.80        221.73         6.49 o
   2   4  18        107.32        101.84         4.66 o
   3   4  18        366.55        360.39         7.98 o
   4   4  18        205.51        201.93         5.63 o
   5   4  18         80.97         90.82         4.00 o
   6   4  18        103.51        108.73         4.19 o
   7   4  18        102.46         88.46         4.13 o
   8   4  18         25.08         30.60         3.98 o
   9   4  18         82.94        115.33         7.41 o
   1   5  18         51.10         53.98         4.32 o
   2   5  18        109.14        111.71         4.56 o
   3   5  18         73.34         77.76         3.52 o
   4   5  18         86.34         95.61         3.75 o
   5   5  18         26.35         27.13         2.53 o
   6   5  18         64.30         65.49         3.87 o
   7   5  18         10.70          4.16         2.65 o
   0   6  18        276.23        278.78        16.03 o
   1   6  18         45.76         45.35         3.48 o
   2   6  18         43.10         39.19         3.00 o
   3   6  18         46.55         44.03         2.50 o
   4   6  18          0.19         -0.84         2.01 o
   5   6  18        125.23        144.03         4.57 o
   6   6  18         80.00         89.70         4.87 o
   1   7  18          0.20         -2.08         1.82 o
   2   7  18         72.08         78.55         3.34 o
   3   7  18          1.47          3.35         2.33 o
   2   0  19        598.51        657.98        25.72 o
   4   0  19        253.68        230.60        15.56 o
   6   0  19        336.49        385.63        20.09 o
   8   0  19         16.98         15.82         3.83 o
  10   0  19        281.12        332.42        12.40 o
   0   1  19       1715.63       1959.29        31.50 o
   1   1  19        690.92        751.61        14.10 o
   2   1  19        268.44        273.58         9.62 o
   3   1  19        674.12        691.49        15.27 o
   4   1  19        113.97        113.98         6.78 o
   5   1  19        515.27        574.79        14.74 o
   6   1  19         46.45         37.67         3.87 o
   7   1  19        281.86        307.05         7.32 o
   8   1  19         20.05         22.06         3.23 o
   9   1  19         55.84         56.90         3.85 o
  10   1  19          4.47          7.91         3.80 o
   1   2  19        100.93         94.98         5.00 o
   2   2  19        326.18        348.43         7.85 o
   3   2  19         47.04         47.83         3.93 o
   4   2  19        338.67        382.60         8.18 o
   5   2  19         23.25         21.42         2.79 o
   6   2  19        152.03        144.01         4.62 o
   7   2  19         57.97         66.20         3.47 o
   8   2  19          4.27          0.13         2.16 o
   9   2  19         40.55         42.05         3.19 o
   0   3  19        132.07        123.54         7.33 o
   1   3  19         78.35         82.27         4.29 o
   2   3  19         26.15         31.31         3.13 o
   3   3  19         26.40         23.38         3.15 o
   4   3  19        587.08        548.65         9.46 o
   5   3  19         31.85         34.64         2.78 o
   6   3  19        356.58        390.38         7.43 o
   7   3  19        326.28        361.93        10.64 o
   8   3  19          0.81          0.08         2.29 o
   9   3  19         29.62         33.34         4.90 o
   1   4  19         64.04         67.27         3.87 o
   2   4  19        100.03        101.62         4.03 o
   3   4  19         45.63         46.34         3.57 o
   4   4  19        197.38        200.40         6.59 o
   5   4  19         58.51         57.67         3.24 o
   6   4  19         47.84         50.00         2.87 o
   7   4  19          8.23          9.24         2.20 o
   8   4  19         41.36         45.37         5.60 o
   0   5  19        157.33        136.57         8.23 o
   1   5  19         95.30        105.14         4.21 o
   2   5  19        114.68        114.37         4.28 o
   3   5  19         30.11         30.22         2.86 o
   4   5  19         29.33         27.27         2.44 o
   5   5  19         74.17         65.25         2.98 o
   6   5  19        209.07        247.85         6.50 o
   1   6  19         30.20         27.60         2.48 o
   2   6  19         92.68         94.68         4.33 o
   3   6  19        112.43        125.67         5.42 o
   4   6  19          2.40          4.29         1.90 o
   5   6  19          2.28          2.90         3.01 o
   0   0  20         84.81         76.73         7.14 o
   2   0  20        281.39        290.69        22.12 o
   4   0  20         58.49         60.25         9.08 o
   6   0  20        109.03        113.74        11.62 o
   8   0  20         49.41         47.46         5.17 o
   1   1  20         70.67         66.69         4.79 o
   2   1  20          1.31          1.56         3.30 o
   3   1  20         55.40         47.38         4.31 o
   4   1  20         37.08         35.44         3.73 o
   5   1  20         22.27         19.65         2.78 o
   6   1  20         12.02          9.49         2.86 o
   7   1  20         37.88         42.70         3.44 o
   8   1  20          4.84          4.05         1.82 o
   9   1  20         73.19         54.92        18.99 o
   0   2  20        594.06        619.70        17.76 o
   1   2  20         12.81         12.50         3.11 o
   2   2  20         40.25         37.48         3.42 o
   3   2  20         52.18         49.06         3.72 o
   4   2  20          3.06          2.85         2.55 o
   5   2  20         11.64          8.84         2.25 o
   6   2  20        487.82        513.83        12.32 o
   7   2  20         26.72         30.02         2.77 o
   8   2  20         55.48         65.14         3.45 o
   1   3  20        455.50        451.15         8.48 o
   2   3  20         81.70         87.53         4.13 o
   3   3  20         10.00          8.33         2.42 o
   4   3  20         12.93         13.79         2.16 o
   5   3  20          8.37          9.18         1.94 o
   6   3  20         19.14         23.25         2.26 o
   7   3  20          0.04          3.23         1.66 o
   8   3  20          8.20         13.22         7.42 o
   0   4  20         58.14         55.61         6.08 o
   1   4  20          3.00          1.79         2.42 o
   2   4  20        342.54        338.50         6.97 o
   3   4  20        125.86        121.52         4.88 o
   4   4  20          4.64          6.86         2.01 o
   5   4  20        104.61        104.24         6.06 o
   6   4  20         11.73         13.42         1.71 o
   7   4  20        160.87        167.38         7.06 o
   1   5  20         58.94         58.85         3.88 o
   2   5  20        298.03        334.07         6.86 o
   3   5  20         21.01         16.79         2.09 o
   4   5  20          0.26          0.37         1.66 o
   5   5  20          3.49          0.91         1.66 o
   6   5  20         29.04         33.60         4.78 o
   0   6  20         56.93         59.18         4.39 o
   1   6  20          1.66         -2.23         1.69 o
   2   6  20         18.32         13.36         2.04 o
   3   6  20        183.55        211.17        12.03 o
   2   0  21         29.38         34.20         5.54 o
   4   0  21        190.05        195.96        13.92 o
   6   0  21         62.14         74.28         6.14 o
   8   0  21         90.12         72.92        27.48 o
   0   1  21         32.10         29.63         5.10 o
   1   1  21         99.09        101.65         5.38 o
   2   1  21        123.11        111.04         5.61 o
   3   1  21        243.04        266.96        12.82 o
   4   1  21         10.89         12.61         2.96 o
   5   1  21        116.02        132.82         5.08 o
   6   1  21         30.50         27.66         3.05 o
   7   1  21        215.35        241.74         5.48 o
   8   1  21        105.80        113.74         5.39 o
   1   2  21          5.04          5.27         2.70 o
   2   2  21        158.25        167.52         7.59 o
   3   2  21        136.22        146.08         5.44 o
   4   2  21        138.69        146.87         4.97 o
   5   2  21         68.21         71.90         3.76 o
   6   2  21         10.66          8.80         2.27 o
   7   2  21          7.96         12.68         2.08 o
   0   3  21        190.03        201.25         9.77 o
   1   3  21        181.60        209.25         6.22 o
   2   3  21        130.38        145.28         5.26 o
   3   3  21         64.99         69.01         3.89 o
   4   3  21         34.43         33.40         2.44 o
   5   3  21         66.59         66.84         3.21 o
   6   3  21        198.51        255.32         7.60 o
   7   3  21        240.17        297.17         6.95 o
   1   4  21        143.25        164.83         5.87 o
   2   4  21         45.53         51.08         3.20 o
   3   4  21         74.38         74.75         3.37 o
   4   4  21         87.09         85.52         3.41 o
   5   4  21         13.48         17.17         1.72 o
   6   4  21         37.23         31.81         2.86 o
   0   5  21        163.59        171.08         7.70 o
   1   5  21         54.61         63.27         3.51 o
   2   5  21        125.96        135.93         4.09 o
   3   5  21         12.40          8.46         2.02 o
   4   5  21          0.13         -1.41         2.01 o
   2   0  22         19.21         17.61         4.17 o
   4   0  22         21.86         16.37         6.60 o
   6   0  22        271.58        317.70        10.38 o
   1   1  22        163.44        176.45         6.29 o
   2   1  22          4.35          3.35         2.83 o
   3   1  22         57.88         56.10         4.79 o
   4   1  22         24.01         25.09         2.92 o
   5   1  22        131.24        139.00         6.08 o
   6   1  22         14.35         12.38         1.95 o
   7   1  22        210.45        221.23        34.00 o
   0   2  22        163.31        165.90         6.98 o
   1   2  22         12.42         10.87         2.39 o
   2   2  22         70.24         76.17         4.51 o
   3   2  22        112.32        127.92         5.31 o
   4   2  22        130.24        142.50         5.05 o
   5   2  22          3.79          2.85         1.84 o
   6   2  22         65.81         75.86         2.95 o
   7   2  22         66.43         76.39         3.79 o
   1   3  22        118.43        137.10         4.75 o
   2   3  22        210.50        225.53         6.61 o
   3   3  22         63.72         61.42         3.42 o
   4   3  22         10.32         10.27         2.06 o
   5   3  22         12.62         15.80         2.46 o
   6   3  22         35.24         39.71         2.70 o
   0   4  22         45.83         42.61         7.30 o
   1   4  22         45.15         47.31         3.31 o
   2   4  22         71.85         81.42         4.61 o
   3   4  22         25.81         24.33         2.35 o
   4   4  22        137.45        156.29         4.56 o
   5   4  22         29.87         30.69         4.81 o
   1   5  22          0.55          3.08         1.78 o
   2   5  22         39.97         45.19         3.58 o
   2   0  23          5.12          0.50         3.06 o
   4   0  23        292.70        300.27        53.88 o
   6   0  23         35.40         39.36         3.88 o
   0   1  23        133.75        156.44        11.37 o
   1   1  23        317.97        336.99        16.67 o
   2   1  23        127.62        151.61        15.69 o
   3   1  23         88.79        101.48         5.42 o
   4   1  23         78.89         90.97         4.61 o
   5   1  23         51.11         55.21         5.42 o
   6   1  23         25.42         24.71         3.46 o
   1   2  23        102.97        125.16         5.39 o
   2   2  23         36.42         39.74         3.24 o
   3   2  23         30.34         29.73         2.94 o
   4   2  23        209.81        245.52         6.98 o
   5   2  23         14.10         15.13         1.94 o
   6   2  23         29.88         36.40         3.49 o
   0   3  23         83.00         85.95         5.69 o
   1   3  23        151.47        162.37         5.13 o
   2   3  23         23.45         22.76         2.52 o
   3   3  23         47.70         57.78         2.91 o
   4   3  23         49.50         52.76         2.74 o
   5   3  23         68.53         78.92         5.34 o
   1   4  23          8.15          4.35         2.00 o
   2   4  23        101.85        118.18         3.99 o
   3   4  23          7.32          5.07         3.19 o
   2   0  24         75.68         69.47         6.84 o
   4   0  24        135.42        167.17         7.00 o
   1   1  24          7.20         14.47         2.66 o
   2   1  24         45.00         56.37         6.17 o
   3   1  24        199.29        277.24         9.01 o
   4   1  24        116.98        140.71         5.09 o
   5   1  24         59.48         69.59         7.40 o
   0   2  24        208.10        225.80        11.36 o
   1   2  24         30.85         31.38         3.04 o
   2   2  24          6.63          5.99         2.31 o
   3   2  24          7.97          5.97         1.91 o
   4   2  24         56.98         67.26         4.26 o
   1   3  24         46.74         54.40         5.21 o
   2   3  24          3.01          5.19         1.80 o
   3   3  24          5.47          6.22         2.41 o
   2   0  25        199.41        269.36        11.63 o
   1   1  25         85.90         92.12         6.69 o
   2   1  25         52.33         64.69         6.11 o
   3   1  25         46.23         55.78         3.96 o
                                                
